# Supplementary material for: Analysis of BMP4 and BMP7 signaling in breast cancer cells unveils time-dependent transcription patterns and highlights a common synexpression group of genes
Source: BMC Med Genomics. 2011 Nov 25;4:80. doi: 10.1186/1755-8794-4-80 (PMC3229454; doi:10.1186/1755-8794-4-80)
Supplement: Additional file 1 — List of probes in group C. The expression values are represented as log2 ratios. Data was colored according to the accompanying color key. The data sheet contains 210 probes. [file 1755-8794-4-80-S1.XLS]

## Sheet: Group C
	BMP4																														BMP7
	HCC_1419						HCC_1954						MDA_MB_361						SK_BR_3						ZR_75_30						HCC_1954						MDA_MB_231						MDA_MB_361						T_47_D
ProbeName	30min	1h	3h	6h	12h	24h	30min	1h	3h	6h	12h	24h	30min	1h	3h	6h	12h	24h	30min	1h	3h	6h	12h	24h	30min	1h	3h	6h	12h	24h	30min	1h	3h	6h	12h	24h	30min	1h	3h	6h	12h	24h	30min	1h	3h	6h	12h	24h	30min
A_24_P714316	-0.579446	-1.18102	-1.66247	-0.564635	-0.92387	-0.3611	0.213585	-0.693796	0.00819203	-0.335452	0.385235	-0.424911	0.0391784	0.380546	0.038002	0.908089	1.14172	1.08959	-1.88805	0.666523	0.00434052	-0.72679	-1.89768	0.223487	-0.751063	0.714146	0.821601	-0.128229	0.814577	0.215211	-0.942677	-0.819568	-0.437991	-0.293837	-0.359285	-1.01051	-0.439029	-0.0604063	0.501873	-0.219395	-0.0590046	-0.177952	0.233005	0.208274	0.53504	0.17834	0.596008	0.337156	-1.26365
A_23_P79066	-0.737805	-1.37697	-1.97636	-0.516786	-0.87494	-0.29961	0.268568	-0.511382	0.041248	-0.372416	0.311297	-0.45771	0.40799	0.474258	0.039529	1.01891	1.48604	1.22027	-2.04265	0.930264	-0.129367	-0.58095	-1.84702	0.329813	-0.711214	0.448129	0.651084	-0.231438	0.771865	0.405166	-1.06345	-0.583792	-0.390051	-0.376729	-0.540542	-1.05844	-0.537925	0.0441318	0.254571	-0.133682	0.0377582	-0.460218	0.594719	0.394969	0.579159	0.686276	1.02361	0.509723	-1.26921
A_24_P24856	-0.659845	-1.25698	-1.7895	-0.994508	-1.23797	-0.249029	0.144724	-0.513656	-0.00958478	-0.425744	0.406988	-0.549066	0.253366	0.355568	0.209567	1.02385	1.46578	1.23352	-1.86834	1.03459	-0.211202	-0.695405	-1.88566	0.248575	-0.978468	0.598742	0.464568	-0.224602	0.7331	0.327927	-1.04909	-0.61145	-0.488262	-0.391419	-0.704612	-0.96617	-0.5753	-0.351979	0.352965	-0.199989	0.129904	-0.422321	0.458739	0.384813	0.547964	0.340537	0.607278	0.48832	-1.33408
A_32_P43911	-0.596468	-1.32005	-1.62762	-0.866062	-1.02577	-0.40398	0.196898	-0.412567	0.0159055	-0.293701	0.547137	-0.370303	0.136769	0.153073	0.00897185	0.862277	1.05123	0.856799	-1.92957	0.542623	0.0143982	-0.578365	-1.68689	0.306242	-0.736449	0.138156	0.752348	-0.302779	0.497481	-0.0847423	-0.862607	-0.937991	-0.557597	-0.581343	-0.634983	-1.09925	-0.472636	-0.287372	0.216204	-0.145457	0.0108633	-0.421737	0.451697	0.360713	0.378174	0.257462	0.589754	0.484645	-1.14064
A_24_P846988	-0.387988	-0.870795	-1.45118	-0.788406	-0.705252	-0.0491385	0.256453	-0.241635	0.0802502	-0.317295	0.417491	-0.430849	0.342343	0.585051	0.217748	0.978592	1.28955	1.00867	-1.88356	1.32286	-0.197046	-0.552743	-1.80887	0.274256	-0.760048	0.385155	0.585076	-0.23098	0.799221	0.425658	-0.951748	-0.392211	-0.231585	-0.205299	-0.441984	-0.586908	-0.442166	-0.181827	0.333193	-0.153721	0.31043	-0.300812	0.392659	0.441329	0.6892	0.276096	0.671496	0.358397	-1.02625
A_24_P147540	-0.778772	-1.34616	-1.79669	-0.975591	-0.943434	-0.296767	-0.0265491	-0.559196	-0.101883	-0.432023	0.052548	-0.545368	0.180176	0.527062	0.0782118	0.948578	1.30946	1.19105	-2.05142	0.939635	-0.254269	-0.786923	-1.99079	0.240013	-0.759604	0.652634	0.703473	-0.265275	0.675105	0.228686	-1.07418	-0.794997	-0.774083	-0.411819	-0.822371	-1.08269	-0.539074	-0.3004	0.19867	-0.245984	-0.0758673	-0.389028	0.477776	0.144193	0.474253	0.243137	0.769086	0.386649	-1.23538
A_32_P101884	-0.185839	-0.72481	-1.40702	-0.996561	-0.600192	-0.0563452	0.328937	-0.856625	0.570065	-0.355239	1.22621	-0.442338	0.798143	0.424293	0.377843	1.44989	2.93976	1.30607	-1.19428	0.186647	0.00141644	-1.04865	-2.56789	0.558386	-1.04554	1.92897	1.22709	-0.135406	1.53955	0.126892	-1.21994	-0.60463	-0.177847	-0.488039	-0.708613	-0.924663	-0.478428	-0.296416	0.762265	0.0723271	0.316944	0.052811	1.27051	0.408462	0.885019	0.442883	0.991881	0.985689	-1.76391
A_32_P175349	-0.476161	-0.906356	-1.37409	-0.770017	-0.581965	-0.245473	0.319707	-0.359156	0.0186801	-0.279503	0.642401	-0.39489	0.243876	0.438514	0.268235	1.26372	1.35201	1.42644	-1.44628	0.947943	0.00073728	-0.799094	-2.02745	0.394171	-0.769118	1.3622	0.968662	0.190212	1.18533	0.309403	-1.04784	-0.402636	-0.352371	-0.0982728	-0.511926	-0.762336	-0.356625	-0.0265277	0.57809	0.0866443	-0.229685	0.188976	0.197387	0.475881	0.563448	0.484359	0.899008	0.567321	-1.045
A_23_P100263	-0.693307	-1.21676	-1.83342	-0.724822	-0.906364	-0.418423	0.213122	-0.685439	0.100203	-0.32398	0.658981	-0.414786	0.259383	0.59854	0.329074	1.09435	1.62669	1.50787	-2.09485	0.90496	-0.0140375	-0.739777	-2.12216	0.457864	-0.85739	1.35217	0.862709	0.171124	1.27249	0.154751	-1.00741	-0.660549	-0.405005	-0.267219	-0.439106	-0.992478	-0.314798	0.235776	0.51545	0.0188382	0.0273918	0.251401	0.368921	0.450908	0.717847	0.523247	0.692922	0.629624	-1.31644
A_24_P366122	-0.325282	-0.472993	-1.29292	-0.487414	-0.559626	0.0918672	0.780602	-0.482162	0.405175	-0.220805	0.757024	-0.316264	0.338312	1.07848	0.473798	1.04261	1.23837	1.45591	-0.9199	1.0548	0.171266	-0.930289	-2.32021	0.5428	-0.950618	1.8337	0.83445	0.293782	1.33876	0.178773	-0.820641	-0.782386	-0.161569	-0.115554	-0.055276	-1.00253	-0.400252	-0.0110512	0.841452	-0.0170795	-0.14516	0.548996	0.612544	0.666429	0.812156	0.599359	0.724199	0.840893	-1.18245
A_24_P333364	-0.533334	-1.19635	-1.55396	-0.688575	-0.682779	-0.398073	0.131285	-0.325779	-0.029437	-0.291907	0.33504	-0.433595	-0.0763275	0.37944	0.0114093	0.634811	1.06476	0.971211	-1.8556	1.52028	-0.0518803	-0.750616	-1.9114	0.230764	-0.824365	0.508782	0.764801	-0.262589	0.731321	0.729465	-1.01421	-0.795168	-0.420445	-0.250462	-0.658558	-1.06904	-0.513098	-0.295763	0.179168	-0.206882	-0.134522	-0.282683	0.331159	0.26143	0.459863	0.157228	0.473896	0.331088	-1.20827
A_32_P230059	-0.328585	-0.97351	-1.27306	-1.01179	-0.813748	-0.291685	0.0144196	-0.674237	-0.0199835	-0.304966	0.406291	-0.431908	0.14313	0.336934	0.161118	0.767841	1.20105	1.37423	-1.31719	0.707567	-0.115265	-0.872098	-2.10123	0.271693	-0.880671	0.84136	0.655932	0.274193	0.80167	0.0321262	-0.955293	-0.445892	-0.370075	-0.333696	-0.683566	-1.20943	-0.401978	-0.240169	0.0855826	-0.102961	-0.134846	-0.150966	0.286733	0.274751	0.607418	0.311968	0.494646	0.342258	-1.00999
A_24_P10674	-0.543117	-1.10893	-1.65045	-0.900414	-1.15811	-0.234597	0.0382108	-0.892949	-0.05203	-0.313743	0.193053	-0.398188	-0.0271224	0.181127	0.0653366	0.862641	1.0794	1.059	-1.82731	0.71775	-0.058786	-0.708502	-1.81472	0.502499	-0.769204	0.637179	0.815599	-0.277811	0.693911	0.206663	-0.941885	-0.818097	-0.481597	-0.529353	-0.802037	-1.06871	-0.544993	-0.345084	0.433657	-0.107352	-0.145861	-0.357133	0.365115	0.240341	0.565571	0.10896	0.652247	0.511736	-1.35422
A_24_P10890	-0.662752	-1.25387	-1.77491	-0.945508	-0.954135	-0.344325	0.0807962	-0.695982	0.00393898	-0.365215	0.41068	-0.456143	0.464546	0.441174	0.0113833	0.843881	1.20516	0.951514	-2.02002	0.718447	-0.131124	-0.819275	-1.93731	0.255965	-0.824344	0.591882	0.69064	-0.23015	0.684967	0.186538	-0.960944	-0.807503	-0.556632	-0.416434	-0.582037	-1.33731	-0.504611	-0.297268	0.156119	-0.22727	-0.130681	-0.272513	0.368572	0.21238	0.421363	0.194089	0.537687	0.324787	-1.36641
A_24_P251040	-0.582608	-1.01869	-1.43935	-0.741699	-0.725472	-0.542742	0.153967	-0.043553	0.0421306	-0.170629	0.470395	-0.208349	0.815572	0.488247	0.221831	1.16674	1.56874	1.25823	-0.708636	0.942651	-0.0638828	-0.678225	-1.82249	0.370982	-0.578164	0.772619	0.839349	0.161219	1.12204	0.54487	-0.960177	-0.261201	-0.0491245	-0.110922	-0.544349	-0.458619	-0.414179	-0.133678	0.579515	-0.00975538	0.345876	-0.157952	0.586064	0.543056	0.451456	0.66903	0.92315	0.768961	-0.966125
A_23_P109133	-0.255553	-0.932928	-1.26071	-0.658948	-0.907812	-0.290973	0.32533	-0.236094	0.125791	-0.320805	0.57264	-0.30464	-0.193329	0.273127	0.194666	0.939745	0.827062	0.814938	-1.43275	1.20757	-0.429459	-0.757918	-1.79578	0.217878	-0.798136	0.545905	0.460493	-0.106855	0.9996	0.601433	-1.33786	-0.379922	0.0429778	-0.0598236	-0.4469	-0.62794	-0.473558	-0.330457	0.599468	-0.159675	0.410818	-0.326753	0.24231	0.0856163	0.295921	0.202833	0.680288	0.253188	-0.486938
A_24_P273063	-0.579786	-0.798595	-1.37109	-0.827038	-0.808987	-0.0095268	0.186247	-0.501479	0.00404993	-0.456606	0.495835	-0.508389	0.213459	0.525811	0.229255	0.91619	1.30395	1.03541	-1.72369	0.942967	-0.110772	-0.76068	-1.99212	0.267253	-0.88391	0.635039	0.475453	-0.201228	0.551468	0.0980811	-0.914407	-0.663283	-0.469974	-0.430866	-0.396695	-0.573689	-0.539843	-0.0599972	0.57385	-0.199195	0.136101	-0.354339	0.344432	0.38994	0.646315	0.476133	0.518605	0.40615	-1.24231
A_23_P90189	-0.982646	-1.52216	-1.90992	-1.1966	-1.36939	-0.293071	0.0644307	-0.47041	-0.141865	-0.510561	0.178203	-0.460848	-0.0247142	0.313592	0.159357	0.99529	1.33687	1.20372	-2.14878	0.939435	-0.24991	-0.685445	-1.91586	0.289512	-0.781509	0.385379	0.661981	-0.482745	0.57621	0.179103	-1.08944	-0.89434	-0.461998	-0.390201	-1.01572	-0.87259	-0.653879	-0.276752	0.342667	-0.234428	0.093022	-0.615837	0.631396	0.328834	0.328453	0.475259	0.394098	0.570525	-1.32895
A_24_P57898	-0.509791	-1.09736	-1.5829	-0.807759	-0.792892	-0.172826	0.161879	-0.412923	0.0164444	-0.345566	0.368606	-0.400634	0.373329	0.546212	0.175333	1.07763	1.45259	1.18727	-1.82103	1.07028	-0.196814	-0.684847	-1.86866	0.205372	-0.686133	0.426501	0.679837	-0.148099	0.840611	0.315094	-0.969954	-0.604849	-0.359103	-0.309152	-0.528611	-0.767674	-0.400436	-0.284519	0.349421	-0.174344	0.0558384	-0.308239	0.477246	0.446534	0.616198	0.45933	0.681841	0.584872	-1.13841
A_23_P115118	-0.858972	-1.2162	-1.56853	-0.791349	-1.31516	-0.277584	-0.352147	-0.729818	-0.127755	-0.476034	0.0203263	-0.481233	0.330562	0.476063	0.18291	0.838299	1.33936	0.89854	-2.0243	0.842375	-0.05928	-0.76289	-1.85286	0.350111	-0.723016	0.495868	0.706042	-0.330661	0.532864	0.0981967	-1.01221	-0.678679	-0.649987	-0.482561	-0.279472	-0.941655	-0.546933	-0.0844504	0.446723	-0.236945	-0.165343	-0.476864	0.490292	0.149321	0.435612	0.395997	0.755976	0.551832	-1.40081
A_24_P118641	-0.157461	-1.79048	-1.34869	-0.895926	-0.469793	-0.304743	0.19289	-0.306655	0.901786	-0.327295	1.05755	-0.0640422	0.0547244	-0.0275583	-0.232373	1.01835	1.07862	1.32561	-1.23565	0.232554	0.140173	-1.19574	-2.18127	1.53359	-1.42912	2.12939	1.24607	0.414178	1.6191	0.0116272	-0.240474	-0.722526	-0.405262	-0.116503	-0.293491	-1.30757	0.0832745	-0.124086	0.746117	0.194502	0.342161	0.133671	-0.128405	0.884748	0.0667045	0.594901	0.663393	-0.00459675	-1.36387
A_24_P349788	-0.553495	-1.33053	-1.76636	-0.560222	-0.749282	-0.430629	-0.0433421	-0.224091	0.0897919	-0.277393	0.181341	-0.388081	0.0970431	0.460986	0.169056	0.934879	1.14814	1.12637	-2.00716	0.989119	-0.0768506	-0.569451	-1.63479	0.367109	-0.55838	0.575812	0.848493	-0.319107	0.734703	0.253019	-0.955148	-0.774179	-0.494046	-0.576109	-0.496529	-0.851173	-0.450248	-0.372693	0.0244916	-0.12438	0.0200131	-0.420403	0.572086	0.647516	0.568572	0.388344	0.530999	0.506196	-1.39774
A_24_P878992	-0.44576	-0.91211	-1.25954	-0.737923	-0.672302	-0.337789	0.0733187	-0.403201	0.209431	-0.347821	0.473282	-0.305089	0.10192	0.414409	0.362765	1.00153	1.20299	1.2405	-1.86621	1.43931	-0.16095	-0.670957	-1.87261	0.328933	-0.611595	0.871322	0.92809	-0.0700222	1.12552	0.296487	-0.919298	-0.383682	-0.185674	-0.0243815	-0.45653	-0.642663	-0.324489	-0.200707	0.439444	0.0992431	0.169412	0.0233391	0.412909	0.493075	0.599963	0.570658	0.770909	0.613038	-1.11736
A_24_P48522	-0.761571	-1.58003	-1.74943	-0.757963	-1.44096	-0.559963	0.130879	-0.696112	0.0189238	-0.396412	0.492668	-0.405552	0.309996	0.295474	0.0341091	0.832924	1.30224	1.00695	-2.16165	0.716347	-0.000177805	-0.67381	-1.85237	0.356167	-0.627428	0.608785	0.860733	-0.248753	0.788113	0.339349	-0.984366	-0.812244	-0.443527	-0.361236	-0.519725	-1.11058	-0.497834	-0.312365	0.200905	-0.152074	-0.0671507	-0.387602	0.349366	0.355493	0.433605	0.311524	0.731543	0.536542	-1.23388
A_23_P320728	-0.62348	-1.18921	-1.6599	-0.879887	-0.806654	-0.399307	0.194373	-0.744822	0.246154	-0.400816	0.564636	-0.409055	0.449678	0.621608	0.23954	1.5506	1.9515	1.43755	-2.34749	0.749764	0.0975826	-0.73564	-1.72475	0.0150253	-0.605675	1.88894	1.14319	0.220397	1.11897	0.0650865	-0.981908	-0.418623	-0.407279	-0.288288	-0.389465	-0.812772	-0.275373	0.129297	0.561007	0.134085	0.119889	0.187272	0.634837	0.772828	0.91326	0.759595	1.02041	0.843226	-1.42606
A_24_P303874	-0.462341	-1.22652	-1.61431	-0.975313	-0.757522	-0.334663	-0.00669889	-0.24871	0.0924418	-0.37063	0.220968	-0.369144	0.39479	0.514234	0.308554	1.2258	1.59486	1.32907	-2.05844	1.32166	-0.120055	-0.545597	-1.88123	0.24944	-0.707624	0.705193	0.698959	-0.16605	0.924226	0.454465	-1.25093	-0.421272	-0.257167	-0.229554	-0.401195	-0.643298	-0.400814	-0.153467	0.504498	-0.122115	0.198426	-0.250887	0.497683	0.456069	0.543036	0.296102	0.919121	0.666746	-1.25107
A_23_P34554	-0.550824	-0.844738	-1.65918	-0.660375	-0.654352	-0.43622	0.436289	-0.551283	0.25586	-0.323623	0.718928	-0.3067	0.236088	0.665157	0.490113	1.09211	1.57251	1.34626	-1.69599	0.977246	0.0940908	-0.874153	-2.16984	0.521869	-0.946677	1.76333	0.873776	0.266937	1.44673	0.0238043	-0.998223	-0.60331	-0.302878	0.0218713	-0.651354	-1.0456	-0.322737	0.196321	0.916503	0.0920365	-0.033926	0.432296	0.282392	0.506359	0.714325	0.460529	0.631645	0.68543	-1.33638
A_24_P399871	-0.696982	-1.44391	-1.93322	-0.754286	-0.818442	-0.302996	-0.204636	-0.589465	-0.108111	-0.485446	0.0947483	-0.484361	0.314434	0.478389	0.144891	1.09077	1.30719	1.27254	-2.2567	0.953341	-0.24284	-0.819195	-2.0173	0.213344	-0.887936	0.504035	0.674923	-0.215156	0.653902	0.183426	-1.10539	-0.628432	-0.544543	-0.434205	-0.844668	-0.906401	-0.54417	-0.401906	0.351234	-0.281822	-0.109147	-0.393725	0.526891	0.383601	0.644316	0.294488	0.638699	0.567594	-1.33205
A_24_P494658	-0.150228	-0.698679	-0.872452	-1.12805	-0.910031	-0.319104	0.101396	-0.376432	0.152929	-0.234495	0.535471	-0.400857	0.407052	0.460678	0.346793	0.893345	1.43286	0.732964	-1.13638	0.305622	-0.146207	-0.82659	-2.27778	0.455444	-1.15385	0.521662	0.693631	-0.344585	0.825036	-0.0725814	-1.03549	-0.364513	-0.47205	-0.145464	-0.72835	-0.885006	-0.56994	-0.252295	0.381922	-0.0892249	0.493333	-0.513637	0.450161	0.491844	0.606703	0.478581	0.657393	0.604639	-1.29812
A_23_P201156	-0.637214	-0.894425	-1.59046	-0.793029	-0.547893	-0.0997421	0.221952	-0.470007	0.380261	-0.180363	0.645485	-0.165955	0.069927	0.523369	0.197543	1.21189	1.75225	1.64528	-1.96355	1.12032	0.180316	-0.870431	-2.11433	0.632652	-0.907424	1.65595	1.0737	0.344552	1.70813	0.281046	-0.991186	-0.617158	-0.363925	-0.117186	-0.689267	-0.72659	-0.301415	-0.237644	0.587718	0.12044	-0.374381	0.723861	0.708816	0.932603	0.812288	1.02496	1.02125	1.09222	-1.08864
A_23_P18406	-0.468736	-1.01274	-1.43072	-0.922327	-0.784546	-0.250773	0.0262206	-0.491927	0.125902	-0.448693	0.481148	-0.531098	0.168487	0.417915	0.207561	1.18173	1.73522	1.31299	-1.76322	0.7446	-0.290192	-0.7871	-1.88997	0.342689	-0.95679	1.52908	0.984273	0.175401	1.19852	0.0696127	-1.04517	-0.55051	-0.490734	-0.377139	-0.635142	-0.951726	-0.427657	-0.121825	0.472299	-0.0456971	0.174445	-0.0333371	0.442109	0.45305	0.505499	0.512278	1.00758	0.678418	-1.31534
A_24_P180830	-0.566676	-1.31587	-1.78178	-0.86018	-0.690069	-0.274037	0.0553839	-0.507743	0.00384025	-0.330236	0.382005	-0.456121	0.285194	0.682901	0.313676	1.04029	1.37915	1.48796	-1.86561	1.16457	-0.176934	-0.766462	-2.08789	0.242204	-0.743015	0.898269	0.741288	0.0473527	1.07786	0.211891	-1.01379	-0.549338	-0.187658	-0.133366	-0.583022	-0.909071	-0.471835	-0.104168	0.510102	-0.188531	-0.0316962	-0.164322	0.361768	0.464753	0.572902	0.455845	0.579339	0.589819	-1.23574
A_24_P44916	-0.818938	-1.4185	-1.76266	-0.881983	-0.678265	-0.173272	-0.340453	-0.396764	-0.0429882	-0.42603	0.100008	-0.452037	0.0916453	0.692385	-0.0643677	0.917583	1.5241	1.23329	-2.24963	0.747063	-0.0828231	-0.691087	-1.7772	0.358722	-0.66613	0.374281	0.828819	-0.332568	0.731923	0.248674	-0.896573	-0.740023	-0.692103	-0.338788	-0.222619	-0.663299	-0.518188	-0.0582528	0.362056	-0.143869	-0.139306	-0.561903	0.684586	0.592167	0.650167	0.710161	0.886808	0.460699	-1.18294
A_23_P25790	-0.71144	-1.47726	-1.9602	-1.24874	-1.11095	-0.403312	0.159712	-0.630547	-0.00645711	-0.480586	0.352428	-0.481254	0.17855	0.729061	0.232184	1.2716	1.5393	1.54589	-1.84322	0.968473	-0.174077	-0.819972	-2.13849	0.387808	-1.0803	1.0275	0.435419	-0.158074	0.892064	0.243512	-1.16222	-0.814447	-0.450244	-0.431154	-0.667807	-1.2165	-0.607123	-0.217657	0.400466	-0.19513	-0.048984	-0.177803	0.510159	0.442671	0.710381	0.541992	0.855441	0.664171	-1.52824
A_24_P216165	-0.453396	-1.25236	-1.25488	-0.857626	-0.977978	-0.409844	-0.107052	-0.499371	-0.17561	-0.460173	0.254073	-0.569111	0.423363	0.458586	0.257873	0.97843	0.903183	1.08207	-1.56357	0.748102	-0.227449	-0.914976	-2.11289	0.234335	-1.01731	1.01012	0.636817	-0.0737393	0.552586	-0.0528293	-1.06213	-1.04637	-0.539827	-0.466529	-0.418178	-1.17883	-0.620836	-0.261802	0.197672	-0.245546	-0.277209	-0.0971961	0.169164	0.501036	0.684534	0.337479	0.721046	0.71959	-0.794205
A_24_P8130	-0.390364	-0.849528	-1.34446	-0.736758	-0.660188	-0.167423	-0.0103157	-0.575702	-0.0331268	-0.275511	0.323594	-0.384056	0.253869	0.56562	0.140379	0.790051	1.19201	1.09638	-1.67302	1.60072	-0.0308958	-0.588331	-1.86327	0.263191	-0.74243	0.739365	0.756293	-0.107148	0.755072	1.02546	-0.894236	-0.518754	-0.253998	-0.418501	-0.587904	-0.775219	-0.381832	-0.172768	0.268753	-0.116619	0.0480432	-0.230406	0.417265	0.431399	0.623993	0.428238	0.581381	0.422187	-1.02201
A_24_P61537	-0.624439	-1.29238	-1.87555	-0.910245	-1.0827	-0.339951	0.0879251	-0.609502	0.0563415	-0.414764	0.479615	-0.402026	0.0952281	0.620535	0.232021	1.31523	1.74771	1.36157	-1.83413	1.00328	-0.0677865	-0.636818	-2.017	0.485225	-0.863096	0.732009	0.555693	-0.252443	0.963728	0.580395	-1.08114	-0.683561	-0.584473	-0.387763	-0.67971	-1.11958	-0.572979	-0.264355	0.330612	-0.116669	0.217201	-0.556089	0.504317	0.450118	0.803245	0.523648	0.872394	0.635253	-1.3844
A_24_P212819	-0.311899	-0.880993	-1.44984	-0.637214	-0.536192	-0.179294	0.120779	-0.431203	0.0731736	-0.314294	0.455319	-0.383032	0.387753	0.580659	0.339314	1.16802	1.45317	1.19943	-1.68587	1.15832	-0.0858422	-0.648298	-1.95856	0.459914	-0.725091	0.813628	0.737946	-0.0505893	0.901073	0.246837	-0.969322	-0.269059	-0.371347	-0.16961	-0.612062	-0.621031	-0.386235	-0.187112	0.743141	-0.0572304	0.394396	-0.220171	0.45249	0.502684	0.730466	0.521087	0.738172	0.67287	-1.12826
A_32_P133518	0.141953	-1.33897	-1.6055	-0.893916	-1.04958	-0.32539	0.512276	-0.577712	0.600575	-0.140141	0.426577	-0.277932	0.777211	0.6936	0.175789	1.00527	0.86176	0.94082	-1.36046	0.553801	0.368573	-0.842186	-0.477767	0.0403809	-0.260139	1.37504	0.381826	0.367898	1.84694	0.399755	-0.0395491	-0.838285	0.132213	-0.0431868	0.377811	-1.20137	0.360632	0.109423	0.528859	0.618007	-0.885189	0.110391	0.194982	0.395117	1.05126	1.10899	0.593414	0.277934	-0.530086
A_23_P401524	-0.645381	-1.44936	-1.78152	-0.975917	-1.03049	-0.394424	0.106325	-0.662694	0.00208735	-0.331568	0.38104	-0.458004	0.137749	0.490589	0.140504	0.850934	1.33155	1.45362	-2.00855	0.918236	-0.0629941	-0.777157	-1.88176	0.3389	-0.789684	0.685441	0.798367	-0.230954	0.895177	0.0703603	-0.944079	-0.802995	-0.566676	-0.328496	-0.642075	-1.06784	-0.475904	-0.313186	0.205687	-0.101965	-0.160119	-0.255228	0.357484	0.471381	0.514752	0.372302	0.763152	0.61552	-1.3413
A_23_P50773	-0.992581	-1.71436	-2.13858	-0.743096	-1.40544	-0.666392	-0.00258786	-0.660758	-0.0144908	-0.42838	0.137611	-0.469647	0.279234	0.0488457	0.060727	0.757674	1.43841	1.10995	-2.20242	0.892022	-0.0307207	-0.599755	-1.76377	0.504453	-0.684839	0.590306	0.871544	-0.310688	0.756378	0.236019	-0.94211	-0.750886	-0.656087	-0.354136	-0.552608	-0.968141	-0.451269	-0.141413	0.6517	-0.131693	-0.0308992	-0.482331	0.434584	0.171117	0.498397	0.0934723	0.753765	0.516065	-1.43178
A_32_P216602	-0.25739	-0.609111	-0.888609	-0.693806	-0.619021	-0.310368	0.0950405	-0.314086	0.0472385	-0.344202	0.614414	-0.320462	0.0754096	0.0671809	0.0978881	0.662125	1.01636	1.02695	-1.09541	0.842603	-0.111939	-0.726379	-2.00799	0.415577	-0.790466	0.824661	0.497609	-0.0430702	0.879557	0.311351	-1.02472	-0.287243	-0.21299	-0.146547	-0.626862	-0.658589	-0.374666	-0.108728	0.557176	-0.0279133	0.323399	-0.113434	0.120303	0.445718	0.472012	0.204125	0.456026	0.375516	-0.890895
A_24_P689119	-0.422191	-1.11293	-1.48938	-0.621783	-0.797387	-0.433928	0.257171	-0.406696	0.0983854	-0.211699	0.454091	-0.400107	0.1692	0.461223	0.268735	0.828811	1.04658	1.19581	-1.47681	0.583306	0.0459365	-0.784974	-2.00355	0.198986	-0.85789	0.667104	0.774322	-0.00744573	0.878001	-0.0769977	-0.996886	-0.760067	-0.274771	-0.0760864	-0.478532	-1.00889	-0.421569	-0.135659	0.404833	-0.147881	0.051233	0.0471483	0.328489	0.627054	0.464632	0.452588	0.492047	0.455508	-1.25692
A_23_P114299	-0.307475	-1.37981	-1.71783	-1.13852	-0.871525	-0.0421522	0.134374	-0.583992	0.346196	-0.245471	0.764475	-0.426634	0.598722	0.930088	0.513417	1.88086	2.38098	1.70723	-2.54167	1.00324	0.08534	-0.901288	-2.32125	0.723425	-1.05873	1.88248	0.888115	0.268179	1.4545	0.363737	-1.20072	-0.340159	-0.390268	-0.185052	-0.713112	-0.911293	-0.415578	-0.293531	0.936271	0.341739	0.341678	-0.00484577	0.938294	0.70594	0.928114	0.888913	1.29892	1.08995	-1.51148
A_24_P168495	-0.419865	-1.12378	-1.43169	-1.26709	-1.24555	-0.392921	0.040349	-0.553984	-0.018263	-0.441907	0.598618	-0.307213	0.223826	0.313751	0.466328	1.56005	2.06745	1.49537	-2.15648	0.725042	-0.209455	-0.792673	-2.23788	0.481944	-1.15974	1.13011	0.15527	0.0461441	1.43393	0.989191	-1.45259	-0.490199	-0.373791	-0.206578	-0.81432	-1.16846	-0.623957	-0.19148	0.557163	-0.0487927	-0.151167	-0.198048	0.794791	0.785677	0.772328	0.994016	1.02416	0.769793	-1.30696
A_24_P168494	-0.918161	-1.59984	-2.16427	-1.16034	-1.16861	-0.332526	0.301926	-0.490907	-0.0148757	-0.425185	0.63855	-0.467195	0.208162	0.638657	0.273903	1.27791	1.70465	1.47811	-2.01183	1.17236	-0.223583	-0.72383	-2.09385	0.406337	-1.08634	1.04914	0.407885	-0.0450314	1.2177	0.555011	-1.28976	-0.632648	-0.435868	-0.245273	-0.309652	-0.974508	-0.603344	-0.0610193	0.723854	-0.110732	-0.025816	-0.194781	0.804426	0.418824	0.72896	0.501257	0.704282	0.585586	-1.4902
A_32_P171984	-0.844229	-1.32055	-1.55911	-0.706995	-0.913932	-0.402139	0.0997116	-0.483567	0.0521707	-0.325193	0.508766	-0.327038	0.438876	0.373118	-0.0298309	1.04199	1.56614	0.864135	-2.19195	0.940009	-0.0676473	-0.569471	-1.74283	0.362062	-0.681769	0.344365	0.78446	-0.352246	0.636152	0.249257	-0.922225	-0.560957	-0.36997	-0.384719	-0.57701	-0.889626	-0.446693	-0.258306	0.0928931	-0.140833	0.268892	-0.582049	0.544613	0.413288	0.636935	0.402453	0.736054	0.556307	-1.13543
A_32_P35375	-0.737113	-1.05091	-1.44241	-0.791423	-0.933123	-0.181881	0.125144	-0.313828	0.0182908	-0.338319	0.318718	-0.432674	0.415711	0.699269	0.242715	1.26827	1.7465	1.40759	-1.82964	1.16973	-0.239906	-0.729724	-1.95975	0.369115	-0.907999	0.790472	0.527513	-0.0170638	0.892547	0.464261	-1.02882	-0.396744	-0.170982	-0.204831	-0.636961	-0.727136	-0.474288	-0.120192	0.34842	-0.00464453	0.235249	-0.208155	0.562434	0.556099	0.769765	0.534541	0.836817	0.264841	-1.19278
A_32_P101073	-0.911915	-1.47527	-1.90741	-0.73646	-0.860334	-0.355257	-0.0391795	-0.565261	0.00505231	-0.483892	0.154619	-0.50815	0.452265	0.690867	0.123241	1.09906	1.61633	1.07381	-2.37738	1.04884	-0.213745	-0.68348	-1.90216	0.241625	-0.803858	0.417284	0.632014	-0.25377	0.733378	0.279435	-1.04431	-0.600736	-0.364292	-0.357182	-0.399021	-0.924497	-0.466551	-0.276003	0.619098	-0.197879	-0.0999364	-0.544405	0.839823	0.464189	0.987498	0.522126	1.04702	0.575614	-1.1858
A_23_P149707	-0.529942	-1.15864	-1.64203	-0.894963	-1.09384	-0.138774	0.271005	-0.827294	-0.108154	-0.398684	0.259418	-0.505246	0.160935	0.337229	-0.209273	0.877121	1.41215	1.20897	-1.52734	0.820636	-0.167256	-0.771741	-2.08829	0.283846	-1.00749	0.60783	0.542166	-0.200738	0.688139	0.110305	-1.05892	-0.95819	-0.548309	-0.45643	-0.296694	-0.989927	-0.569613	-0.0106319	0.53338	-0.181496	-0.275443	-0.384518	0.218754	0.388845	0.721542	0.272125	0.553594	0.386428	-1.40784
A_23_P333129	-0.720964	-1.37947	-1.73311	-0.88906	-1.24678	-0.707127	0.0295684	-0.988331	-0.0461128	-0.412999	0.24253	-0.497491	0.107428	0.225467	-0.0797427	0.632999	1.14476	1.1643	-2.2101	0.797363	-0.08936	-0.829259	-2.00342	0.194114	-0.804257	0.676444	0.752545	-0.262614	0.790444	0.20814	-0.959571	-1.07356	-0.505176	-0.386921	-0.486305	-1.15469	-0.562043	-0.247451	-0.0135955	-0.212297	-0.196738	-0.316168	0.0756562	0.168875	0.23826	0.0660242	0.319934	0.33795	-1.28349
A_24_P417922	-0.653257	-1.23962	-1.73515	-1.14981	-0.94633	-0.295357	-0.240068	-0.777744	-0.108097	-0.40648	0.371069	-0.547827	0.00888947	0.374505	0.0823736	0.833016	1.20299	1.16791	-1.87149	0.722088	-0.216927	-0.829368	-2.00055	0.222427	-0.840663	0.614091	0.694266	-0.329363	0.654155	0.0885825	-1.02187	-0.931176	-0.686736	-0.390968	-0.804792	-1.16617	-0.571668	-0.343503	0.287244	-0.219514	-0.137784	-0.466174	0.385506	0.246181	0.421648	0.120307	0.349288	0.383442	-1.43441
A_23_P104413	-0.800126	-1.43577	-2.10585	-1.12279	-1.39979	-0.258143	-0.136565	-0.931817	-0.177879	-0.454763	-0.122594	-0.579012	-0.0546971	0.37252	-0.0477243	1.08276	1.32329	1.24038	-2.02221	0.596215	-0.234499	-0.910088	-2.03882	0.186768	-0.916866	0.357394	0.716612	-0.355846	0.645028	-0.0709322	-1.06303	-1.30102	-0.755933	-0.774073	-1.06916	-1.31064	-0.628628	-0.344348	0.0657032	-0.315188	-0.644092	-0.569569	0.216248	0.139026	0.159001	0.217102	0.65405	0.410121	-1.86657
A_23_P134433	-0.635762	-0.967551	-1.52469	-0.696051	-1.06782	-0.237398	0.339786	-0.620512	0.0453636	-0.237674	0.520931	-0.328613	0.189569	0.500203	0.158037	0.813235	1.18468	1.16102	-1.34163	0.739195	0.00968553	-0.665904	-1.93388	0.51217	-0.729734	0.885308	0.798981	-0.055588	0.965515	0.272205	-0.909705	-0.706442	-0.281332	-0.306163	-0.533763	-1.09158	-0.382157	-0.143974	0.241577	-0.0475908	-0.138239	-0.0783691	0.289212	0.25932	0.542005	0.247459	0.644724	0.52392	-1.12865
A_24_P401663	-0.475458	-1.15854	-1.29663	-0.773881	-0.572175	-0.0862793	0.554344	-0.295506	-0.0139779	-0.391406	0.501825	-0.483034	0.276504	0.823939	0.186837	0.905462	1.15158	1.65611	-1.67635	1.06665	-0.0959933	-0.816202	-2.15197	0.330181	-0.999087	1.07644	0.549887	-0.125379	0.991224	0.189673	-0.964834	-0.992037	-0.435983	-0.307561	-0.372459	-0.97572	-0.55913	-0.201767	0.792097	-0.149396	-0.224601	-0.00667504	0.751168	0.629469	1.00039	0.372985	0.538516	0.898184	-1.18243
A_32_P112100	-0.998302	-1.65283	-2.00803	-0.897707	-1.07542	-0.371051	0.0157277	-0.618686	-0.0501099	-0.522414	0.37535	-0.446084	0.316943	0.585918	0.122725	1.34629	1.6844	1.03512	-2.37204	1.10735	-0.190953	-0.741799	-1.8944	0.331907	-0.748571	0.400044	0.687689	-0.34	0.703703	0.330376	-1.12378	-0.580105	-0.426382	-0.51135	-0.601515	-0.94506	-0.568431	-0.416849	0.313585	-0.164424	0.0758308	-0.561232	0.574361	0.204847	0.664678	0.313764	0.990273	0.612766	-1.36122
A_32_P170368	-0.675034	-1.27164	-1.85589	-1.07161	-1.10033	-0.352835	0.272622	-0.729716	-0.135387	-0.453658	0.381622	-0.511969	0.101083	0.42155	0.127494	0.965266	1.22236	0.951705	-1.93289	0.543339	-0.142868	-0.856728	-1.99389	0.25622	-0.992298	0.624011	0.664096	-0.344546	0.730616	0.0684325	-1.04222	-0.816573	-0.553788	-0.547765	-0.632328	-1.0564	-0.607838	-0.37028	0.145749	-0.343719	-0.160435	-0.296387	0.405774	0.467597	0.356287	0.167494	0.663807	0.267122	-1.39166
A_32_P71864	-0.667527	-1.3386	-1.70393	-0.847043	-1.26614	-0.482007	0.00761422	-0.804403	-0.0213442	-0.436721	0.511843	-0.414851	0.169511	0.343939	0.0212809	1.00753	1.49225	1.23608	-2.29819	0.85934	-0.108177	-0.71955	-1.95027	0.298343	-0.683667	0.54129	0.774438	-0.303101	0.755833	0.277458	-1.01927	-0.857944	-0.472271	-0.375772	-0.396223	-1.1421	-0.576314	-0.230188	0.0882727	-0.248668	-0.0546702	-0.48641	0.402082	0.316176	0.583132	0.30223	0.756757	0.502967	-1.25683
A_32_P90455	-0.957073	-1.13019	-1.72688	-1.08767	-1.31398	-0.443613	0.293104	-0.709076	-0.142138	-0.388722	0.48715	-0.419251	0.160077	0.270626	0.0953881	0.749854	1.16688	1.21956	-1.75186	0.631792	-0.0910036	-0.778479	-1.86175	0.369972	-0.807237	0.627711	0.775086	-0.228622	0.660725	0.200215	-0.936838	-0.91093	-0.397881	-0.404673	-0.776458	-1.21986	-0.524054	-0.194555	0.285863	-0.125948	-0.171406	-0.275244	0.275107	-0.000633713	0.447012	0.147527	0.37977	0.0749787	-1.3017
A_24_P285158	-0.744609	-1.34127	-1.7449	-0.728884	-1.00481	-0.618997	0.0945596	-0.709778	-0.0119884	-0.360062	0.385103	-0.456174	0.0308373	0.33907	-0.00745187	0.921333	1.20069	0.937522	-2.06799	0.824818	-0.0447643	-0.824601	-1.98843	0.27533	-0.81125	0.695597	0.803114	-0.160378	0.808466	-0.0288406	-0.93177	-0.92716	-0.399898	-0.326535	-0.539083	-1.25439	-0.450711	0.0162185	0.110019	-0.198486	-0.135023	-0.189151	0.19645	0.191606	0.43299	0.108133	0.662838	0.335201	-1.28351
A_24_P550411	-0.183945	-0.141813	-0.826636	-1.14797	-0.78904	-0.365982	0.28873	-0.551824	0.156866	-0.389402	0.559171	-0.520988	-0.0817325	0.415796	0.360284	1.16909	1.6688	1.44624	-1.08079	1.02086	0.273379	-1.04083	-2.33744	0.554416	-0.842371	0.871486	1.10173	-0.238641	1.16349	0.140537	-0.945965	-0.400575	-0.22947	-0.0934586	-0.840175	-0.744385	-0.304291	-0.223818	0.427765	0.0789905	0.292795	-0.25281	0.792445	0.368034	1.22507	0.710561	0.625699	0.700868	-1.04342
A_24_P574071	-0.789571	-1.19034	-1.61467	-0.649635	-0.695452	-0.168901	-0.148772	-0.324319	0.157602	-0.163984	0.489995	-0.322575	0.141685	0.565747	0.250894	1.06062	1.29579	1.41467	-1.70608	1.13989	-0.0559331	-0.708778	-1.86425	0.315182	-0.636548	0.776785	0.774714	0.031991	1.11317	0.227172	-0.889217	-0.317766	-0.0765803	-0.0661258	-0.50226	-0.715863	-0.247137	-0.124912	0.503768	-0.0160627	0.131848	-0.043817	0.317612	0.387998	0.580821	0.395934	0.641271	0.335376	-1.32475
A_23_P140527	-0.492163	-1.29903	-1.71565	-0.992793	-0.850986	-0.417557	0.184681	-0.559943	-0.0344813	-0.341526	0.263126	-0.469732	0.247313	0.330711	0.00911497	0.801916	1.12015	1.19663	-1.81205	1.01801	-0.176488	-0.897595	-2.0274	0.282498	-0.859187	0.906513	0.684042	-0.0627197	1.04733	0.2751	-0.91964	-0.759418	-0.377372	-0.252763	-0.743019	-0.933472	-0.442275	-0.173177	0.262077	-0.134924	-0.0506823	-0.119263	0.294457	0.303	0.417892	0.23272	0.610742	0.354398	-1.35859
A_24_P82358	-0.325805	-0.734805	-1.26289	-0.383055	-0.812519	-0.110737	0.178145	-0.130418	0.139378	-0.15582	0.756238	-0.265305	0.0677873	0.94645	0.310892	0.749145	1.20414	1.67206	-1.32747	0.953791	0.0139729	-0.845093	-2.04814	0.676088	-0.835995	1.70288	0.770147	0.100635	1.00364	-0.0208274	-1.24675	-0.493549	-0.262624	0.218718	-0.367166	-0.642705	-0.277424	0.0151232	0.411398	-0.0505316	0.0670911	0.150436	0.351	0.480865	0.446466	0.845595	0.608805	0.591005	-1.32591
A_24_P235098	-0.763808	-1.2626	-1.7516	-0.734399	-0.902391	-0.40264	-0.180708	-0.560797	-0.0791114	-0.43828	0.485044	-0.470128	0.119807	0.36745	-0.266277	0.912993	1.36619	1.07326	-2.21959	1.0094	-0.175342	-0.834297	-1.96811	0.226701	-0.745729	0.661639	0.64651	-0.262456	0.668931	0.209211	-1.0668	-0.705466	-0.331239	-0.365046	-0.500507	-0.73239	-0.534623	-0.313198	0.2576	-0.310921	-0.00727986	-0.433195	0.249294	0.353235	0.52525	0.383717	0.696499	0.460035	-1.2666
A_24_P43959	-0.417032	-1.01412	-1.11371	-0.577074	-0.410984	0.105537	0.712062	-0.133032	0.0669582	-0.263855	0.656465	-0.469011	0.394761	0.791321	0.254368	0.975466	1.21239	1.74577	-1.77107	1.09505	-0.0288647	-0.753068	-1.95233	0.400233	-0.789774	1.21817	0.777498	0.0251881	1.00042	0.211179	-0.877982	-0.735676	-0.16947	-0.0710914	-0.218229	-0.632698	-0.387054	-0.106754	0.987546	-0.15872	-0.0202582	0.0243357	0.848588	0.7126	1.04013	0.562993	0.675393	0.92393	-0.912513
A_24_P376451	-0.540431	-1.2006	-1.59223	-0.703274	-0.667152	-0.165954	0.130117	0.0383279	0.210491	-0.331413	0.403058	-0.369256	0.530909	0.323992	0.265984	1.39788	1.75662	1.50147	-2.2448	1.49202	-0.0794336	-0.546131	-1.80527	0.494314	-0.66281	0.609918	0.704583	-0.0105131	0.97877	0.449375	-0.942146	-0.170675	-0.138576	-0.0983172	-0.500096	-0.438013	-0.405689	0.0372889	0.507505	-0.0215899	0.5638	-0.323642	0.586803	0.498258	0.883307	0.590843	1.08684	0.403892	-1.29243
A_32_P138586	-0.829818	-1.42071	-1.85445	-1.08361	-1.17246	-0.480411	0.117057	-0.586525	-0.00592531	-0.432102	0.143772	-0.4554	0.233118	0.274944	-0.0983004	0.958316	1.33202	1.05849	-1.84058	0.725431	-0.067368	-0.697082	-1.79805	0.397962	-0.772837	0.457235	0.773847	-0.403336	0.620903	0.0946631	-0.937748	-0.717905	-0.656072	-0.386452	-0.805233	-1.41107	-0.524701	-0.232937	0.291666	-0.146771	-0.10287	-0.450526	0.225344	0.294196	0.478835	0.232445	0.580485	0.440573	-1.34939
A_24_P37887	-0.614167	-1.22763	-1.81903	-0.760174	-0.950791	-0.40281	0.300484	-0.676991	0.0563438	-0.336118	0.357895	-0.51896	0.183479	0.604341	-0.0386446	0.798772	1.07259	1.27382	-1.93659	0.877623	-0.0524299	-0.846575	-2.07186	0.28022	-0.946611	0.853403	0.711954	-0.111309	0.829673	0.0600403	-0.94652	-0.884914	-0.350401	-0.30276	-0.604515	-1.20388	-0.568722	-0.0446277	0.161956	-0.16777	-0.0447196	-0.16291	0.423133	0.36196	0.380797	0.576814	0.725597	0.32454	-1.30864
A_23_P97652	-0.678591	-1.51823	-1.72732	-0.740753	-0.65489	0.0153729	0.183814	-0.382712	-0.0505025	-0.467868	0.386163	-0.505029	0.375831	0.754109	0.113251	1.0803	1.48013	1.23543	-2.30595	1.00826	-0.142538	-0.616204	-1.80717	0.259514	-0.796348	0.576595	0.590659	-0.36426	0.604197	0.271671	-0.886888	-0.930212	-0.692734	-0.646926	-0.277079	-0.677455	-0.61919	-0.175547	0.571116	-0.188098	-0.513455	-0.804641	0.68032	0.667242	0.661518	0.72903	0.703577	0.751009	-1.375
A_24_P266466	-0.45593	-0.800381	-1.45614	-1.19062	-0.716215	0.0127823	-0.0654093	-0.299392	0.29579	-0.256087	0.645116	-0.332878	0.712991	0.539385	0.0591216	1.33101	1.80679	1.43097	-1.53898	0.616006	0.0528037	-0.96415	-2.04646	0.481337	-1.06565	1.39692	0.85629	0.261948	1.20766	0.494446	-0.947555	-0.429352	-0.442058	-0.303713	-0.840261	-0.996205	-0.301659	-0.298003	0.593864	-0.106385	0.268239	-0.0478378	0.934062	0.449164	1.08654	0.734279	0.765219	0.877344	-1.17625
A_24_P144465	-0.394894	-0.818485	-1.33937	-0.861432	-0.761234	-0.259804	0.0763033	-0.342245	0.157028	-0.377552	0.572522	-0.415797	0.225041	0.439904	0.235117	1.09994	1.63986	1.11521	-1.94932	1.02696	-0.185135	-0.786123	-2.04864	0.47569	-0.924293	0.704947	0.57595	-0.180667	1.00606	0.318012	-1.09906	-0.345561	-0.300649	-0.25581	-0.711268	-0.783198	-0.446558	-0.165433	0.404796	0.173188	0.522253	-0.303623	0.521732	0.52809	0.588761	0.649361	0.714626	0.505453	-1.26749
A_23_P96072	-0.523822	-1.06125	-1.49525	-0.938439	-0.912513	-0.313671	0.160574	-0.659898	-0.020437	-0.377037	0.297926	-0.504985	0.334977	0.711781	0.408008	0.9936	1.27045	1.40892	-1.53445	1.02805	-0.0432121	-0.816839	-2.25194	0.416731	-0.995323	1.24155	0.587695	0.0863742	1.25703	0.3397	-1.10639	-0.620686	-0.469473	-0.319565	-0.640713	-1.02353	-0.549655	0.0175738	0.49555	-0.0793802	-0.0875332	0.108556	0.340622	0.467865	0.566847	0.290949	0.541117	0.552772	-1.4002
A_24_P230195	-0.563367	-1.09715	-1.54015	-0.857452	-0.738696	-0.331049	0.396309	-0.559235	0.0735055	-0.301794	0.561987	-0.392618	0.292382	0.628162	0.335649	1.02554	1.22065	1.49688	-1.90787	0.992298	-0.0365922	-0.751867	-2.08996	0.377779	-0.793637	0.902189	0.84389	0.00442731	1.07985	0.298645	-0.962719	-0.623083	-0.170213	-0.225245	-0.414313	-0.796384	-0.384061	-0.175779	0.431708	-0.0436113	0.0617425	0.0177182	0.439196	0.394036	0.583687	0.437362	0.664853	0.575605	-1.31694
A_23_P153549	-0.762928	-1.2639	-1.70913	-0.802954	-0.9983	-0.392838	0.164593	-0.548315	-0.0410395	-0.435332	0.192349	-0.467872	0.280896	0.359453	0.150894	0.765721	1.15182	1.19249	-1.90946	1.03213	-0.17264	-0.796928	-1.99968	0.276062	-0.787838	0.592537	0.658671	-0.266545	0.566538	0.233506	-1.10548	-0.735133	-0.346129	-0.316058	-0.94327	-0.915653	-0.52238	-0.252344	0.231582	-0.239838	-0.0317118	-0.238576	0.419492	0.15823	0.532508	0.335353	0.697591	0.340691	-1.22578
A_24_P356373	-0.573252	-1.0181	-1.34743	-1.06395	-0.872179	-0.522523	0.0116628	-0.456386	-0.131274	-0.560127	0.578588	-0.442516	0.180875	0.352081	0.00210032	0.82292	1.3575	0.706347	-1.32088	0.0364424	-0.242972	-0.714762	-1.90751	0.273934	-0.963009	0.734585	0.0857289	-0.110898	0.365376	0.0916717	-1.48027	-0.48013	-0.429474	-0.31306	-0.743705	-1.13035	-0.520274	-0.314371	0.485849	0.15337	-0.0401432	-0.157003	0.363825	0.129054	0.529292	0.3393	0.607906	0.325128	-0.831095
A_23_P107394	-0.79338	-1.41579	-1.86088	-0.879086	-0.952043	0.0707802	0.300841	-0.468048	-0.0486405	-0.462015	0.438558	-0.472177	0.238959	0.553008	-0.248187	0.948731	1.33604	1.1478	-2.30817	1.00274	-0.130731	-0.686713	-1.83878	0.262034	-0.719416	0.187592	0.670543	-0.355471	0.667534	0.224495	-1.04374	-0.894557	-0.694826	-0.56528	-0.356987	-1.07227	-0.589966	-0.0889818	0.569228	-0.230699	-0.607045	-0.770025	0.383436	0.283897	0.721161	0.508465	0.644882	0.230523	-1.24013
A_32_P61074	-0.898344	-1.68689	-2.05769	-0.8344	-1.19979	-0.527809	0.0218824	-0.587022	-0.0940024	-0.5076	0.084727	-0.521041	0.405712	0.515851	0.217943	1.21383	1.73582	1.10653	-2.42753	1.03583	-0.255553	-0.872426	-1.93442	0.288519	-0.856788	0.37395	0.599259	-0.193833	0.788968	0.400064	-1.1621	-0.712425	-0.453438	-0.423706	-0.753911	-0.958077	-0.571302	-0.385501	0.279761	-0.242336	-0.0709558	-0.620107	0.712574	0.404339	0.687744	0.534498	0.952191	0.580413	-1.26741
A_24_P834210	-0.159021	-0.481228	-1.3624	-0.777324	-1.04532	-0.337204	0.387966	-0.406901	0.0734558	-0.494747	0.604218	-0.504714	0.17296	0.407657	0.279676	1.07187	1.40406	1.6582	-0.633056	0.489201	-0.0861156	-1.0877	-2.4876	0.394813	-0.942004	1.26162	0.582467	0.203411	1.25563	0.683524	-1.18351	-0.57714	-0.294511	-0.17726	-0.653532	-0.914485	-0.443484	0.104423	0.489643	0.116371	-0.248652	-0.0804017	0.135907	0.425925	0.620433	0.428704	0.477471	0.501121	-1.16414
A_24_P52882	-0.47914	-1.05836	-1.44403	-0.835991	-0.741006	-0.186603	-0.0245178	-0.206112	-0.0329749	-0.378666	0.524932	-0.403117	0.489247	0.577328	0.303611	1.06749	1.43618	1.29133	-1.98071	1.24164	-0.238053	-0.772003	-1.84868	0.22435	-0.722775	0.55712	0.617367	-0.067865	0.639874	0.329621	-1.02885	-0.224491	-0.108634	-0.255949	-0.71977	-0.594529	-0.447016	-0.0513821	0.583809	-0.114209	0.235471	-0.281711	0.474013	0.502814	0.640363	0.391078	0.854473	0.541242	-1.10175
A_32_P150928	-0.950778	-1.58814	-1.92037	-1.17723	-1.15023	-0.463372	0.226719	-0.622631	-0.00465141	-0.47661	0.525614	-0.533082	-0.0135215	0.142194	0.105757	0.807694	1.52757	1.18465	-2.22286	0.998741	-0.0602903	-0.811044	-1.79696	0.372659	-0.769338	0.531827	0.778416	-0.33087	0.722959	0.0350293	-0.998645	-0.750415	-0.495186	-0.396404	-0.633283	-1.17871	-0.571353	-0.318351	0.296975	-0.171068	-0.27724	-0.542496	0.562776	0.506504	0.511227	0.155928	0.736372	0.57881	-0.994683
A_24_P230502	-0.281997	-0.937185	-1.6378	-0.467969	-0.599778	-0.144264	-0.00645081	-0.193991	-0.000613748	-0.342238	0.489606	-0.439882	0.387043	0.586808	0.184948	1.16531	1.42306	1.24352	-1.40421	0.957704	-0.107001	-0.549956	-1.79966	0.36497	-0.762546	0.441393	0.730924	-0.115787	0.802614	0.378697	-1.02449	-0.210996	-0.271019	-0.198535	-0.667345	-0.559253	-0.426462	-0.126255	0.882187	-0.115905	0.271857	-0.452117	0.487853	0.475265	0.57793	0.465955	0.68871	0.682093	-0.971077
A_24_P379223	-0.777764	-1.33418	-1.80127	-0.628099	-0.977299	-0.215661	-0.0507126	-0.520307	-0.0877129	-0.38711	0.200336	-0.446479	0.393843	0.540502	0.270845	0.994716	1.27206	1.06255	-2.09263	0.961209	-0.0735608	-0.649826	-1.94197	0.329312	-0.798071	0.435763	0.61114	-0.266934	0.810281	0.325917	-1.05781	-0.563313	-0.589461	-0.396388	-0.69323	-0.864301	-0.503361	0.053486	0.623707	-0.145476	0.0693979	-0.479261	0.66682	0.355732	0.544881	0.386868	0.718283	0.607739	-1.254
A_23_P150664	-0.664055	-1.27989	-1.76619	-1.10849	-1.16059	-0.28712	0.0092975	-0.72036	0.0260177	-0.421395	0.113211	-0.551026	0.2041	0.473082	0.0806353	0.962171	1.44456	1.04815	-1.85022	0.669571	-0.0614968	-0.799561	-1.98287	0.434094	-0.830951	1.03052	0.917225	-0.126654	0.945512	-0.0321943	-1.0084	-0.819927	-0.725728	-0.489405	-0.741967	-1.13013	-0.492673	-0.178071	0.489126	-0.0727157	-0.190657	-0.136751	0.334706	0.14195	0.427225	0.418079	0.767701	0.484811	-1.33007
A_23_P5654	-0.351313	-0.343124	-0.534603	-0.15729	-0.501987	-0.602378	0.0874071	-0.03445	-0.185883	0.273667	-0.244947	-0.256192	0.135261	0.631156	0.0931072	1.20947	1.10186	1.59074	-1.62732	0.0290039	0.280183	-0.96465	-0.27312	-0.0983618	-0.451153	1.37932	0.968873	-0.181129	-0.00532376	0.185753	-0.26471	-0.554175	-0.182055	-0.146065	-0.344475	-0.159946	0.0101635	0.0844838	0.496952	0.592315	0.0304665	-0.151446	0.243872	0.0438905	1.07733	1.2898	0.186727	0.504312	-0.81743
A_24_P207195	-0.523813	-1.07905	-1.46674	-0.461988	-0.966138	-0.33576	0.156504	-0.508464	-0.0555916	-0.382316	0.475465	-0.529616	0.107657	0.542797	0.0954767	0.80605	0.971708	0.957627	-1.43347	0.859853	-0.160366	-1.00198	-2.07055	0.458071	-1.07371	1.48471	0.491269	-0.0494642	0.719825	0.629819	-1.23134	-0.744342	-0.353402	0.114931	-0.56827	-1.02774	-0.549001	-0.209286	0.32672	-0.34927	0.0758764	-0.0139116	0.34921	0.241667	0.39394	0.572086	0.577027	0.37003	-1.04896
A_24_P136905	0.0190124	-1.21387	-1.49766	-0.434654	-0.758653	0.0275897	0.181414	-0.372154	0.407456	-0.0428549	0.480589	-0.121495	0.524762	0.611783	0.125844	1.36349	2.18008	0.986306	-1.37032	0.100627	0.48601	-0.543313	-1.63122	0.728996	-0.549972	1.17726	0.907851	-0.00573113	1.53228	0.253895	-0.660358	-0.305813	-0.682181	-0.110616	-0.296064	-0.670977	-0.325005	-0.117026	0.366309	0.241681	-0.031793	-0.0605296	1.06983	0.697651	0.879664	1.05915	1.40174	0.80022	-0.816767
A_24_P608468	-0.524344	-0.831685	-1.972	-0.925813	-0.983961	-0.408285	0.357313	-0.567013	0.143926	-0.363036	0.690943	-0.293767	0.197778	0.717719	0.208586	1.51881	2.09782	1.47624	-1.30427	1.32727	-0.0189607	-0.686565	-2.30717	0.45952	-0.971707	1.3186	0.536349	0.0775876	1.40461	0.416568	-1.26633	-0.618502	-0.352043	-0.262267	-0.561967	-1.05619	-0.576634	-0.129958	0.502697	-0.0321369	-0.301158	0.101596	0.56835	0.668364	0.899583	0.553101	0.950122	0.817234	-1.44822
A_23_P101761	-0.46016	-0.993292	-1.48879	-0.839843	-0.975921	-0.374593	0.186843	-0.661895	-0.00813938	-0.346258	0.553834	-0.462469	-0.034605	0.292864	0.169742	0.779901	1.08685	1.38126	-1.27589	0.794757	-0.219892	-0.918829	-2.12906	0.30428	-1.00015	1.12679	0.615137	0.0289814	0.924802	0.299276	-1.04113	-0.722546	-0.224987	-0.332821	-0.544739	-0.88848	-0.499633	-0.0979082	0.424748	-0.16132	-0.114852	0.0785802	0.0292553	0.395866	0.376425	0.339109	0.460107	0.37454	-1.1575
A_24_P173294	-0.717886	-1.33323	-1.75915	-0.923171	-0.891037	-0.495772	0.0395414	-0.428586	-0.0816247	-0.425948	0.513973	-0.518498	0.273582	0.81474	-0.0145815	1.03988	1.38251	1.16384	-2.01964	0.826211	-0.138493	-0.81251	-2.04873	0.240048	-0.992144	0.563368	0.529342	-0.302263	0.672176	-0.0109961	-0.976679	-0.893196	-0.455028	-0.181343	-0.505116	-0.880123	-0.57772	-0.357221	0.047423	-0.21055	-0.00816974	-0.28867	0.611986	0.374284	0.585155	0.666741	0.79157	0.566522	-1.31647
A_24_P108401	-0.194524	-0.781217	-1.01478	-1.09539	-0.66845	-0.270988	0.233993	-0.520983	0.0525568	-0.157804	0.359149	-0.317473	0.351601	0.260129	0.25078	0.576363	1.0625	1.15814	-0.739503	0.570314	-0.0705931	-0.756437	-1.87096	0.322688	-0.736039	0.605193	0.656959	-0.0173518	0.642655	0.412093	-0.834319	-0.717917	-0.375295	-0.145155	-0.577809	-0.944595	-0.444462	-0.170598	0.230565	0.0377187	0.116405	-0.243037	0.338757	0.527588	0.407283	0.170214	0.452125	0.288011	-1.08938
A_24_P125977	-0.438594	-1.01405	-1.59264	-0.724573	-0.75031	-0.210335	0.223641	-0.343362	-0.000734637	-0.397539	0.615577	-0.44911	0.162786	0.316458	0.0168443	1.17774	1.44256	1.30237	-1.75445	1.01024	-0.0648029	-0.784817	-1.96239	0.336382	-0.74513	0.890196	0.753421	-0.039857	0.898499	0.188077	-0.945626	-0.433207	-0.172009	-0.268186	-0.376613	-0.667533	-0.404686	-0.00936786	0.531316	-0.139041	0.017091	-0.169922	0.554414	0.536421	0.545081	0.381392	0.648787	0.465533	-1.07843
A_23_P86493	-0.899631	-1.30555	-1.70214	-1.09437	-1.2461	-0.100449	-0.0770316	-0.464097	0.122822	-0.288923	0.272388	-0.260161	0.117	0.355466	0.0674251	0.794905	1.29776	1.3083	-2.14188	0.89383	0.0768829	-0.50225	-1.6257	0.404161	-0.554025	0.389381	0.916857	-0.319798	0.881478	0.185451	-0.844028	-0.662775	-0.617669	-0.436161	-0.219884	-0.647581	-0.409958	-0.0381315	0.121775	-0.0947041	0.0249434	-0.405224	0.697021	0.567873	0.952385	0.262711	0.695704	0.413131	-1.20621
A_23_P371284	-0.615127	-1.04827	-1.45157	-0.520438	-0.804541	-0.517209	0.139169	-0.271445	0.157999	-0.347863	0.509998	-0.428417	0.28321	0.301613	0.222544	1.27208	1.70061	1.24098	-1.65187	0.832354	-0.0577358	-0.733762	-1.68393	0.455196	-0.694175	1.30227	1.02559	-0.109628	0.897805	0.0644688	-0.848113	-0.605681	-0.46769	-0.334457	-0.449176	-1.01599	-0.195605	-0.000893148	1.06481	0.123812	0.1204	-0.120901	0.461398	0.523139	0.682689	0.593013	0.880732	0.683797	-1.23726
A_23_P304530	-0.763431	-1.43913	-1.90804	-1.0797	-0.980529	-0.35816	-0.0351861	-0.570244	0.0126384	-0.418558	0.474435	-0.446248	-0.0584827	0.353871	0.153359	1.09855	1.47648	1.17247	-2.17996	0.953181	-0.123667	-0.653649	-1.86406	0.324387	-0.695293	0.533177	0.806746	-0.261209	0.809606	0.315854	-1.05692	-0.752999	-0.682886	-0.497818	-0.794435	-0.972704	-0.55545	-0.241708	0.390189	-0.182993	-0.0486042	-0.469503	0.533266	0.16376	0.513878	0.401536	0.895245	0.469373	-1.30961
A_23_P16415	-0.292533	-0.783991	-1.14643	-0.681294	-0.889438	-0.408932	0.0591264	-0.557832	-0.0805135	-0.398242	0.462909	-0.444661	0.140249	0.411149	0.224154	0.867341	1.11245	1.07196	-1.15127	0.669448	-0.167913	-0.736614	-2.14006	0.326108	-0.925176	0.829373	0.474985	-0.115577	0.471964	0.227161	-1.08158	-0.617265	-0.486137	-0.367179	-0.529945	-1.0199	-0.517713	-0.0908051	0.451356	-0.165158	0.00967836	-0.0844102	0.219412	0.268286	0.547291	0.235975	0.445549	0.416456	-1.13186
A_23_P214565	-0.122442	-0.405554	-0.832659	-0.29337	-0.165397	-0.413668	0.601843	-0.541479	-0.0779927	-0.453726	0.638652	1.04742	0.0107424	0.914079	-1.28503	0.645343	0.782407	0.868728	-1.12792	-0.233073	0.0491457	-0.680209	-1.41815	0.854221	-1.55719	0.948864	0.55296	0.131792	1.36377	-0.0269227	-0.0839438	-1.01774	-0.284437	0.372626	0.00753663	-1.23477	-0.367017	-0.143889	-0.0578326	0.116305	-0.372716	0.192587	0.196696	-0.0422489	-0.0460233	-0.244439	0.0612974	0.055827	-0.449454
A_32_P231880	-0.793284	-1.28943	-1.50484	-0.755072	-0.751009	0.0987367	0.0130804	-0.269093	0.0196835	-0.362179	0.574737	-0.387861	0.10648	0.65091	-0.178264	0.938775	1.22603	1.16214	-2.12254	0.91639	-0.0409318	-0.611072	-1.73975	0.408357	-0.683154	0.618428	0.752946	-0.321457	0.679009	0.220614	-0.766063	-0.88821	-0.459129	-0.408925	-0.404168	-0.747453	-0.45743	-0.0431545	0.0208569	-0.229816	-0.388762	-0.375866	0.431322	0.354058	0.271309	0.498698	0.662578	0.487717	-1.21516
A_24_P923765	-0.884083	-1.50852	-1.87886	-0.973332	-0.85426	-0.351036	-0.0468961	-0.374392	0.0270095	-0.399696	0.33019	-0.404944	0.408179	0.651292	0.235494	1.26878	1.7062	1.24499	-2.19193	1.25921	-0.164898	-0.698936	-1.88845	0.304779	-0.643002	0.478403	0.824161	-0.257674	0.811055	0.325081	-1.06642	-0.600652	-0.321013	-0.258569	-0.703561	-0.765686	-0.473548	-0.259398	0.385321	-0.0574913	0.049037	-0.411769	0.659605	0.319475	0.673711	0.39014	0.929249	0.426237	-1.25217
A_24_P204386	-0.299558	-0.549801	-0.731382	-0.745064	-0.497875	0.0105348	0.0786571	-0.320058	0.1163	-0.237309	0.333965	-0.307471	0.154911	0.442805	0.376016	1.17699	1.54785	0.97538	-1.13937	0.622023	0.0378377	-0.5006	-0.901724	0.379424	-0.770765	1.12778	0.545049	0.00349545	0.951941	0.33326	-1.04891	-0.435472	-0.52272	-0.22995	-0.616336	-0.820352	-0.264633	-0.237006	0.450422	0.0897554	0.435135	-0.247377	0.459173	0.318914	0.490409	0.486915	0.68911	0.537741	-1.10479
A_24_P920135	-0.784303	-0.0310841	-1.46129	-0.90932	-1.14112	-0.186072	0.375791	-0.633307	0.273039	-0.515724	0.560287	-0.723868	0.799177	0.78548	0.467289	1.352	1.87112	1.08166	-1.16152	0.580395	0.0873692	-0.801672	-2.01432	0.669088	-1.03426	1.49631	1.19425	0.030882	1.6586	0.147794	-1.105	-0.477872	-0.614863	-0.333574	-0.802375	-0.968303	-0.495852	-0.278165	0.525323	0.209078	0.0857829	0.039374	0.949199	0.941557	0.780335	1.88577	2.45603	0.554288	-1.14877
A_24_P922101	-0.50122	-0.697058	-0.858751	-1.35295	-1.055	-0.263153	-0.260698	-0.0987801	0.14418	-0.689904	0.0421619	-0.534496	-0.0136569	0.571714	-0.356126	0.654887	1.86197	0.218325	-1.15519	0.322746	-0.26144	-0.508122	-1.78813	0.49025	-1.12206	-0.0335633	0.0720072	-0.702429	0.394575	0.0403656	-1.19834	-0.50418	-1.04535	-0.746362	-1.16012	-1.27546	-0.681494	-0.440193	0.269717	-0.121073	0.155995	-1.1131	0.398064	0.149653	0.575072	0.794171	0.171869	0.411607	-1.55865
A_24_P533990	-0.666475	-1.50657	-1.80957	-0.846783	-1.11927	-0.354338	0.00540993	-0.687418	-0.0323109	-0.445627	0.486742	-0.521922	0.225026	0.603007	0.223592	1.17253	1.61552	1.25998	-2.05436	1.00039	-0.144394	-0.788025	-2.006	0.329344	-0.857028	0.907039	0.767432	-0.0870489	0.918644	0.00339086	-1.11904	-0.835146	-0.573981	-0.322338	-0.719352	-1.10961	-0.556447	-0.29667	0.332422	-0.045534	-0.223265	-0.157036	0.444347	0.312462	0.701497	0.451546	0.881159	0.317549	-1.22738
A_23_P54573	-0.728624	-1.40829	-1.59513	-0.877587	-1.0737	-0.431273	-0.0200958	-0.48978	-0.038297	-0.418483	0.368918	-0.47024	0.260514	0.502035	0.018915	1.03919	1.59179	1.07922	-2.28258	1.12484	-0.264603	-0.764671	-1.9501	0.211731	-0.898898	0.463068	0.621756	-0.299055	0.646202	0.317049	-1.007	-0.642844	-0.371781	-0.256914	-0.538648	-0.78781	-0.559254	-0.451364	0.161675	-0.253882	0.0750071	-0.520315	0.495787	0.396763	0.616594	0.513771	0.762759	0.552268	-1.12175
A_23_P136753	-0.801212	-1.16686	-1.77761	-0.527469	-0.867981	-0.330142	-0.0332736	-0.36903	0.0615567	-0.323961	0.538007	-0.450145	0.234388	0.608594	0.406689	1.31629	1.43131	1.44548	-2.00695	1.15902	0.0362272	-0.756045	-2.07655	0.419275	-0.737635	1.00303	0.818256	-0.0140558	1.14837	0.280539	-1.01525	-0.460922	-0.315245	-0.219058	-0.450682	-0.788451	-0.289147	-0.0861817	1.01237	-0.0411675	0.0473124	-0.0668338	0.635344	0.541021	0.794872	0.458563	0.790588	0.683756	-1.38438
A_24_P780709	-0.841101	-1.25902	-1.81125	-0.93096	-1.1318	-0.295465	-0.0254211	-0.339814	-0.1012	-0.410526	0.258394	-0.552595	0.472747	0.619221	0.134599	1.33252	1.86064	1.26091	-2.33377	1.37584	-0.321573	-0.710025	-1.9751	0.157774	-0.880235	0.389773	0.575733	-0.385041	0.633146	0.219008	-1.12241	-0.565618	-0.430978	-0.269227	-0.820901	-0.820827	-0.519965	-0.362562	0.357851	-0.200046	0.209988	-0.616773	0.785754	0.514896	0.828773	0.656901	0.998819	0.535617	-1.26179
A_32_P20288	-0.763889	-1.45603	-1.82057	-0.994212	-1.09696	-0.482384	0.0500684	-0.596213	-0.0931875	-0.501283	0.48183	-0.530079	0.169198	0.556853	0.182229	1.02289	1.65823	0.982371	-1.85984	0.826963	-0.147461	-0.815323	-2.06421	0.333897	-0.952242	0.754526	0.556951	-0.192957	0.876766	0.256851	-1.11762	-0.916954	-0.484259	-0.524269	-1.04162	-1.14314	-0.615749	-0.347864	0.408521	-0.181005	-0.13776	-0.349721	0.447678	0.38865	0.452427	0.38038	0.783741	0.655033	-1.40115
A_32_P201107	-0.529386	-1.73434	-1.60095	-0.50103	-0.659932	-0.386497	-0.00938598	-0.333418	0.143676	-0.388254	0.608343	-0.43081	0.240905	0.672968	0.0117912	1.6534	1.97553	1.34795	-2.63614	1.35595	-0.0188899	-0.498552	-1.74108	0.443667	-0.581371	0.687388	0.773187	0.0824927	1.22482	0.367299	-1.00249	-0.200698	-0.217666	-0.134107	-0.501083	-0.740717	-0.346273	-0.178715	0.848627	0.0734599	0.0729944	-0.393672	0.620948	0.632586	0.373058	0.807476	0.559124	0.817541	-1.19241
A_24_P461664	-0.786137	-1.55856	-1.95816	-0.786964	-0.862802	-0.418807	0.372045	-0.593162	-0.00380774	-0.449021	0.418393	-0.501053	0.362697	0.550508	0.0998636	1.00261	1.53015	1.33054	-2.22202	0.952778	-0.156211	-0.683581	-1.92781	0.26505	-0.812164	0.652926	0.589994	-0.179547	0.867821	0.368884	-1.07983	-0.632758	-0.551833	-0.418489	-0.600636	-1.04264	-0.581097	-0.277942	0.275385	-0.210439	-0.0283865	-0.394555	0.444552	0.363243	0.535629	0.42043	0.774551	0.558303	-1.37684
A_24_P930551	-0.634148	-1.11464	-1.17208	-1.03032	-1.1736	-0.768914	-0.398435	-0.646254	-0.0175208	-0.566255	0.0406855	-0.626211	-0.0902568	-0.239191	0.0221349	0.386951	1.21291	-0.229117	-1.197	0.0815246	-0.302384	-0.584284	-1.95347	0.391989	-1.10259	0.014337	0.272729	-0.563554	0.177524	-0.135399	-1.19936	-0.443101	-1.08527	-0.75674	-1.00429	-0.961022	-0.652053	-0.0112953	0.63997	-0.183332	0.445754	-1.07525	0.204399	-0.0596246	0.276474	-0.0337876	0.484729	0.140703	-1.73453
A_32_P122907	-0.588949	-1.11624	-1.69296	-0.732508	-1.13077	-0.483247	0.388716	-0.766716	0.0723423	-0.381939	0.564867	-0.460628	0.1179	0.662005	0.153008	0.871063	1.30725	1.43473	-1.86481	0.959981	-0.0919035	-0.849553	-2.16193	0.315782	-0.915125	1.08625	0.65567	0.01898	1.03417	0.210585	-0.939055	-0.800631	-0.256285	-0.284284	-0.651319	-1.08447	-0.4202	-0.105202	0.317142	-0.225415	-0.04015	0.0510001	0.383005	0.376478	0.533619	0.451112	0.649779	0.57742	-1.30093
A_24_P928250	-0.591835	-0.979955	-1.35519	-1.3278	-1.00794	-0.702553	-0.221612	-0.279872	0.190645	-0.509744	0.668621	-0.508723	0.284508	0.118445	0.13095	1.09815	1.72067	0.738175	-1.35266	0.483206	-0.212107	-0.591138	-2.06339	0.53624	-1.01137	0.329281	0.474214	-0.434548	0.721206	0.0371842	-1.26285	-0.467097	-0.774907	-0.381874	-1.05976	-0.972393	-0.521869	-0.482289	0.559266	0.0115656	0.438906	-0.90364	0.547767	0.494428	0.677318	0.346747	0.517732	0.377505	-1.48094
A_23_P106472	-0.736214	-1.35119	-1.8022	-1.16005	-1.14041	-0.178629	0.0774669	-0.747325	-0.107692	-0.425468	0.300998	-0.399885	0.0485289	0.413249	-0.0983112	1.01815	1.369	0.938612	-1.94069	0.691895	-0.0655491	-0.649415	-1.77963	0.406953	-0.6775	0.452612	0.862933	-0.365275	0.694536	0.268837	-0.904	-0.971601	-0.57838	-0.670889	-0.297652	-1.0682	-0.504105	-0.320799	0.145153	-0.137049	-0.235717	-0.634929	0.386191	0.142019	0.646853	0.17328	0.838882	0.412286	-1.36027
A_24_P350027	-0.492406	-1.37294	-1.79418	-1.30941	-0.73202	-0.308697	0.21561	-0.171464	-0.0667486	-0.358402	0.411531	-0.480798	0.338249	-0.305043	0.467694	0.750639	1.51134	1.05554	-1.00417	-0.105228	-0.489309	-0.333203	-1.9268	0.402001	-1.94118	0.557979	0.527928	-0.159931	0.433692	0.231787	-1.29382	-0.38458	-0.560788	-0.414564	-0.484498	-0.929335	-0.794606	-0.205647	0.555622	0.149154	0.67801	-0.545973	-0.0752469	0.679049	1.07559	0.305226	0.735333	0.333347	-1.05619
A_24_P892790	-0.443462	-1.30018	-1.27615	-1.17393	-0.988566	-0.558772	-0.370335	-0.676961	0.175651	-0.445059	0.507338	-0.666611	0.125004	-0.344416	-0.252617	0.633159	1.07574	0.832524	-1.63362	-0.421131	-0.187777	-0.871188	-1.90493	0.366908	-1.20711	0.858356	1.19412	-0.133466	0.804206	0.0730158	-0.802821	-0.709484	-0.791485	-0.765207	-0.721737	-1.27568	-0.645747	0.0709745	0.448799	-0.069646	0.222102	-0.306365	0.294709	0.316141	0.473655	0.152423	0.577292	0.470992	-1.36713
A_32_P140312	-1.08474	-1.49552	-1.92503	-0.811505	-1.37515	-0.308945	0.0433671	-0.669362	0.0549895	-0.293254	0.360008	-0.339342	0.207424	0.469313	0.165167	1.0387	1.51453	1.0299	-1.94047	0.648766	-0.00744257	-0.625229	-1.78225	0.478119	-0.603071	0.651452	0.929276	-0.327389	0.766712	0.029732	-0.879348	-0.655135	-0.61418	-0.281548	-0.907588	-0.97692	-0.414641	-0.218875	0.379887	-0.061853	-0.0690302	-0.287637	0.494504	0.053554	0.588125	0.189485	0.562233	0.153745	-1.33355
A_24_P324284	-0.276099	-0.641424	-1.22729	-0.758262	-0.736131	-0.321913	0.214276	-0.612777	-0.0252255	-0.362311	0.436912	-0.477039	0.118173	0.61957	0.316612	0.944022	1.22917	1.44825	-1.34632	0.866079	-0.0867976	-0.894302	-2.29266	0.391277	-1.02327	1.40264	0.512868	0.110621	1.18177	0.300675	-1.00514	-0.63419	-0.275697	-0.174218	-0.434349	-0.826816	-0.414303	0.30308	0.653964	-0.126407	-0.0618342	0.264212	0.436704	0.489347	0.489571	0.394329	0.535291	0.307294	-1.14912
A_32_P142802	-0.130744	-1.46662	-1.20078	-1.24733	-0.896161	-1.07099	-0.35138	-0.525369	0.256152	-0.56936	0.526999	-0.857121	-0.00648168	0.112808	-0.30978	0.170219	0.241375	0.60188	-0.817989	0.709335	-0.311692	-0.475903	-2.44734	0.00835328	-0.733584	0.814163	0.152225	0.113846	1.07726	0.491887	-1.42772	-0.807079	-0.762875	-0.244037	-1.14618	-1.1417	-0.152061	-0.0639089	0.589373	0.0637443	-0.32752	-0.36002	-0.0498293	-0.323838	0.140215	-0.161354	-0.0786411	-0.313245	-1.75012
A_24_P7785	-0.764712	-1.2384	-1.74439	-0.955508	-1.0872	-0.436236	0.317008	-0.659367	0.0117228	-0.36949	0.414864	-0.524248	0.189095	0.531411	0.15721	0.885207	1.18698	1.25139	-1.80751	0.800662	-0.172066	-0.817826	-1.98632	0.218979	-0.88514	0.626412	0.763147	-0.161394	0.761798	0.289669	-1.01208	-0.79091	-0.308137	-0.344851	-0.635954	-1.05499	-0.528986	-0.214429	0.290173	-0.15487	-0.0656912	-0.224463	0.45688	0.161903	0.460945	0.319322	0.584423	0.276826	-1.23653
A_32_P101195	-0.793484	-1.06085	-1.64838	-0.602094	-0.719862	-0.203594	0.130755	-0.537076	-0.0335949	-0.347537	0.317811	-0.430297	0.11641	0.543972	0.0184998	1.15789	1.33923	1.18882	-2.00552	1.0829	-0.202917	-0.621294	-1.81074	0.225076	-0.730963	0.382595	0.649093	-0.311477	0.594808	0.216706	-1.03663	-0.724071	-0.435927	-0.473275	-0.355969	-0.894134	-0.492956	-0.0359438	-0.033004	-0.194298	-0.0416809	-0.490168	0.442283	0.357981	0.652121	0.49853	0.599777	0.613434	-1.18448
A_32_P65793	-0.547176	-1.18613	-1.58606	-0.752673	-0.817554	-0.263213	-0.0122305	-0.55916	0.0187983	-0.387246	0.317834	-0.444714	0.174352	0.606135	0.185421	0.977937	1.4786	1.36689	-2.11118	1.09891	-0.0210487	-0.802562	-1.98115	0.341566	-0.79982	0.822228	0.67099	-0.0762458	0.831562	0.181265	-1.03922	-0.61835	-0.359618	-0.279737	-0.288365	-0.770445	-0.472611	0.10303	0.750781	-0.15183	0.177252	-0.2405	0.557472	0.410521	0.6058	0.542258	0.793321	0.649393	-1.10987
A_24_P778928	-0.5735	-1.19851	-1.63123	-0.884125	-0.833683	-0.0639459	0.185583	-0.343965	0.157946	-0.175335	0.507785	-0.308441	0.30153	0.761082	0.325973	1.07911	1.4125	1.40839	-1.3783	0.925313	-0.0127975	-0.763046	-1.91427	0.34081	-0.729919	0.86902	0.824746	-0.0517348	1.1148	0.218418	-0.851289	-0.548219	-0.36559	-0.176774	-0.52062	-0.855934	-0.320937	-0.126161	0.4765	-0.0459232	0.0652556	-0.161843	0.664249	0.616085	0.799983	0.504971	0.857793	0.667103	-1.20012
A_24_P926058	-0.611792	-1.18107	-1.96877	-0.713327	-0.682551	0.152441	0.217534	-0.241384	0.105224	-0.437373	0.562547	-0.432407	0.394975	0.700499	0.0876703	1.38908	1.69002	1.44463	-2.33707	1.36502	-0.0887004	-0.661238	-1.94589	0.38253	-0.736258	0.83321	0.767206	-0.131889	0.894295	0.190056	-0.97982	-0.578202	-0.277895	-0.31242	-0.181982	-0.500785	-0.39076	0.150822	0.751545	-0.0975597	0.0914062	-0.133775	0.635601	0.508973	0.820083	0.567074	0.905428	0.682952	-1.29429
A_24_P780393	-0.766003	-1.53228	-1.76249	-1.19372	-1.16955	-0.612331	0.310408	-0.914255	-2.71881e-06	-0.403049	0.368767	-0.399353	0.0108303	0.303639	-0.340267	0.850052	1.25681	0.888855	-2.33699	0.735739	0.0075506	-0.780233	-1.87689	0.418593	-0.724518	0.757561	0.907064	-0.35391	0.920483	0.247069	-0.9629	-1.03956	-0.558196	-0.41634	-0.413578	-1.2255	-0.503752	-0.299021	0.193473	-0.0614354	-0.117306	-0.404253	0.232222	0.294567	0.457166	0.350985	0.380894	0.507211	-1.28925
A_24_P102456	-0.749532	-1.19364	-1.75358	-0.984267	-1.18502	-0.392796	0.281404	-0.706421	-0.106614	-0.402258	0.481622	-0.539953	0.188366	0.31396	0.10371	0.988481	1.18465	1.20429	-1.80631	0.903002	-0.118775	-0.92796	-2.10631	0.25277	-0.987689	0.948386	0.634112	-0.0937495	0.836514	0.0805192	-1.04265	-0.905656	-0.338191	-0.469972	-0.706569	-1.15007	-0.554952	-0.26027	0.355078	-0.10392	-0.158669	-0.0565295	0.335522	0.132937	0.434204	0.311918	0.576032	0.444625	-1.31243
A_24_P745960	-0.343294	-0.73131	-1.41922	-0.710861	-0.75007	-0.306404	0.354686	-0.550782	0.133401	-0.305478	0.676687	-0.403902	0.171288	0.638035	0.257352	0.844602	1.23591	1.19028	-1.41157	0.884094	0.0188561	-0.807287	-2.14893	0.462293	-0.936465	1.29097	0.726208	0.200155	1.27961	0.266452	-1.05001	-0.612502	-0.235753	-0.329275	-0.436707	-1.18772	-0.388066	-0.0482287	0.513966	-0.0645127	0.127447	0.228191	0.178911	0.427673	0.618241	0.415752	0.469076	0.578371	-1.09389
A_24_P203315	-0.328699	-0.872077	-1.48058	-1.25284	-0.637689	-0.240624	0.267897	-0.336561	0.0850811	-0.191708	0.633787	-0.331379	0.401352	0.665846	0.147673	1.17023	1.81966	1.11462	-1.10691	0.399823	-0.0919595	-0.94968	-2.05392	0.323099	-0.998493	1.18896	0.812615	0.269788	0.839241	0.227441	-1.15846	-0.439677	-0.458087	-0.315745	-0.732206	-0.931053	-0.125216	-0.382193	0.691442	0.199238	-0.0539804	-0.271133	0.465229	0.282718	0.835982	0.551632	0.95721	0.263641	-1.28482
A_24_P279060	-0.751295	-1.18648	-1.64013	-0.766977	-1.13858	-0.266487	0.225241	-0.700003	-0.0717604	-0.386459	0.403762	-0.437732	0.0240446	0.386963	-0.152112	0.842717	1.24836	0.729738	-1.86043	0.773772	-0.125295	-0.763118	-1.90154	0.408742	-0.919729	0.681652	0.668549	-0.297318	0.634729	0.254118	-0.978735	-0.962075	-0.493201	-0.676254	-0.814447	-1.01652	-0.619264	-0.384189	0.193394	-0.226686	-0.152633	-0.317003	0.317888	0.333861	0.44698	0.0730986	0.186953	0.440041	-1.29218
A_32_P116219	-0.837375	-1.12028	-1.20499	-0.87508	-0.874252	-0.426741	0.358883	-0.34457	0.0741003	-0.367894	0.520078	-0.516884	0.416688	0.713385	0.407946	1.06037	1.20561	1.49359	-1.79584	0.965866	-0.164641	-0.838118	-1.99582	0.327057	-0.839705	0.936563	0.814454	-0.000723082	0.919545	0.202501	-0.91552	-0.781747	-0.384584	-0.291918	-0.213638	-0.732929	-0.266613	-0.161114	0.370634	-0.145629	0.00504137	-0.106538	0.426596	0.4506	0.752938	0.35894	0.593244	0.86117	-0.710067
A_32_P234913	-0.591972	-1.19273	-1.66087	-0.7377	-1.05776	-0.365902	0.101686	-0.744278	-0.116427	-0.456156	0.165	-0.572522	-0.0785706	0.261226	0.00318869	0.53385	0.835231	0.790403	-1.73201	0.577458	-0.111031	-0.862251	-2.02549	0.269858	-0.952334	0.748622	0.676542	-0.203449	0.586472	0.0461103	-1.03946	-1.07968	-0.440298	-0.394164	-0.467517	-1.18452	-0.519552	-0.0452977	0.160033	-0.278157	-0.158324	-0.20807	0.334611	0.0771852	0.254857	0.111842	0.560381	0.226882	-1.26903
A_23_P342612	-0.662896	-1.59274	-1.76504	-0.983135	-1.08836	-0.376258	-0.0641703	-0.58376	-0.0491273	-0.331276	0.36011	-0.422764	-0.194195	0.354102	0.0189275	0.820657	1.27581	1.16269	-1.89944	0.607343	-0.0279043	-0.752877	-1.74847	0.393222	-0.868653	0.582442	0.786333	-0.307632	0.630072	0.0854484	-0.883786	-0.791225	-0.534637	-0.408122	-0.439432	-1.07841	-0.551032	-0.341728	0.178107	-0.166075	-0.157978	-0.335313	0.320829	0.445226	0.432043	0.174219	0.723095	0.468415	-1.45542
A_32_P203959	-0.672446	-1.29622	-1.78336	-0.772907	-1.047	-0.486276	0.0373695	-0.824412	-0.091353	-0.425069	0.0533364	-0.573765	0.225541	0.402336	0.0188864	0.590387	0.957746	1.08184	-1.8433	1.00961	-0.226619	-0.867678	-2.09941	0.162096	-0.975322	0.756792	0.53581	-0.153214	0.747106	0.178522	-1.05523	-0.879829	-0.387385	-0.298497	-0.715629	-0.908781	-0.519574	-0.257583	0.546714	-0.324754	0.00626485	-0.249285	0.418428	0.259664	0.409156	0.280327	0.640575	0.314464	-1.36476
A_24_P42107	-0.862547	-1.41703	-1.78983	-0.678532	-0.985143	-0.339387	0.185752	-0.624694	-0.0309855	-0.400464	0.394276	-0.44297	0.0744932	0.477812	-0.148765	0.84668	1.31535	1.0973	-2.12551	0.977539	-0.156557	-0.703571	-1.93751	0.34619	-0.801994	0.547305	0.766646	-0.24883	0.757356	0.354778	-0.980024	-0.903582	-0.426532	-0.575186	-0.798101	-1.07056	-0.594994	-0.373004	0.235356	-0.238692	-0.119961	-0.387419	0.456802	0.320879	0.58597	0.165392	0.482969	0.513359	-1.29237
A_24_P204269	-0.622082	-1.39367	-1.85126	-0.792447	-1.00327	-0.626235	0.0941954	-0.571124	-0.016332	-0.37266	0.20082	-0.434243	0.0215231	0.351739	-0.0206311	0.939054	1.23361	0.932492	-2.01031	0.726216	-0.0464828	-0.628179	-1.76816	0.461818	-0.680431	0.496743	0.830113	-0.348997	0.724707	0.212	-0.954393	-0.696108	-0.739833	-0.35752	-0.762088	-1.0558	-0.514152	-0.0904841	0.424639	-0.162288	-0.0712848	-0.443728	0.398005	0.250421	0.304698	0.180026	0.610522	0.561192	-1.4591
A_32_P188143	-0.391567	-0.956256	-1.41227	-0.807211	-0.730726	-0.158755	-0.0615991	-0.498025	-0.0551178	-0.419033	0.379947	-0.466072	0.329241	0.467988	0.188178	1.08868	1.57761	0.991623	-1.75664	1.12869	-0.17243	-0.779307	-2.0977	0.343366	-0.895861	0.672343	0.518035	-0.16819	0.667801	0.177929	-1.0779	-0.359475	-0.427512	-0.235363	-0.865746	-0.822748	-0.509445	-0.265821	0.675299	-0.151486	0.314685	-0.382501	0.460585	0.354843	0.712448	0.485736	0.860698	0.672872	-1.16161
A_23_P206466	-0.788075	-1.38096	-1.86236	-0.672792	-0.992467	-0.32788	0.176296	-0.47707	0.00581501	-0.325479	0.422049	-0.391494	0.204599	0.149286	-0.0906526	0.919054	1.19026	1.01825	-2.03671	0.680486	-0.0790031	-0.574727	-1.72607	0.336227	-0.641662	0.455354	0.797039	-0.328535	0.602937	0.275006	-0.927188	-0.662607	-0.374811	-0.363589	-0.461909	-1.06425	-0.512788	-0.0215347	0.282605	-0.18411	0.0482558	-0.448738	0.486124	0.201521	0.355902	0.490031	0.815482	0.354529	-1.44929
A_32_P11425	-0.365306	-1.03185	-1.32527	-0.857288	-0.683355	-0.275762	0.0176659	-0.328389	0.0446374	-0.277682	0.39731	-0.47191	0.30507	0.626989	0.153989	0.941566	1.30236	1.11044	-1.57403	1.00236	-0.228421	-0.623039	-1.83177	0.263557	-0.714493	0.448757	0.642616	0.131959	0.745771	0.353255	-0.910559	-0.139966	-0.245866	-0.214551	-0.684964	-0.679981	-0.365614	-0.247208	0.385034	-0.200454	0.148519	-0.447913	0.388183	0.455269	0.555292	0.340418	0.681174	0.507938	-0.998542
A_32_P108516	-0.467234	-0.584349	-1.4297	-0.869411	-0.592455	-0.306501	0.80548	-0.462725	0.205062	-0.161419	0.575473	-0.475926	0.182013	0.783862	0.24005	0.83479	1.00997	0.274358	-1.25695	-0.116919	-0.323725	-0.692945	-1.55139	-0.277372	-0.766578	1.2924	0.507516	0.218509	1.55051	0.332485	-0.577902	-0.298306	-0.114733	0.154596	-0.11701	-0.41773	-0.194447	-0.165048	0.836825	-0.471018	0.456705	-0.716139	-0.0411366	0.564258	0.55275	0.0959996	0.516884	0.220406	-1.09441
A_24_P15182	-0.228169	-0.734763	-1.06403	-0.84456	-0.728329	-0.401457	0.0578073	-0.415914	0.0176629	-0.30003	0.529951	-0.448077	0.00647996	0.371893	0.201316	0.685266	1.04314	1.10745	-0.488827	0.659406	-0.20277	-0.74916	-2.00729	0.310285	-0.930907	1.00795	0.541858	0.114453	0.996385	0.418774	-1.05261	-0.496525	-0.323846	-0.260615	-0.518507	-0.943412	-0.458429	0.0879659	0.733293	0.00194898	0.0904981	0.01877	0.282917	0.395455	0.572296	0.164557	0.45566	0.293299	-1.1108
A_23_P150162	-0.404927	-1.14251	-1.39107	-0.74646	-0.60488	-0.102109	0.424822	-0.595034	-0.0252592	-0.374297	0.267223	-0.390589	0.0837139	0.554431	-0.130648	0.636534	1.12446	0.919108	-1.87736	0.734577	0.0820822	-0.49361	-1.58387	0.548099	-0.68997	0.75136	0.752619	-0.379624	0.553492	0.149169	-0.644818	-1.26407	-0.925707	-0.519526	-0.276656	-1.18145	-0.53482	-0.464115	0.450724	-0.187159	-0.444942	-0.894404	0.553965	0.600878	0.656308	0.6439	0.574103	0.97707	-1.22943
A_24_P39484	-0.0207378	-0.491273	-1.15045	-0.483802	-0.701204	-0.189189	0.325205	-0.331318	0.103244	-0.163002	0.668871	-0.402053	0.458894	0.842591	0.167738	0.799581	0.960381	1.4112	-1.05643	0.888493	0.0228384	-0.861677	-2.04806	0.351826	-0.743452	1.18455	0.860406	0.0664027	1.28456	0.208533	-1.00242	-0.469334	-0.257626	-0.0231852	-0.0968056	-0.572298	-0.420969	0.0365785	0.441175	-0.0355604	0.152283	0.27265	0.277342	0.531653	0.644586	0.509855	0.435937	0.257272	-1.13066
A_32_P44073	-0.179951	-0.580949	-1.03452	-1.04121	-0.709274	-0.492814	0.406967	-0.453719	0.172208	-0.0171715	0.506795	-0.238266	-0.17844	0.42052	0.0239523	0.592433	1.05035	1.15853	-0.340222	0.494983	-0.096026	-0.741421	-1.97355	0.334559	-0.891689	0.945453	0.853004	0.0347747	0.998098	0.322841	-1.01507	-0.382371	-0.122092	-0.216849	-0.572527	-0.814315	-0.396804	-0.0399588	0.553649	0.0429678	0.144042	-0.0325499	0.00271372	0.324142	0.549457	0.269529	0.259944	0.471741	-1.03682
A_24_P641742	-0.547728	-1.09018	-1.75822	-0.802816	-0.720059	-0.336856	0.498435	-0.627821	0.0261551	-0.289279	0.631052	-0.375803	0.0445472	0.206909	0.228447	0.738173	1.25323	0.906236	-1.73274	0.621993	0.120224	-0.676246	-1.70897	0.535787	-0.676474	0.802355	0.998037	0.0237922	0.919368	0.186771	-0.854543	-0.658015	-0.493368	-0.412209	-0.647611	-0.950382	-0.345054	-0.136599	0.35247	-0.0221467	-0.10725	-0.179587	0.588743	0.399182	0.42361	0.256749	0.802466	0.522962	-1.37788
A_24_P711809	-0.261477	-0.512768	-1.21246	-0.735514	-0.616386	-0.489096	0.389243	-0.405294	0.106087	-0.318296	0.630021	-0.38921	0.053647	0.326854	0.29328	0.73952	1.07098	1.57646	-0.785226	0.653729	0.218091	-0.994861	-2.22543	0.372577	-0.565401	1.13409	0.978557	0.185653	1.37287	0.433962	-1.06903	-0.635179	0.0294872	-0.0796376	-0.36604	-0.637133	-0.0671264	-0.0452353	0.397973	0.115878	-0.0746111	0.368595	0.121451	0.213472	0.115581	-0.0432735	0.129012	0.23056	-1.03428
A_24_P926820	-0.648511	-0.895397	-1.18364	-1.18799	-0.843953	-0.672532	-0.0893787	-0.88768	-0.225304	-0.437201	0.468662	-0.576219	-0.512942	-0.0870954	0.105008	0.657999	0.878063	0.358687	-1.52039	-0.754052	-0.21634	-0.749377	-2.03437	0.455431	-0.914818	0.259882	0.582254	-1.17682	0.427906	-0.0165385	-0.916955	-0.672421	-0.892109	-0.799984	-0.969137	-1.06189	-0.681625	-0.253609	0.292986	-0.306416	-0.012982	-0.408898	-0.0982566	-0.281637	0.118315	-0.157568	0.468999	-0.0542824	-1.41083
A_24_P269101	-0.557182	-1.10649	-1.65688	-0.460192	-0.858389	-0.451598	0.299591	-0.642166	0.0580919	-0.276375	0.528491	-0.388653	0.245236	0.681052	0.187622	1.01673	1.0482	1.46467	-1.8182	1.13146	-0.00295828	-0.756685	-2.02855	0.324357	-0.723051	1.18132	0.785288	-0.0226021	1.08805	0.138348	-0.886788	-0.83941	-0.240331	-0.275516	-0.323782	-0.943079	-0.35711	0.302325	0.39523	-0.10672	0.0687354	0.113522	0.39799	0.463902	0.590613	0.503232	0.503621	0.466908	-1.16739
A_23_P35534	-0.885985	-1.71986	-2.44818	-1.11057	-1.21338	-0.332939	0.0654307	-0.556702	0.00487292	-0.585291	0.464772	-0.489079	0.756149	0.819905	0.386852	2.01061	2.67596	2.00521	-2.19716	1.1459	-0.152997	-0.702245	-2.07606	0.463279	-1.05795	0.956713	0.391865	-0.153207	1.29959	0.695955	-1.46047	-0.546837	-0.663261	-0.394885	-0.802492	-0.905929	-0.615903	-0.326379	0.50346	-0.035848	0.0512806	-0.480086	1.32113	0.671591	1.13692	0.957507	1.45707	1.06381	-1.63618
A_24_P129107	-0.314207	-0.929614	-1.36551	-0.705766	-0.856697	-0.291707	0.279321	-0.668787	0.0442706	-0.367534	0.410616	-0.425925	0.0473827	0.537321	0.288294	0.717155	0.996545	1.14311	-1.14476	0.878904	-0.156194	-0.834468	-2.17675	0.262138	-0.967871	1.14066	0.695254	0.077027	1.0377	0.16455	-1.0356	-0.811188	-0.264514	-0.305784	-0.44271	-0.991853	-0.418342	0.195691	0.559937	-0.135318	-0.11761	0.172814	0.12693	0.3679	0.490969	0.193871	0.450923	0.387557	-1.27185
A_24_P253293	-0.50143	-0.838888	-1.51557	-0.866202	-0.694414	-0.253722	0.0464029	-0.337274	0.0413218	-0.35587	0.545663	-0.399301	0.0670187	0.771811	0.286594	0.837463	1.38498	1.51459	-1.81383	1.31591	-0.120742	-0.753857	-1.96634	0.455708	-0.91027	0.923733	0.790551	-0.0951791	0.909114	0.156732	-0.966539	-0.27598	-0.386177	-0.22544	-0.574987	-0.711267	-0.481037	-0.135097	0.470934	-0.00168407	0.545817	-0.16771	0.506902	0.474805	0.646717	0.74118	0.778677	0.540287	-0.952817
A_32_P152999	-0.679031	-1.32101	-1.70283	-1.06233	-1.16416	-0.243875	0.278285	-0.581222	-0.0995189	-0.63383	0.427696	-0.699198	0.220191	0.51921	0.0590909	1.03553	1.39429	1.1834	-2.1709	0.857846	-0.431186	-0.521414	-1.56536	0.241728	-1.30254	0.537558	0.28895	-0.342151	0.172777	-0.112432	-1.20521	-0.99625	-0.847554	-0.596814	-0.600059	-1.0688	-0.786011	-0.231068	0.429202	-0.337644	-0.18417	-1.16061	0.484092	0.496566	0.567503	0.376081	0.634658	0.369464	-1.51422
A_23_P21570	-0.954495	-1.5225	-1.98505	-0.487082	-1.30793	-0.365729	-0.00711618	-0.414781	-0.0768799	-0.469183	0.274734	-0.498043	0.242882	0.82667	0.0787736	0.961902	1.22213	1.77724	-2.14037	1.22269	-0.156162	-0.837524	-2.01617	0.548047	-0.933178	1.33153	0.638142	-0.347163	0.706811	0.965939	-1.28232	-0.992851	-0.619295	0.123596	-0.594809	-1.30585	-0.644904	-0.304953	0.175026	-0.310284	-0.176831	-0.389288	0.458403	0.48921	0.449815	0.827818	0.762953	0.414462	-1.38424
A_23_P20458	-0.469576	-0.972738	-1.40192	-0.715272	-0.658688	-0.39996	0.241395	-0.394545	0.0731689	-0.26661	0.501085	-0.36792	0.165546	0.0994455	0.286407	1.09655	1.18525	1.14265	-2.024	1.2986	-0.0642716	-0.72808	-1.90263	0.274524	-0.758604	0.918315	0.700246	-0.0723863	0.986596	0.291908	-1.11583	-0.607	-0.172121	-0.218048	-0.536962	-0.872077	-0.354644	-0.129709	0.532133	0.00160631	0.199459	0.00606931	0.431372	0.331615	0.454427	0.120482	0.605136	0.278359	-1.18914
A_24_P416837	-0.105853	-0.570035	-0.791937	-0.782297	-0.679836	-0.542529	0.289843	-0.677468	-0.020861	-0.396785	0.752636	-0.339458	0.012262	0.387323	0.268992	0.667938	1.02556	1.31807	-0.518787	0.586504	0.0402808	-0.797278	-2.31308	0.51503	-0.938239	1.37115	0.690685	0.133408	1.33345	0.219837	-1.1637	-0.574161	-0.229281	-0.105944	-0.432776	-0.97758	-0.28722	0.237391	0.705594	0.0798576	-0.00323828	0.271449	0.186462	0.33128	0.319493	0.299741	0.391587	0.553094	-1.00289
A_32_P88317	-0.384566	-1.01175	-1.63493	-0.602458	-0.775173	-0.290043	0.110699	-0.112192	0.08316	-0.303909	0.424357	-0.374969	0.269866	0.353141	0.0975217	1.06033	1.51841	1.06764	-1.65967	1.19711	-0.144162	-0.638255	-1.91191	0.303102	-0.772841	0.599344	0.617166	0.00287053	0.851792	0.324985	-1.0401	-0.380088	-0.241675	-0.155149	-0.501578	-0.607815	-0.462247	-0.0411505	0.462362	-0.177337	0.346793	-0.381864	0.424	0.394305	0.581001	0.426138	0.842479	0.571667	-1.09264
A_23_P3413	-0.832407	-1.21763	-1.70422	-0.500086	-0.610454	-0.105246	-0.0425341	-0.0120708	0.173981	-0.136548	0.332831	-0.222782	0.520649	0.604705	0.302819	1.29266	1.53005	1.39792	-2.26426	1.608	-0.0978554	-0.563198	-1.73921	0.446714	-0.586837	0.530714	0.693373	-0.038085	0.916214	0.650879	-0.920986	-0.117872	-0.190722	-0.0724207	-0.454114	-0.545617	-0.313033	-0.123424	0.571924	-0.118889	0.715396	-0.458713	0.756089	0.321348	0.757656	0.637594	0.975216	0.744462	-1.35502
A_23_P141699	-0.637997	-1.14353	-1.67869	-0.780004	-1.09289	-0.234695	-0.11465	-0.729611	-0.0538218	-0.413971	0.153717	-0.530833	0.128623	0.334535	0.180319	0.814411	1.02319	1.1354	-1.90509	0.904883	-0.120504	-0.905057	-2.07158	0.305202	-0.946645	0.857399	0.705779	-0.175031	0.835264	0.110704	-1.01808	-0.820454	-0.350838	-0.424315	-0.857681	-0.91971	-0.509209	-0.277958	0.434073	-0.161129	-0.124964	-0.20052	0.391034	0.250969	0.502978	0.317043	0.581926	0.373249	-1.36732
A_23_P84762	-0.770407	-1.24495	-1.35388	-0.773989	-0.687686	0.161757	0.202499	-0.633436	-0.0391562	-0.412045	-0.0169613	-0.450881	0.0822902	0.837173	0.045734	0.763126	1.10174	1.28885	-1.81443	0.733381	-0.0846274	-0.679342	-1.83806	0.468546	-0.907598	0.598241	0.707002	-0.269597	0.593235	0.0588647	-0.716306	-1.10729	-0.637517	-0.303402	-0.363934	-0.943277	-0.556842	0.0260547	0.393395	-0.173255	-0.706232	-0.272738	0.534255	0.297189	0.498306	0.599237	0.293777	0.352979	-1.0059
A_24_P14731	-0.604063	-1.29207	-1.88877	-0.866733	-0.767447	-0.323665	0.191439	-0.402024	-0.0239892	-0.383836	0.205299	-0.446945	0.161893	0.0477657	0.00585149	0.425202	0.721138	0.764618	-2.13347	1.14041	-0.24829	-0.731043	-1.98805	0.270364	-0.787054	0.66901	0.692913	-0.208885	0.634638	0.0907824	-1.09806	-0.588311	-0.407088	-0.273182	-0.555119	-0.707168	-0.410568	-0.0977819	0.401273	-0.102966	0.105743	-0.193023	0.275474	0.166263	0.377696	0.156424	0.465103	0.201011	-1.2747
A_24_P215445	-0.641415	-1.33049	-1.66565	-0.904023	-0.904353	-0.638935	-0.186755	-0.326749	-0.0566382	-0.345087	0.172009	-0.500712	-0.158479	0.255924	-0.0881562	0.916415	1.24667	0.95115	-1.96079	0.73653	-0.192452	-0.676442	-1.77409	0.10233	-0.788593	0.112538	0.594768	-0.316783	0.511157	0.0576163	-1.11301	-0.656349	-0.529834	-0.430987	-0.551369	-0.859158	-0.554567	-0.437532	-0.0419497	-0.252418	-0.0605413	-0.519335	0.364326	0.424062	0.705847	0.239456	0.577285	0.448787	-1.12608
A_23_P78952	-0.493686	-1.03037	-1.48145	-0.850667	-0.745189	-0.206661	0.141603	-0.49075	0.0289785	-0.27775	0.405123	-0.35323	0.10321	0.392182	0.263671	0.885422	1.1685	1.40887	-1.6533	1.04843	-0.153332	-0.743558	-1.9692	0.280444	-0.737068	0.839995	0.74159	-0.00967761	0.889574	0.111047	-0.892824	-0.517509	-0.176688	-0.18509	-0.71908	-0.804986	-0.355401	-0.0813767	0.510023	-0.122495	-0.0125037	-0.148266	0.535638	0.543028	0.499165	0.399948	0.499844	0.565807	-1.07847
A_32_P226918	-0.787518	-1.34036	-1.45629	-0.84269	-1.26222	-0.521735	0.452833	-0.562344	0.0241242	-0.282652	0.40897	-0.329957	0.121889	0.528587	0.144461	0.828482	1.21314	0.82627	-1.88934	0.696124	0.0252013	-0.65691	-1.71764	0.365261	-0.714075	0.254264	0.704047	-0.281175	0.630751	-0.0150195	-0.755629	-0.943496	-0.430863	-0.397929	-0.674033	-1.20053	-0.483784	-0.16656	0.254209	-0.162563	-0.0360746	-0.289195	0.309165	0.338623	0.428344	0.345823	0.584585	0.40395	-1.11937
A_24_P308128	-0.281602	-0.56317	0.201144	-0.0276324	-0.343934	0.348635	0.368905	-0.809286	-0.246792	-0.323325	0.278462	-0.487535	-0.163291	0.406842	-0.225175	1.02883	1.14908	0.404911	0.0933373	0.158365	0.3454	-0.10658	-1.06405	0.497647	-0.294351	1.05501	1.03113	0.0122477	0.777085	-0.196581	-0.668981	-0.592438	-0.283383	-0.274347	-0.0800287	-0.427488	-0.480568	0.00135138	0.0285614	0.178421	-0.132046	-0.125175	0.558475	0.841153	1.22184	1.21534	0.468739	0.746291	-0.969829
A_24_P34575	-0.683421	-1.23412	-1.48512	-0.794988	-0.774274	-0.329539	0.135442	-0.302045	0.0974087	-0.321804	0.511652	-0.399573	0.488071	0.57149	0.278451	1.2685	1.85283	1.48854	-2.37375	1.48404	-0.175018	-0.549352	-1.74487	0.290527	-0.630577	0.556405	0.785362	-0.122198	0.839321	0.430699	-1.01337	-0.321389	-0.225339	-0.172992	-0.467655	-0.557895	-0.370787	-0.250512	0.40222	-0.102825	0.380516	-0.362283	0.562461	0.51481	0.848718	0.693545	0.898244	0.691613	-1.02099
A_23_P339744	-0.865489	-1.55253	-2.00203	-1.09293	-0.95888	-0.562569	0.0332912	-0.600506	-0.0719686	-0.471323	0.318542	-0.473248	0.207643	0.370484	0.0944616	0.971941	1.4104	0.922035	-2.05372	1.00761	-0.104586	-0.744821	-1.90043	0.294405	-0.806056	0.60796	0.567436	-0.26159	0.672638	0.348686	-1.10652	-0.835283	-0.684959	-0.521769	-0.428441	-1.19134	-0.600565	-0.142196	0.523041	-0.206801	0.021063	-0.480968	0.531233	0.269157	0.437545	0.234266	0.819186	0.54405	-1.45073
A_24_P20807	-0.822093	-1.59498	-1.99013	-0.725619	-1.00379	-0.583966	0.00304293	-0.445481	-0.0375294	-0.417802	0.14468	-0.447194	0.33751	0.590138	-0.0607304	1.1762	1.47338	1.09747	-2.36309	1.12231	-0.191733	-0.587441	-1.81897	0.286728	-0.704509	0.429926	0.649692	-0.31063	0.69793	0.355282	-1.0671	-0.595325	-0.545448	-0.131173	-0.617752	-0.975982	-0.574541	-0.0468805	0.559855	-0.207993	0.053354	-0.470686	0.621387	0.327721	0.443465	0.297753	0.769122	0.666767	-1.36805
A_32_P85711	-0.773337	-1.2778	-1.86913	-0.85175	-1.03992	-0.552388	-0.219	-0.415248	-0.0527237	-0.394286	0.389567	-0.424769	0.0458335	0.50496	0.109927	0.838396	1.44948	1.47632	-1.92656	0.885561	-0.0674787	-0.728043	-1.89644	-0.00462737	-0.841438	0.434448	0.620987	-0.218252	0.784061	0.144116	-1.03028	-0.684505	-0.556762	-0.258339	-0.506058	-0.789615	-0.533089	-0.330944	0.102971	-0.159058	-0.148233	-0.285332	0.509709	0.382219	0.42625	0.184524	0.684483	0.222748	-1.25599
A_24_P166434	-0.439516	-1.06983	-1.42415	-0.389341	-0.70268	-0.251487	0.648246	-0.375846	0.159291	-0.282432	0.671137	-0.407873	0.247471	1.00712	0.104179	0.885646	1.29673	1.64225	-1.74622	1.35001	0.0318394	-0.826741	-2.11832	0.26595	-0.865193	0.996039	0.780705	0.100134	1.10146	0.636154	-0.91958	-0.612558	-0.181524	0.160921	-0.447397	-0.816752	-0.322849	-0.133499	0.392175	-0.111006	-0.00394768	0.152442	0.401149	0.439969	0.54432	0.480303	0.632849	0.505241	-1.01786
A_32_P52713	-0.687713	-0.950835	-1.62891	-0.639813	-0.525128	0.0143134	0.194595	-0.344548	0.0074668	-0.315224	0.456014	-0.37233	0.457572	0.728662	0.13622	0.808946	1.28173	1.24579	-1.84743	0.825782	-0.023815	-0.699225	-1.85767	0.457054	-0.770781	0.681013	0.789594	-0.308551	0.71897	0.163312	-0.901762	-0.964462	-0.662882	-0.52145	-0.24517	-0.852818	-0.478388	-0.306818	0.538161	-0.101106	-0.210611	-0.536728	0.972356	0.768794	1.03279	0.388772	0.619362	0.995502	-1.22939
A_24_P384397	-0.466303	-1.12628	-1.64796	-0.664626	-0.853509	-0.364957	0.195905	-0.611736	0.0217452	-0.359427	0.269622	-0.468033	0.0939979	0.517302	0.0458105	0.945291	1.07431	1.30023	-1.6708	0.849823	-0.0572193	-0.881258	-2.02051	0.395821	-0.982105	1.00894	0.691354	-0.0820797	0.880181	0.0821264	-0.879496	-0.854516	-0.259559	-0.0986998	-0.34716	-0.761676	-0.487228	-0.00523557	0.150022	-0.228129	-0.0421788	-0.0518302	0.344489	0.321987	0.516502	0.472322	0.540279	0.584643	-1.19335
A_24_P227326	-0.685288	-1.08479	-1.38611	-0.94348	-0.74848	-0.444498	-0.145162	-0.793378	-0.0166519	-0.208276	0.539888	-0.303067	0.213397	0.376028	-0.0328903	0.918681	0.786855	0.876288	-1.67805	0.58234	-0.0753628	-0.616686	-1.63459	0.395573	-0.659234	0.611344	0.808834	-0.547072	0.43301	0.00342293	-0.827366	-0.686572	-0.610532	-0.28341	-0.758147	-1.11984	-0.449847	-0.148794	0.414463	-0.242201	-0.0153293	-0.363668	0.343231	0.267895	0.326146	0.330092	0.364998	0.48005	-1.13541
A_24_P348083	-0.635181	-1.4699	-1.55008	-0.814312	-0.807993	-0.389629	0.165212	-0.597173	0.0130322	-0.408839	0.273763	-0.386734	0.12045	0.677421	0.0301348	0.674775	1.35736	1.22369	-2.05123	0.864544	0.0429386	-0.746969	-1.94836	0.475558	-0.766204	0.812074	0.852541	-0.17574	0.977018	0.150223	-0.933884	-0.977917	-0.616611	-0.446434	-0.376281	-0.985752	-0.460108	0.109585	0.586079	-0.0589747	-0.239592	-0.164494	0.523539	0.360562	0.318456	0.366826	0.748113	0.393815	-1.36899
A_32_P105865	-0.569622	-1.11071	-1.54928	-0.668879	-0.947052	-0.415258	0.340301	-0.290963	0.123617	-0.267227	0.315915	-0.487857	0.106309	0.931194	0.18224	0.97153	1.18417	1.49343	-1.52193	0.835775	0.0826129	-0.943199	-2.18574	-0.0251097	-0.96898	2.02013	0.767813	0.0648704	1.02112	-0.179456	-1.07404	-0.881372	-0.250468	0.0837369	-0.324553	-1.07156	-0.431894	-0.11692	0.288093	-0.176333	-0.0655768	0.159877	0.32772	0.648683	0.417719	0.634145	0.727921	0.45474	-1.22224
A_32_P233211	-0.7341	-1.2178	-1.69353	-1.07259	-1.08797	-0.287328	-0.0780222	-0.67327	-0.081764	-0.423199	0.189498	-0.544585	0.222581	0.345273	0.0781023	0.668689	1.1663	0.881487	-1.97865	0.778413	-0.14633	-0.800098	-1.95678	0.296477	-0.738782	0.542355	0.749874	-0.275689	0.650963	0.185911	-0.979496	-0.958246	-0.734366	-0.434961	-0.819909	-1.16563	-0.53169	-0.311499	0.149294	-0.213165	-0.0788416	-0.507722	0.368228	0.178905	0.216591	0.343396	0.629778	0.399017	-1.42694
A_24_P110101	-0.501268	-0.822581	-1.32929	-0.76736	-0.608313	-0.251638	0.205394	-0.233503	0.134524	-0.258075	0.577752	-0.332509	0.27269	0.395661	0.366378	1.09552	1.49473	1.14903	-1.82162	1.2214	-0.144932	-0.574914	-1.88259	0.473273	-0.61967	0.77671	0.749681	-0.00498672	1.07904	0.362001	-1.04995	-0.301024	-0.21777	-0.0704651	-0.610804	-0.728444	-0.348178	-0.161894	0.58687	0.0717172	0.396672	-0.192433	0.598949	0.455188	0.684616	0.462648	0.691463	0.602661	-0.911547
A_24_P264383	-0.384134	-1.10991	-1.64749	-0.953627	-0.770578	-0.467319	0.433416	-0.653499	0.0946493	-0.282671	0.361273	-0.43097	0.0883703	0.587079	0.253628	0.914847	1.14918	1.39943	-1.80136	0.876535	0.0161157	-0.78499	-2.08095	0.355624	-0.752424	0.866195	0.735653	0.102639	1.03076	0.292608	-0.937065	-0.733814	-0.286752	-0.330794	-0.592272	-0.938138	-0.437251	-0.184861	0.235228	-0.0659742	-0.0348145	0.0294032	0.383018	0.595829	0.589177	0.183289	0.656915	0.590912	-1.23957
A_24_P845082	0.0172301	-0.350234	-0.813607	-1.1734	-0.682568	-0.51622	0.0123778	-0.372356	-0.135535	-0.537448	-0.0537905	-0.762493	0.111679	0.459811	0.33049	1.1851	1.63371	1.22247	-1.37568	1.00836	-0.255777	-0.74693	-1.30677	0.0958316	-1.093	0.8967	-0.266013	-0.157665	-0.131758	-0.342923	-0.849435	-0.636855	-0.469178	-0.369077	-0.782272	-1.32341	-0.607904	-0.454216	0.725928	-0.226583	0.451055	-0.225427	0.284017	0.523211	0.934178	0.420187	0.719436	0.730825	-1.61147
A_32_P225647	-0.482593	-1.20133	-1.85372	-0.921737	-0.950687	-0.243788	-0.0229382	-0.446994	-0.00683775	-0.46403	0.445054	-0.415477	0.429588	0.604819	0.363531	1.36592	1.75307	1.42289	-1.81544	1.28542	-0.2055	-0.799714	-2.06938	0.352071	-1.02232	0.809207	0.445645	0.0123496	1.13707	0.703689	-1.29884	-0.338436	-0.391865	-0.230181	-0.84731	-1.04795	-0.593393	-0.157158	0.602512	-0.124201	0.248027	-0.296969	0.678079	0.55489	0.708847	0.753625	1.07348	0.783575	-1.65251
A_23_P111506	-0.479835	-1.29493	-1.55525	-0.673678	-0.613856	-0.0256773	0.39618	-0.452031	0.0461112	-0.361017	0.806554	-0.389831	0.258259	0.690627	-0.1897	1.04849	1.34374	1.15838	-2.01504	0.816114	0.0385503	-0.541939	-1.6443	0.590131	-0.637132	0.621766	0.891616	-0.306525	0.687993	0.189408	-0.750302	-0.90961	-0.729491	-0.58483	-0.170062	-0.666896	-0.490415	-0.091542	0.551576	-0.145711	-0.416805	-0.710285	0.613611	0.586995	0.711772	0.711283	0.711511	0.716846	-1.46856
A_24_P108738	-0.356485	-0.8303	-1.3314	-0.707555	-0.74012	-0.207982	0.072673	-0.416996	0.103556	-0.253426	0.424981	-0.378192	0.193626	0.537151	0.305585	0.867306	1.26166	1.29653	-1.69941	1.04891	-0.105755	-0.806141	-1.87676	0.279413	-0.841662	0.855782	0.673256	-0.0789114	0.756727	-0.1348	-0.89193	-0.462338	-0.321292	-0.153644	-0.600142	-0.755728	-0.374914	-0.180381	0.456225	-0.168765	0.173043	-0.0674443	0.250349	0.354035	0.529907	0.416708	0.582193	0.407208	-1.05266
A_24_P117782	-0.500789	-0.816774	-1.59764	-1.02858	-0.776329	-0.382163	0.0269201	-0.327374	0.121695	-0.307497	0.494231	-0.327236	0.242535	0.605561	0.0944218	1.15439	1.68911	1.31487	-2.1339	1.4003	-0.228759	-0.688962	-2.03393	0.43725	-0.868451	0.761647	0.521012	-0.125787	0.985131	0.402187	-1.19239	-0.293468	-0.283182	-0.172814	-0.738487	-0.649195	-0.475402	-0.116811	0.479096	0.000944357	0.552697	-0.294473	0.395546	0.384537	0.748267	0.384535	0.711616	0.676039	-1.12248
A_24_P112803	-0.872412	-1.22435	-1.8003	-0.941143	-1.00154	-0.377266	0.136413	-0.49052	-0.0767988	-0.442216	0.550397	-0.49849	0.170891	0.499919	0.198668	1.10988	1.64966	1.22576	-1.73921	1.06622	-0.152243	-0.794272	-2.1067	0.421231	-0.990172	0.809206	0.489838	-0.135828	0.862991	0.320711	-1.12585	-0.72674	-0.535581	-0.285551	-0.446047	-0.991544	-0.538752	-0.185267	0.476697	-0.221995	0.0638119	-0.4016	0.773516	0.546062	1.12652	0.591476	0.74207	0.640986	-1.15423
A_24_P46946	-0.566518	-1.13565	-1.86854	-0.831246	-1.06184	-0.340169	0.345668	-0.643321	0.0291922	-0.359808	0.495287	-0.473968	0.121882	0.536172	0.144247	0.829364	1.19118	1.31662	-1.95083	1.09228	-0.149999	-0.843858	-1.95975	0.389774	-0.881349	0.861837	0.676648	-0.0833297	1.00904	0.327106	-0.949093	-0.544292	-0.356115	-0.306655	-0.516113	-0.80338	-0.432116	-0.100717	0.367902	-0.111692	0.0286761	-0.132499	0.380075	0.398664	0.537956	0.287123	0.696772	0.505745	-1.17836
A_24_P113725	-0.683153	-1.2388	-1.73793	-0.633508	-0.705277	-0.262216	0.0604089	-0.521465	0.0704957	-0.394327	0.530023	-0.447819	0.244817	0.59573	0.183167	1.20646	1.581	1.33984	-2.13714	0.962175	-0.147806	-0.671985	-1.91874	0.401954	-0.873233	0.630975	0.819983	-0.189963	0.782837	0.234903	-0.982201	-0.627275	-0.40886	-0.362386	-0.58722	-0.995082	-0.588313	-0.364572	0.314887	-0.15433	0.0588474	-0.425906	0.469713	0.383914	0.584771	0.413517	0.913553	0.581195	-1.20211
A_32_P74615	-0.471871	-1.13165	-1.50824	-0.796633	-0.718256	-0.200419	0.242251	-0.365199	0.121006	-0.265836	0.555829	-0.401686	0.307344	0.492799	0.251651	0.936117	1.23082	1.47696	-1.83519	0.942961	-0.0681075	-0.676298	-1.85796	0.34557	-0.731882	0.819412	0.687833	-0.00871633	0.818506	0.295681	-0.890729	-0.453178	-0.246103	-0.122566	-0.48638	-0.73479	-0.352696	-0.0903665	0.516207	-0.165692	0.390886	-0.038934	0.384	0.380915	0.628552	0.44853	0.648094	0.604024	-1.17084
A_32_P71551	-0.706306	-1.42807	-1.89716	-1.13441	-0.849685	-0.579275	0.0205981	-0.67168	-0.0268764	-0.40544	0.291131	-0.441309	0.220273	0.561712	0.0887022	0.942323	1.42985	1.12125	-2.14549	1.01034	-0.0915873	-0.745602	-1.98048	0.331359	-0.869838	0.597772	0.702214	-0.107575	0.910785	0.188197	-1.07375	-0.10504	-0.48991	-0.441344	-0.986705	-1.06058	-0.566528	-0.333669	0.238025	-0.170167	-0.0803879	-0.460616	0.425724	0.404274	0.490852	0.279918	0.713894	0.481256	-1.3432
A_23_P500824	-0.560981	-1.17287	-1.72757	-1.18355	-1.24084	-0.386255	-0.0749002	-0.484674	0.0206407	-0.451078	0.205442	-0.457929	0.0841208	0.52974	0.149648	0.964134	1.59171	1.27808	-1.43182	0.89971	-0.117934	-0.723543	-2.05547	0.207764	-1.04394	0.823125	0.460166	-0.133503	0.918587	0.392129	-1.21128	-0.64785	-0.503233	-0.164532	-0.428022	-0.868026	-0.557934	0.0221279	0.292696	-0.165348	-0.0402686	-0.212171	0.535825	0.551915	0.626387	0.271998	0.79182	0.690496	-1.25317
A_23_P164927	-0.114569	-0.674328	-0.822208	-0.913128	-0.66872	-0.124961	0.198641	-0.531842	0.0906512	-0.163931	0.823203	-0.25593	0.209293	0.399952	0.557662	1.02689	1.53798	1.68777	-1.34199	0.419045	0.105422	-0.942767	-2.21006	0.586949	-0.885055	1.55014	1.02625	0.234902	1.3666	0.0883771	-1.01574	-0.501986	-0.274362	-0.172092	-0.432582	-0.782919	-0.29323	0.251953	0.915183	0.207341	-0.140655	0.365287	0.416915	0.52418	0.689551	0.570672	0.738224	0.434166	-1.1936
A_24_P405992	-0.565752	-1.00063	-1.50379	-0.916255	-0.885504	-0.411865	0.336973	-0.527984	0.0100402	-0.347915	0.446016	-0.435285	0.223282	0.523039	0.307269	0.999203	1.32295	1.3304	-1.33527	0.909444	-0.114097	-0.775066	-2.10734	0.293736	-0.875248	0.834263	0.688064	-0.0923455	0.901444	0.189976	-1.00375	-0.76304	-0.298732	-0.223474	-0.521482	-0.929986	-0.411281	-0.214654	0.419771	-0.152359	0.0805782	-0.154017	0.317014	0.34111	0.507197	0.320332	0.45495	0.484229	-1.13898
A_32_P1291	-0.932711	-1.41999	-1.72863	-0.833609	-1.45322	-0.293012	-0.348416	-0.568803	-0.0560273	-0.378718	-0.0413747	-0.356226	0.345683	0.437553	0.114086	1.00461	1.63611	0.962479	-2.26086	1.03976	-0.0161853	-0.639932	-1.72792	0.392169	-0.562779	0.546457	0.71314	-0.400104	0.745668	0.388278	-0.981333	-0.580722	-0.584055	-0.534664	-0.313621	-0.806748	-0.485567	-0.123402	0.450927	-0.240595	-0.0440402	-0.580327	0.555442	0.151312	0.60336	0.399576	0.93645	0.609886	-1.40763
A_24_P75183	-0.857336	-0.159389	-2.05228	-0.651769	-0.452487	0.0884244	0.135846	-0.636716	-0.0738106	-0.608949	0.773946	-0.587869	-0.812382	-0.541745	-0.066386	-0.46611	1.49962	-0.179225	-1.22579	0.467425	-0.326537	-0.922977	-1.57358	0.271739	-0.816817	0.598404	1.03259	-0.198469	0.713122	0.0141838	-1.01161	-0.951295	-0.804424	-1.00301	-0.728191	-0.887026	-0.274001	-0.0837129	0.114512	-0.207909	0.192452	-0.128949	-0.0618181	0.448848	0.338046	-0.38846	0.384413	0.454366	-1.39593
A_24_P328446	-0.400102	-0.785484	-1.02943	-0.624734	-0.615767	-0.19533	0.2761	-0.530226	-0.0229316	-0.270617	0.542767	-0.319704	-0.0248699	0.787285	0.380767	1.01961	0.971716	1.1712	-1.08411	0.372688	-0.147152	-0.865819	-2.07586	0.375558	-0.97256	1.10455	0.529589	0.128232	1.01108	0.196255	-1.13844	-0.666933	-0.353173	-0.190915	-0.561903	-0.86973	-0.366294	-0.131856	0.45473	-0.138321	0.0862824	0.177437	0.425029	0.421518	0.455593	0.565844	0.717446	0.514337	-0.976426
A_32_P222450	-0.608204	-1.09974	-1.6848	-0.836083	-0.805575	-0.23179	-0.050926	-0.343808	-0.0557608	-0.437347	0.392378	-0.516893	0.377485	0.52497	0.280791	0.994902	1.52022	1.08496	-2.11436	1.17675	-0.24755	-0.73602	-1.95139	0.249321	-0.801228	0.426972	0.616065	-0.253417	0.571625	0.22096	-1.10979	-0.601953	-0.544672	-0.309275	-0.842638	-0.751314	-0.544819	-0.260761	0.245963	-0.240176	0.156268	-0.55147	0.61679	0.443474	0.567982	0.633566	0.941059	0.560214	-1.21177
A_24_P94643	-0.114974	-0.459642	-0.838652	-0.748138	-0.69455	-0.334753	0.131794	-0.402795	-0.0551171	-0.318202	0.57623	-0.428628	-0.154749	0.259258	0.228957	0.625788	0.344077	1.11867	-0.298536	0.302206	-0.312698	-0.81673	-2.21598	0.374165	-1.10636	1.09209	0.525617	-0.00458916	1.03804	0.261501	-1.0678	-0.751337	-0.394767	-0.0929675	-0.624009	-1.06499	-0.538972	-0.115058	0.620439	-0.114405	-0.0560356	0.179694	-0.195434	0.452561	0.443483	-0.0398822	-0.00245149	0.424281	-0.991293
A_24_P762669	-0.714227	-1.5867	-1.81632	-1.09629	-0.978943	-0.421671	-0.0713545	-0.61987	-0.1021	-0.436067	0.261946	-0.498886	0.282847	0.519798	0.156746	1.04382	1.60001	1.1398	-2.19397	0.866677	-0.199317	-0.714259	-1.88442	0.169007	-0.772552	0.371915	0.655379	-0.164301	0.753541	0.228285	-1.06184	-0.165016	-0.499942	-0.426292	-0.973825	-0.950275	-0.556367	-0.31342	0.204837	-0.200551	-0.0608593	-0.630831	0.534335	0.37792	0.52558	0.258793	0.661373	0.538455	-1.36431
A_24_P213884	-0.547108	-1.14548	-1.62379	-0.871701	-1.05164	-0.486789	0.366672	-0.623618	0.0515598	-0.348031	0.477339	-0.439598	0.0879096	0.341289	-0.0321705	0.939855	1.19822	1.24699	-1.92829	0.95213	-0.124544	-0.74585	-2.09946	0.343523	-0.942571	0.983016	0.624804	-0.0797482	1.05928	0.219781	-0.956235	-0.733687	-0.31475	-0.313364	-0.528604	-1.00002	-0.464114	-0.263204	0.217873	-0.127297	-0.0517107	-0.0795093	0.244871	0.301293	0.543324	0.378007	0.567977	0.41726	-1.24491
A_24_P12651	-0.528879	-1.30843	-1.7599	-0.649767	-0.794485	-0.372538	0.169986	-0.194642	0.064283	-0.315833	0.390565	-0.441854	0.244013	0.515652	0.268873	1.09628	1.34373	1.47056	-1.83448	1.10102	-0.105466	-0.718403	-2.04371	0.345142	-0.870747	0.917434	0.617302	0.0795586	1.02524	0.346244	-1.04861	-0.543993	-0.322927	-0.261037	-0.452808	-0.873777	-0.490104	-0.254007	0.415786	-0.100208	-0.00373633	-0.0915268	0.376731	0.509038	0.100312	0.473863	0.740658	0.630963	-1.24811
A_23_P9926	-0.543406	-1.13698	-1.57739	-0.633204	-1.05606	-0.304945	-0.143553	-0.67772	-0.0356129	-0.387077	0.26168	-0.449803	0.0462264	0.334613	0.274721	0.887992	1.02652	1.35381	-1.79597	0.795571	-0.112075	-0.8754	-1.96695	0.293774	-0.923478	0.762878	0.657117	-0.135175	0.785224	0.148835	-1.01782	-0.776174	-0.476442	-0.369391	-0.621615	-0.858128	-0.515942	-0.286995	0.474951	-0.170684	-0.115285	-0.136217	0.11387	0.212097	0.334912	0.131378	0.514649	0.378118	-1.16444
A_24_P203953	-0.911558	-1.22972	-1.8447	-1.12671	-1.20564	-0.297878	-0.170497	-0.697902	-0.124059	-0.46477	0.0814415	-0.568754	0.312831	0.549432	0.136765	1.13829	1.40925	1.46462	-2.1277	0.965025	-0.279504	-0.859907	-2.07349	0.15084	-0.879529	0.55903	0.620219	-0.315894	0.668448	0.0780091	-1.11789	-0.840302	-0.602561	-0.529	-0.820452	-1.08154	-0.575673	-0.275119	0.157413	-0.17643	-0.142295	-0.44502	0.433948	0.471986	0.676511	0.307623	0.779471	0.583093	-1.39897
A_23_P146885	-0.518468	-0.866642	-1.41782	-0.615055	-0.502908	-0.043774	0.359922	-0.389939	0.0223468	-0.361216	0.400251	-0.485078	0.170348	0.632134	0.167798	0.956514	1.13063	1.15962	-1.77477	0.820229	-0.103338	-0.755256	-1.87049	0.294317	-0.814038	0.763522	0.767821	-0.175157	0.724977	0.154162	-0.862996	-1.03408	-0.521206	-0.374432	-0.2583	-1.14288	-0.504743	-0.426471	0.559273	-0.199222	-0.181346	-0.503027	0.672007	0.55133	0.719761	0.455373	0.33074	0.782902	-1.18337
A_24_P848662	-0.411125	-0.859936	-1.37122	-0.974343	-0.930259	-0.410239	0.159112	-0.351331	0.0743373	-0.364872	0.454059	-0.454213	0.125729	0.426816	0.279682	0.993917	1.37518	1.24442	-1.10572	0.786869	-0.154224	-0.647514	-1.9026	0.241203	-0.714152	0.630511	0.653476	0.0221193	0.720653	0.290247	-1.04451	-0.563736	-0.30369	-0.229735	-0.689708	-0.942874	-0.414181	-0.25189	0.326953	-0.140465	0.279925	-0.380978	0.433091	0.651967	0.574613	0.398848	0.787347	0.64818	-1.10471
A_24_P208513	-0.817627	-1.46307	-1.86143	-0.915125	-1.00618	-0.389928	-0.0565396	-0.323592	-0.0401963	-0.471678	0.318602	-0.47002	0.282939	0.432681	0.102179	1.00575	1.54813	0.893551	-2.28608	1.00953	-0.200336	-0.652449	-1.78129	0.289111	-0.750663	0.315362	0.646628	-0.391474	0.653209	0.277859	-1.08469	-0.699306	-0.520188	-0.431176	-0.969254	-1.13739	-0.57834	-0.374657	0.534054	-0.140416	-0.00489005	-0.675054	0.59211	0.22607	0.479677	0.373811	0.885255	0.421476	-1.45389
A_32_P196247	-0.696947	-1.20947	-1.77944	-0.145814	-0.804844	-0.262144	0.0463972	0.168577	0.0682416	-0.311284	0.641871	-0.372645	0.354571	1.04722	0.294422	1.24292	1.77183	1.75823	-1.97497	1.30844	-0.080889	-0.546852	-1.80972	0.71208	-0.675703	1.31216	0.760254	-0.100563	0.934321	0.347516	-1.49142	-0.285964	-0.35752	0.225651	-0.4736	-0.550847	-0.31923	-0.431018	0.444574	-0.00731896	0.173362	-0.249798	0.667476	0.566274	0.768108	1.1544	1.02926	0.764886	-1.15905
A_24_P392407	-0.610282	-1.22781	-1.85358	-0.718566	-1.01704	-0.266472	-0.0445823	-0.61187	-0.0375281	-0.424802	0.116465	-0.579177	0.153129	0.532508	0.103579	0.917314	1.16124	1.21465	-1.87298	0.855724	-0.16296	-0.796995	-2.07383	0.305374	-0.985417	0.612382	0.46635	-0.195944	0.821468	0.248497	-1.01443	-0.681997	-0.605822	-0.417003	-0.498162	-0.811792	-0.572275	0.0728621	0.586717	-0.270728	-0.0411108	-0.27006	0.536836	0.365911	0.513533	0.268004	0.581628	0.579475	-1.31029
A_24_P56689	-0.547432	-0.872286	-1.41072	-0.576418	-0.575537	-0.263646	0.172721	-0.352457	0.106873	-0.260731	0.561165	-0.334599	0.223058	0.291881	0.175311	0.757675	0.991894	1.0066	-1.79025	1.2755	-0.232715	-0.702571	-1.83354	0.371456	-0.726913	0.854645	0.77417	-0.00152358	1.0518	0.305654	-1.04833	-0.32969	-0.134547	-0.136295	-0.382691	-0.636712	-0.166981	-0.0521077	0.531864	-0.0126269	0.235446	0.0106807	0.250693	0.310674	0.394084	0.446035	0.51369	0.335418	-1.05257
A_24_P218074	-0.947475	-1.34082	-1.95641	-0.734765	-1.07544	-0.269353	0.18067	-0.418566	-0.0946728	-0.438973	0.407957	-0.537413	0.277956	0.515413	-0.012317	1.08433	1.70265	1.26324	-2.29591	1.12312	-0.205758	-0.866228	-2.06937	0.249098	-0.917811	0.713205	0.594733	-0.091179	0.723235	0.269066	-1.14121	-0.593172	-0.378508	-0.374883	-0.786416	-1.0186	-0.510881	-0.226601	0.451683	-0.271083	0.0555606	-0.316929	0.506172	0.517583	0.797334	0.543506	0.827422	0.724196	-1.31434
A_24_P416595	-0.619046	-1.37493	-1.92197	-0.459063	-1.25429	-0.354255	0.210598	-0.0791175	0.0455223	-0.414596	0.388033	-0.429409	0.346314	1.15144	0.151362	1.07836	1.54597	1.6252	-2.01515	1.11406	-0.0935104	-0.670718	-2.0734	0.712353	-1.02743	1.56192	0.455675	-0.101344	1.04126	0.306588	-1.5729	-0.738229	-0.481994	0.225159	-0.598333	-1.094	-0.520596	-0.282889	0.4516	-0.149208	0.0343341	-0.224172	0.622092	0.569422	0.705277	0.819238	0.757382	0.718003	-1.37105
A_24_P293089	-0.637955	-1.21762	-1.73023	-0.58096	-0.800325	-0.399082	0.186127	-0.454888	-0.0169892	-0.309325	0.172315	-0.364867	-0.136122	0.266165	0.0175313	0.906519	1.04591	1.2021	-1.83677	0.767207	-0.0975427	-0.637973	-1.77017	0.29757	-0.666598	0.511637	0.744158	-0.295985	0.65656	0.181838	-0.91731	-0.717435	-0.586872	-0.283751	-0.769921	-0.932179	-0.492038	-0.0357366	0.496123	-0.13595	0.00751662	-0.360585	0.304974	0.244224	0.405738	0.136986	0.611054	0.537019	-1.32935
A_32_P132422	-0.849076	-1.34669	-1.9527	-0.863776	-1.22434	-0.445106	-0.30799	-0.528279	-0.117922	-0.449847	0.192351	-0.395237	0.244402	0.365591	0.133967	0.870006	1.17111	1.22974	-2.01829	0.730073	-0.0699073	-0.601683	-1.72964	0.207982	-0.76754	-0.00209794	0.661724	-0.363197	0.569988	0.164593	-0.916078	-0.548773	-0.712335	-0.38014	-0.531308	-0.855196	-0.605601	-0.301753	0.158887	-0.199466	-0.148512	-0.44638	0.653742	0.455217	0.563706	0.273616	0.773919	0.238384	-1.10656
A_32_P70341	-0.821856	-1.17	-1.74803	-0.910525	-1.1932	-0.330198	0.262499	-0.715248	-0.140704	-0.518712	0.475293	-0.53319	0.136784	0.55157	0.129622	0.889492	1.23251	1.10668	-1.87647	0.937422	-0.235526	-0.933234	-2.04395	0.261884	-0.986753	0.714633	0.526315	-0.212211	0.701729	0.209136	-1.17431	-0.812666	-0.634133	-0.508991	-0.593944	-1.18387	-0.637287	-0.250043	0.224775	-0.261322	-0.153105	-0.351359	0.39654	0.232678	0.525065	0.206513	0.680494	0.548815	-1.28744
A_23_P15135	-0.529889	-1.28036	-1.69176	-0.98442	-0.835348	-0.447516	0.227939	-0.581	0.00393041	-0.353198	0.436059	-0.497526	0.130106	0.46899	0.124049	0.997464	1.09337	1.24552	-1.90981	0.797411	-0.178433	-0.691693	-1.85251	0.22063	-0.821605	0.455549	0.750719	-0.152702	0.718188	0.250792	-0.912523	-0.727332	-0.472311	-0.286895	-0.369731	-1.15833	-0.420956	-0.212434	0.167899	-0.160834	0.00232417	-0.345139	0.490519	0.294782	0.410764	0.212697	0.730911	0.550894	-1.20709
[truncated: 16 more columns]

## Sheet: Color key
Data was coloured according to the following criteria:
	Log2ratio	Fold change
	≥ 1.585	≥ 3
	≥ 1	≥ 2
	≥ 0.585	≥ 1.5
	≤ -0.585	≤ -1.5
	≤ -1	≤ -2
	≤ -1.585	≤ -3
