# Supplementary material for: Analysis of BMP4 and BMP7 signaling in breast cancer cells unveils time-dependent transcription patterns and highlights a common synexpression group of genes
Source: BMC Med Genomics. 2011 Nov 25;4:80. doi: 10.1186/1755-8794-4-80 (PMC3229454; doi:10.1186/1755-8794-4-80)
Supplement: Additional file 2 — GO enrichment results for group C genes. [file 1755-8794-4-80-S2.XLS]

## Sheet: Sheet1
GOID	Frequency	Proportion	PValue	Priori	PValueCorrected	Ontology	Description
GO:0010468	53	0.438017	2.5427e-07	0.227113	0.000157319	BP	regulation of gene expression
GO:0045449	49	0.404959	3.02098e-07	0.20185	0.000157319	BP	regulation of transcription
GO:0006355	36	0.297521	6.55743e-06	0.139904	0.000998134	BP	regulation of transcription, DNA-dependent		5	Gene expression
GO:0072073	4	0.0330579	3.09175e-05	0.00127592	0.00286457	BP	kidney epithelium development		16	Development and morphogenesis
GO:0030182	17	0.140496	5.49864e-05	0.0466348	0.00468704	BP	neuron differentiation		2	Others
GO:0007417	15	0.123967	0.000136777	0.040638	0.00971575	BP	central nervous system development
GO:0035295	11	0.0909091	0.000154692	0.0234131	0.00998936	BP	tube development
GO:0072006	4	0.0330579	0.000159648	0.00204147	0.0100062	BP	nephron development
GO:0021953	6	0.0495868	0.000171644	0.00644338	0.0101604	BP	central nervous system neuron differentiation
GO:0006366	21	0.173554	0.000179891	0.0725997	0.0103608	BP	transcription from RNA polymerase II promoter
GO:0009653	27	0.22314	0.000195974	0.10756	0.01099	BP	anatomical structure morphogenesis
GO:0048646	14	0.115702	0.000334985	0.039362	0.017411	BP	anatomical structure formation involved in morphogenesis
GO:0072009	3	0.0247934	0.000388442	0.00102073	0.018849	BP	nephron epithelium development
GO:0009887	17	0.140496	0.000389186	0.0551196	0.018849	BP	organ morphogenesis
GO:0033057	3	0.0247934	0.000388442	0.00102073	0.018849	BP	reproductive behavior in a multicellular organism
GO:0045165	7	0.0578512	0.000536682	0.0112919	0.0254149	BP	cell fate commitment
GO:0051239	22	0.181818	0.000596972	0.0852951	0.027067	BP	regulation of multicellular organismal process
GO:0035239	8	0.0661157	0.00062862	0.0152472	0.0279081	BP	tube morphogenesis
GO:0007420	11	0.0909091	0.000873199	0.0288995	0.036486	BP	brain development
GO:0022603	9	0.0743802	0.00098909	0.0204785	0.0395539	BP	regulation of anatomical structure morphogenesis
GO:2000026	15	0.123967	0.00117033	0.0500797	0.0453448	BP	regulation of multicellular organismal development
GO:0060676	2	0.0165289	0.00119178	0.000318979	0.0453516	BP	ureteric bud formation
GO:0006357	17	0.140496	0.00127888	0.0614354	0.0478123	BP	regulation of transcription from RNA polymerase II promoter
