# Supplementary material for: Analysis of BMP4 and BMP7 signaling in breast cancer cells unveils time-dependent transcription patterns and highlights a common synexpression group of genes
Source: BMC Med Genomics. 2011 Nov 25;4:80. doi: 10.1186/1755-8794-4-80 (PMC3229454; doi:10.1186/1755-8794-4-80)
Supplement: Additional file 3 — Model-based clustering results and GO enrichment. The probe clusters obtained are represented as well as the results of the GO enrichment analyses. GO terms are colored according to the accompanying color key. [file 1755-8794-4-80-S3.XLS]

## Sheet: BMP4
	Early: 30min and/or 1h																		Early-intermediate: 3h and/or 6h															Late-intermediate: 12h
	157			132			107			148			256			800			273			31			341						645			189
HCC-1419
																Frequency	P-value
Biological	tissue development															66	0.000163227
process	cell differentiation															110	0.00413435
	regulation of RNA metabolic process															101	0.00417283
	regulation of transcription, DNA-dependent															98	0.00516726
	tube development															29	0.00516726
	regulation of developmental process															55	0.00984473
	organ morphogenesis															48	0.0101802
	regulation of multicellular organismal development															48	0.0114965
	embryo development															47	0.0120216
	developmental maturation															14	0.0150167
	embryo development ending in birth or egg hatching															31	0.022346
	regulation of transcription from RNA polymerase II promoter															54	0.0257369
	chordate embryonic development															30	0.0334287
	regulation of cell differentiation															42	0.0334287
	negative regulation of developmental process															26	0.0334287
	ectoderm development															21	0.0376989
	negative regulation of cell differentiation															23	0.0386656
	epidermis development															20	0.0430524
	Notch signaling pathway															10	0.0462513
	central nervous system development															36	0.0462513
	development				16
	metabolism				1
	gene expression				2
	signal transduction				1
	265			353			110			108						836			244			258			256			251			1009			158			419
HCC-1954
																															Frequency	P-value
Biological																			G-protein coupled receptor protein signaling pathway												60	0.0043725
process																			neurological system process												74	0.0133679
																			signal transduction						1
																			other						1
	355			215			277									847			270			177			155						602			322			554			487
MDA-MB-361
																															Frequency	P-value
Biological																			regulation of gene expression												116	0.000111511
process																			regulation of macromolecule biosynthetic process												114	0.000111511
																			regulation of cellular biosynthetic process												118	0.000111511
																			regulation of transcription												106	0.000111511
																			organ morphogenesis												40	0.00115251
																			regulation of transcription, DNA-dependent												75	0.00200527
																			epithelium development												27	0.00409426
																			central nervous system development												31	0.00491561
																			cell fate commitment												15	0.00510979
																			central nervous system neuron differentiation												11	0.00579776
																			regulation of multicellular organismal process												54	0.00711355
																			regulation of transcription from RNA polymerase II promoter												42	0.0106764
																			embryonic skeletal system development												10	0.0120381
																			positive regulation of transcription from RNA polymerase II promoter												26	0.0188432
																			regulation of multicellular organismal development												35	0.0213359
																			tube morphogenesis												16	0.0217882
																			skeletal system morphogenesis												12	0.0217882
																			embryonic skeletal system morphogenesis												8	0.0286622
																			gene exprerssion							5
																			metabolism							2
																			development							10
																			other							1
	567			51			70			77			148			913			383			402			332			232			1349			1322			235			365			1104			95			508
SK-BR-3
																Frequency	P-value														Frequency	P-value
Biological	regulation of transcription, DNA-dependent															104	0.0233347		cell adhesion												75	0.0118644		regulation of primary metabolic process
process	organ morphogenesis															53	0.0233347																	regulation of gene expression
	tissue development															64	0.0233347																	regulation of nucleobase, nucleoside, nucleotide and nucleic acid metabolic process
	regulation of gene expression															163	0.0233347																	regulation of cellular biosynthetic process
	regulation of macromolecule biosynthetic process															155	0.0233347																	regulation of transcription
	negative regulation of gene expression															54	0.0233347																	regulation of transcription, DNA-dependent
	regulation of nucleobase, nucleoside, nucleotide and nucleic acid metabolic process															161	0.0233347
	regulation of transcription															142	0.0233347
	regulation of RNA metabolic process															107	0.0233347
	tube formation															12	0.0235106
	Ras protein signal transduction															28	0.0300559
	skeletal system morphogenesis															16	0.0312897
	epithelial tube formation															11	0.0354127
	heart development															24	0.0448928
	embryo development ending in birth or egg hatching															32	0.0448928
	ARF protein signal transduction															8	0.0466153
	regulation of ARF protein signal transduction															8	0.0466153
	gene expression						4												cell migration			1												metabolism					3
	development						7																											gene expression					3
	metabolism						3
	signal transduction						3
	107			53			227			601			1363			2351			780			436			140						1356			809			2201			185
ZR-75-30
																Frequency	P-value
Biological	cellular macromolecule metabolic process															737	1.69092e-10																	cellular macromolecule metabolic process
process	regulation of macromolecule biosynthetic process															416	1.22401e-08																	regulation of macromolecule metabolic process
	regulation of transcription															386	1.22401e-08																	regulation of cellular metabolic process
	regulation of transcription, DNA-dependent															285	1.48456e-08																	regulation of primary metabolic process
	cellular protein metabolic process															333	0.00868778																	protein modification process
																																		nucleic acid metabolic process
																																		phosphorus metabolic process
																																		phosphate metabolic process
																																		cellular macromolecule biosynthetic process
																																		regulation of gene expression
																																		regulation of macromolecule biosynthetic process
																																		post-translational protein modification
																																		regulation of cellular biosynthetic process
																																		regulation of nucleobase, nucleoside, nucleotide and nucleic acid metabolic process
																																		phosphorylation
																																		regulation of transcription
																																		protein phosphorylation
																																		organelle organization
																																		actin cytoskeleton organization
	metabolism					3																												metabolism					11
	gene expression					2																												post-translational protein modification					2
																																		gene expression					2
																																		phosphorylation					2
																																		intracellular transport and localization					1
																																		cytoskeleton organization					1

## Sheet: BMP7
	Early: 30min and/or 1h																					Early-intermediate: 3h and/or 6h																											Late-intermediate: 12h
	275			32			324			113			111			35			890			66			149			113																		328			116
HCC-1954
Biological
process
	97			52			27			125			108						409			41			101			147			120			85												494			175
MDA-MB-231
Biological																																																	skeletal system development
process
																																																	development
	240			258			193												691			336			235			177			230															978			379
MDA-MB-361
																																														Frequency	P-value
Biological																						multicellular organismal process																								245	0.0108233
process																						positive regulation of cell-substrate adhesion																								9	0.0349772
																						regulation of excitatory postsynaptic membrane potential																								7	0.0349772
																						glutamate signaling pathway																								7	0.0382449
																						cell migration				1
																						synapsis				1
																						signal transduction				1
																						other				1
	38			127			88			163			414			767			1597			476			594			212																		1282			183
T-47D
Biological
process
	216			286			250			36			114			205			1107			147			35			1544			336			85			169			30			1493			3839			196
ZR-75-30
																																														Frequency	P-value
Biological																						regulation of gene expression																								636	1.42315e-08
process																						regulation of macromolecule biosynthetic process																								623	1.42315e-08
																						regulation of primary metabolic process																								746	1.42315e-08
																						regulation of nucleobase, nucleoside, nucleotide and nucleic acid metabolic process																								642	3.47623e-08
																						regulation of cellular biosynthetic process																								644	5.6288e-08
																						cellular macromolecule biosynthetic process																								732	7.10339e-08
																						regulation of transcription																								567	9.91668e-08
																						regulation of RNA metabolic process																								414	1.48297e-06
																						regulation of transcription, DNA-dependent																								404	1.76111e-06
																						gene expression			3
																						metabolism			6

## Sheet: Color key
Gene expression:
Transcription
Posttranscriptional regulation
Translation
Post-translational protein modification
Development
Morphogenesis
Cell differentiation
Cell fate commitment
Signal Transduction
Synapsis
Cell proliferation
Cell cycle
DNA repair
Apoptosis
Cell migration
Polarity
Metabolism
Phosphate metabolism
Response to stimulus
Homeostasis
Intracellular transport and localization
Cytoskeleton organization
