# Supplementary material for: Analysis of BMP4 and BMP7 signaling in breast cancer cells unveils time-dependent transcription patterns and highlights a common synexpression group of genes
Source: BMC Med Genomics. 2011 Nov 25;4:80. doi: 10.1186/1755-8794-4-80 (PMC3229454; doi:10.1186/1755-8794-4-80)
Supplement: Additional file 4 — Most commonly regulated genes with rank 6 or higher. The expression values are represented as log2 ratios. Data was colored according to the accompanying color key. The data sheets contain 608 and 281 genes for BMP4 and BMP7, respectively. [file 1755-8794-4-80-S4.XLS]

## Sheet: BMP4
	HCC_1419						HCC_1954						MDA_MB_361						SK_BR_3						ZR_75_30
ProbeName	30min	1h	3h	6h	12h	24h	30min	1h	3h	6h	12h	24h	30min	1h	3h	6h	12h	24h	30min	1h	3h	6h	12h	24h	30min	1h	3h	6h	12h	24h	down	up	rank	.GeneId	.GeneName	.GeneDesc	GO
A_32_P69368	0.163677	1.95635	1.669	1.4057	1.42741	1.08208	0.271536	1.04239	2.36557	2.21065	1.63341	2.20353	0.234066	1.28815	1.7016	1.84512	1.53145	1.38872	0.221525	0.575404	1.40108	1.62056	1.64696	1.07553	0.747642	0.83743	1.70482	1.65352	2.0537	2.39833	0	23	23	ENSG00000144724	PTPRG	protein tyrosine phosphatase, receptor type, G [Source:HGNC Symbol;Acc:9671]	GO:0004725,GO:0005001,GO:0005515,GO:0005615,GO:0005887,GO:0006470,GO:0007169,GO:0007420,GO:0010977,GO:0016020,GO:0016311,GO:0016787,GO:0016791,GO:0042802
A_23_P252306	0.259842	1.61642	1.74366	1.52913	1.67293	1.661	0.35625	1.16244	1.76943	2.00141	1.36426	1.49012	0.308312	1.82994	0.768306	1.64322	1.42642	1.53042	0.20378	0.499773	1.22563	1.06746	1.29226	0.794371	0.366573	0.864522	0.883105	0.854712	1.00668	1.46207	0	19	19	ENSG00000125968	ID1	inhibitor of DNA binding 1, dominant negative helix-loop-helix protein [Source:HGNC Symbol;Acc:5360]	GO:0000122,GO:0001525,GO:0001886,GO:0003700,GO:0005515,GO:0005625,GO:0005634,GO:0005737,GO:0006351,GO:0006915,GO:0007179,GO:0007275,GO:0007507,GO:0010621,GO:0016481,GO:0016564,GO:0030509,GO:0030528,GO:0031648,GO:0032963,GO:0043408,GO:0043433,GO:0043534,GO:0045449,GO:0045765,GO:0046677,GO:0048514,GO:0051789,GO:0060425,GO:0060426
A_32_P133767	0.790492	1.89304	1.62292	1.53333	0.453026	2.11354	0.952417	1.13479	2.18854	2.45243	1.39171	2.16431	-0.320622	-0.183519	-0.165198	-0.363226	-0.410469	0.00643068	0.355189	0.222982	2.12496	1.22906	1.7591	1.42122	1.10722	1.72865	1.99504	2.96613	1.57113	1.4238	0	19	19	ENSG00000179088	C12orf42	Uncharacterized protein C12orf42 [Source:UniProtKB/Swiss-Prot;Acc:Q96LP6]	NA
A_23_P108842	-0.0276754	1.16393	1.21457	2.11404	2.05704	1.92779	-0.0590929	0.560276	0.137332	-0.0157071	-0.119504	0.372902	0.295315	1.68372	1.66617	2.24423	2.22401	2.50311	-0.6052	0.521242	0.786835	1.2938	1.40747	1.52546	-0.0535177	1.1774	1.06317	1.29107	1.07251	1.17461	0	18	18	ENSG00000158050	DUSP2	dual specificity phosphatase 2 [Source:HGNC Symbol;Acc:3068]	GO:0000188,GO:0004721,GO:0004725,GO:0005634,GO:0006470,GO:0008138,GO:0008330,GO:0016311,GO:0016787,GO:0016791,GO:0017017,GO:0051019
A_23_P155796	1.5424	1.39196	1.42342	1.0864	1.82429	0.574928	0.913179	1.11734	1.38387	0.640033	1.27232	1.03232	-0.0218852	1.01036	0.545412	1.51041	0.758938	0.990896	0.0839537	0.985521	1.35269	1.04836	0.431959	1.15915	1.07165	1.31172	2.20347	0.413611	1.53473	0.429808	0	18	18	ENSG00000109163	GNRHR	gonadotropin-releasing hormone receptor [Source:HGNC Symbol;Acc:4421]	GO:0004872,GO:0004968,GO:0005515,GO:0005886,GO:0005887,GO:0007186,GO:0007275,GO:0008285,GO:0016020,GO:0016021,GO:0016520
A_23_P208302	0.869607	0.697097	1.23886	1.7632	1.77781	1.85967	1.01059	0.407668	1.23439	0.960322	0.417396	1.24379	1.79779	1.48382	0.33775	0.36022	0.105567	-0.0796428	0.373269	0.729109	1.51404	1.88282	0.783542	1.50655	1.18577	2.25223	1.60081	1.02622	1.66461	1.73937	0	18	18	ENSG00000234906	APOC2	apolipoprotein C-II [Source:HGNC Symbol;Acc:609]	GO:0005576,GO:0005615,GO:0006629,GO:0006869,GO:0008047,GO:0008289,GO:0010518,GO:0010898,GO:0010902,GO:0010916,GO:0016004,GO:0016042,GO:0032375,GO:0033344,GO:0033700,GO:0034361,GO:0034362,GO:0034363,GO:0034366,GO:0034370,GO:0034371,GO:0034372,GO:0034382,GO:0034384,GO:0042493,GO:0042627,GO:0042632,GO:0042803,GO:0042953,GO:0043274,GO:0043691,GO:0045723,GO:0045833,GO:0048261,GO:0051006,GO:0055102,GO:…
A_32_P123589	-0.0513434	1.64933	1.09414	1.09794	1.10892	1.18216	0.793072	0.651905	1.83703	1.51195	1.98371	1.23083	0.340345	1.78585	2.21775	2.59054	2.32885	3.03409	-0.54638	-0.101819	0.589996	-0.0847333	-0.764891	0.71317	-0.799253	1.39526	1.47567	0.79937	1.10361	0.880716	0	17	17	ENSG00000117318	ID3	inhibitor of DNA binding 3, dominant negative helix-loop-helix protein [Source:HGNC Symbol;Acc:5362]	GO:0000122,GO:0001656,GO:0003700,GO:0003714,GO:0005515,GO:0005634,GO:0006275,GO:0006351,GO:0007275,GO:0007417,GO:0007507,GO:0008134,GO:0009611,GO:0016481,GO:0016564,GO:0019904,GO:0030182,GO:0030528,GO:0030855,GO:0030903,GO:0042476,GO:0043065,GO:0043433,GO:0045449,GO:0051726,GO:0051789
A_23_P143143	-0.120581	1.25059	1.24593	1.13871	0.841979	0.783277	0.251146	0.902079	1.73781	1.56208	1.72881	1.57901	0.312726	0.936734	0.975888	1.36296	1.22115	1.08318	-0.262401	0.560823	1.09574	1.13156	1.16364	1.01103	0.199244	0.447162	1.53748	0.869445	0.855654	1.15869	0	16	16	ENSG00000115738	ID2	inhibitor of DNA binding 2, dominant negative helix-loop-helix protein [Source:HGNC Symbol;Acc:5361]	GO:0000122,GO:0000785,GO:0003166,GO:0005515,GO:0005634,GO:0005737,GO:0005829,GO:0007275,GO:0007507,GO:0008284,GO:0010628,GO:0016481,GO:0016563,GO:0016564,GO:0030528,GO:0033598,GO:0043234,GO:0043353,GO:0043433,GO:0045449,GO:0045651,GO:0045665,GO:0045787,GO:0045892,GO:0048557,GO:0048663,GO:0051789,GO:0060749,GO:0061030,GO:0061031,GO:0071285
A_23_P59375	0.205347	1.32259	1.64522	1.46888	1.47912	1.39837	0.153301	0.223362	0.894639	1.05137	1.09737	1.17102	-0.165685	0.725874	1.35212	1.50293	0.830555	1.18317	0.575115	0.0392977	1.35564	1.57471	1.78496	1.27121	0.21049	-0.000994057	1.01544	0.482488	0.211312	0.611601	0	16	16	ENSG00000172201	ID4	inhibitor of DNA binding 4, dominant negative helix-loop-helix protein [Source:HGNC Symbol;Acc:5363]	GO:0000082,GO:0003714,GO:0005515,GO:0005634,GO:0006357,GO:0007405,GO:0007420,GO:0008283,GO:0008284,GO:0016481,GO:0016564,GO:0021766,GO:0021895,GO:0030528,GO:0045449,GO:0045665,GO:0048712
A_23_P134125	0.21854	0.220071	1.49507	1.51567	1.2876	1.19836	0.167771	0.208256	0.320989	0.54981	0.185432	0.626616	-0.103116	0.165655	1.76104	1.70303	1.32024	1.5452	0.525244	-0.136892	1.00586	1.27631	1.37695	0.365762	0.322812	-0.170212	1.08202	1.00598	1.02314	1.24887	0	15	15	ENSG00000197442	MAP3K5	mitogen-activated protein kinase kinase kinase 5 [Source:HGNC Symbol;Acc:6857]	GO:0000165,GO:0000166,GO:0000187,GO:0000287,GO:0004672,GO:0004674,GO:0004709,GO:0005515,GO:0005524,GO:0006468,GO:0006915,GO:0007257,GO:0008624,GO:0008656,GO:0016740,GO:0042802,GO:0042803,GO:0044419
A_23_P312150	0.272755	1.06342	0.695301	0.868801	1.26005	1.73407	0.313295	0.24662	0.617618	0.74227	1.23248	1.47162	-0.261041	1.65185	1.76223	1.72528	1.77316	2.34671	-0.0722777	-0.0694444	0.190013	0.48617	0.579328	0.221112	0.27677	1.31205	1.0601	1.01818	1.42544	1.41126	0	15	15	ENSG00000127129	EDN2	endothelin 2 [Source:HGNC Symbol;Acc:3177]	GO:0001516,GO:0001543,GO:0002690,GO:0003058,GO:0003099,GO:0003100,GO:0005179,GO:0005576,GO:0005615,GO:0007166,GO:0007204,GO:0007205,GO:0008217,GO:0008284,GO:0010460,GO:0014824,GO:0014826,GO:0019221,GO:0019229,GO:0019722,GO:0030593,GO:0031708,GO:0042116,GO:0042310,GO:0045987,GO:0046887,GO:0046888,GO:0048016,GO:0048246,GO:0060585
A_23_P8640	0.129287	0.480407	1.43114	1.9278	1.85387	1.46927	-0.266555	0.108928	0.112309	0.47901	-0.0862556	0.489764	-0.167355	0.232419	1.15375	1.79968	1.63942	1.62621	0.0856922	0.415244	1.38853	2.21613	2.21947	1.5603	0.180667	0.363544	0.404899	1.39741	1.90608	1.60907	0	15	15	ENSG00000164850	GPER	G protein-coupled estrogen receptor 1 [Source:HGNC Symbol;Acc:4485]	GO:0000139,GO:0004872,GO:0004930,GO:0005515,GO:0005783,GO:0005789,GO:0005794,GO:0005886,GO:0005887,GO:0007186,GO:0016021
A_24_P16606	2.08466	1.94694	1.52146	1.15538	1.91016	1.82914	0.877199	1.14363	0.378057	0.548043	0.997956	0.230478	0.548497	1.20732	1.21079	0.699393	1.21033	1.40764	1.1377	1.25268	1.37473	0.71785	1.94091	0.166759	0.324167	0.917282	-0.345152	0.812252	-0.0573382	0.449099	0	15	15	ENSG00000181638	ZFP41	zinc finger protein 41 homolog (mouse) [Source:HGNC Symbol;Acc:26786]	GO:0003677,GO:0005622,GO:0005634,GO:0007275,GO:0007283,GO:0008270,GO:0030154,GO:0045449,GO:0046872
A_24_P921412	1.49291	1.36597	-0.142436	0.159757	1.77737	1.02581	1.91651	1.40108	1.26275	1.89293	0.736486	1.91553	0.348838	-0.0503459	0.560322	0.684117	1.84663	1.10063	1.22766	1.17252	1.85142	1.00639	0.710757	0.726957	0.18128	0.850111	0.0493601	0.305392	0.159805	-0.0462889	0	15	15	ENSG00000181626	ANKRD62	ankyrin repeat domain 62 [Source:HGNC Symbol;Acc:35241]	NA
A_23_P362148	1.16832	1.82842	1.63653	0.991573	1.53964	1.51196	0.161923	0.562545	0.029579	0.11995	0.325936	-0.157459	0.258919	-0.0380485	-0.0900341	0.189137	-0.0642837	-0.107149	1.01928	0.939958	1.87864	2.35919	1.73849	0.686092	1.97115	1.81218	1.18413	2.56302	1.17783	0.477227	0	14	14	ENSG00000187957	DNER	delta/notch-like EGF repeat containing [Source:HGNC Symbol;Acc:24456]	GO:0001764,GO:0004888,GO:0005112,GO:0005509,GO:0005515,GO:0005769,GO:0005886,GO:0006897,GO:0007219,GO:0007220,GO:0007416,GO:0007417,GO:0010001,GO:0016021,GO:0030276,GO:0030425,GO:0043025,GO:0048741
A_24_P118641	-0.157461	-1.79048	-1.34869	-0.895926	-0.469793	-0.304743	0.19289	-0.306655	0.901786	-0.327295	1.05755	-0.0640422	0.0547244	-0.0275583	-0.232373	1.01835	1.07862	1.32561	-1.23565	0.232554	0.140173	-1.19574	-2.18127	1.53359	-1.42912	2.12939	1.24607	0.414178	1.6191	0.0116272	6	8	14	ENSG00000247097	C14orf184	Putative uncharacterized protein C14orf184 [Source:UniProtKB/Swiss-Prot;Acc:Q8WYT3]	NA
A_24_P333993	1.27134	0.742122	-0.137928	1.31052	1.33247	1.4285	0.547108	1.47696	2.26945	3.05257	0.11973	1.51889	0.761171	1.53042	0.454307	0.334141	0.462967	1.05192	0.0873218	0.307641	2.42444	1.67011	1.46052	0.440356	1.36842	0.401357	0.0161495	0.321525	0.141037	0.620381	0	14	14	ENSG00000238243	OR2W3	olfactory receptor, family 2, subfamily W, member 3 [Source:HGNC Symbol;Acc:15021]	GO:0004872,GO:0004984,GO:0005886,GO:0007186,GO:0007608,GO:0016021,GO:0050896
A_24_P934592	1.14104	-1.67009	0.757013	0.749153	1.95233	1.04172	0.462806	1.09674	1.06851	2.16759	0.790466	0.566174	1.49941	1.64471	0.459939	0.471672	0.177708	0.640736	2.11233	1.05734	1.03969	0.589817	0.169437	0.623428	0.59138	0.788874	0.532631	1.05488	0.886374	1.4933	1	13	14	ENSG00000157322	CLEC18A	C-type lectin domain family 18, member A [Source:HGNC Symbol;Acc:30388]	GO:0005488,GO:0005509,GO:0005529,GO:0005576
A_32_P83845	0.226783	1.4028	1.26464	1.01073	1.05254	0.945811	-0.0781641	0.311513	0.632056	0.676126	0.266957	1.07972	-0.244932	1.39118	1.30433	1.31009	0.478059	0.822354	0.510764	0.74916	1.12067	0.756707	0.833248	0.390563	0.714877	1.84298	1.22074	1.53455	1.85825	1.69225	0	14	14	ENSG00000164683	HEY1	hairy/enhancer-of-split related with YRPW motif 1 [Source:HGNC Symbol;Acc:4880]	GO:0001570,GO:0003677,GO:0003700,GO:0005515,GO:0005634,GO:0006355,GO:0007219,GO:0007275,GO:0007399,GO:0009887,GO:0010553,GO:0010629,GO:0030528,GO:0045449
A_23_P340308	-0.133778	1.76473	0.36172	-0.0322335	0.269357	0.0302643	0.557146	1.47694	-0.0444863	0.688058	-0.130536	2.34669	-0.203505	0.0208411	-0.562491	-0.935269	1.14333	0.0432302	1.56326	3.34831	0.212239	0.733688	1.0589	1.95942	2.2635	-2.46291	-1.01149	-0.525885	-1.76798	-1.87755	4	9	13	ENSG00000212124	TAS2R19	taste receptor, type 2, member 19 [Source:HGNC Symbol;Acc:19108]	GO:0001580,GO:0004872,GO:0004930,GO:0007186,GO:0008527,GO:0016020,GO:0016021,GO:0033038,GO:0050896,GO:0050909
A_24_P168494	-0.918161	-1.59984	-2.16427	-1.16034	-1.16861	-0.332526	0.301926	-0.490907	-0.0148757	-0.425185	0.63855	-0.467195	0.208162	0.638657	0.273903	1.27791	1.70465	1.47811	-2.01183	1.17236	-0.223583	-0.72383	-2.09385	0.406337	-1.08634	1.04914	0.407885	-0.0450314	1.2177	0.555011	7	6	13	ENSG00000186115	CYP4F2	cytochrome P450, family 4, subfamily F, polypeptide 2 [Source:HGNC Symbol;Acc:2645]	GO:0004497,GO:0005506,GO:0005783,GO:0005789,GO:0005792,GO:0006691,GO:0009055,GO:0016020,GO:0016021,GO:0019825,GO:0020037,GO:0046872,GO:0050051,GO:0055114,GO:0000038,GO:0001676,GO:0004497,GO:0005506,GO:0005515,GO:0005783,GO:0005789,GO:0005792,GO:0006691,GO:0008393,GO:0009055,GO:0016020,GO:0019825,GO:0020037,GO:0046872,GO:0050051,GO:0055114
A_24_P416595	-0.619046	-1.37493	-1.92197	-0.459063	-1.25429	-0.354255	0.210598	-0.0791175	0.0455223	-0.414596	0.388033	-0.429409	0.346314	1.15144	0.151362	1.07836	1.54597	1.6252	-2.01515	1.11406	-0.0935104	-0.670718	-2.0734	0.712353	-1.02743	1.56192	0.455675	-0.101344	1.04126	0.306588	6	7	13	ENSG00000176472	ZNF575	zinc finger protein 575 [Source:HGNC Symbol;Acc:27606]	GO:0003677,GO:0005622,GO:0005634,GO:0008270,GO:0045449,GO:0046872
A_32_P179526	-0.851978	1.2608	-0.654606	-0.37854	-0.302144	-0.204292	1.08249	-0.609156	-0.137095	-0.214327	-1.15342	1.8752	0.700154	-0.589382	-0.930181	0.794984	3.91574	-2.41179	0.200926	0.523961	2.30424	0.166936	2.07748	1.54361	0.516426	-0.26923	-1.75955	-1.15085	-1.34772	-1.2854	6	7	13	ENSG00000181722	ZBTB20	zinc finger and BTB domain containing 20 [Source:HGNC Symbol;Acc:13503]	GO:0003677,GO:0005515,GO:0005622,GO:0005634,GO:0008270,GO:0045449,GO:0046872
A_23_P114299	-0.307475	-1.37981	-1.71783	-1.13852	-0.871525	-0.0421522	0.134374	-0.583992	0.346196	-0.245471	0.764475	-0.426634	0.598722	0.930088	0.513417	1.88086	2.38098	1.70723	-2.54167	1.00324	0.08534	-0.901288	-2.32125	0.723425	-1.05873	1.88248	0.888115	0.268179	1.4545	0.363737	6	6	12	ENSG00000186810	CXCR3	chemokine (C-X-C motif) receptor 3 [Source:HGNC Symbol;Acc:4540]	GO:0004872,GO:0004930,GO:0004950,GO:0005737,GO:0005886,GO:0005887,GO:0006928,GO:0006935,GO:0007155,GO:0007186,GO:0007204,GO:0016021,GO:0016493,GO:0016494,GO:0019722
A_23_P115652	0.455419	1.64028	0.155115	0.354796	0.388746	-0.231143	1.67441	1.19756	-0.406286	1.08344	-0.103133	2.42787	0.0597491	-0.219192	-0.869528	-0.182942	1.69439	-0.449828	1.4105	0.534354	0.129486	0.621644	1.03078	-0.506065	2.05691	-2.12511	-1.74527	-0.512848	-2.09389	-0.941354	3	9	12	ENSG00000122852	SFTPA1	surfactant protein A1 [Source:HGNC Symbol;Acc:10798]	GO:0005319,GO:0005488,GO:0005529,GO:0005576,GO:0005578,GO:0005615,GO:0007585
A_23_P254061	-0.168281	-0.171794	0.441217	-0.0223077	0.0758668	0.0264627	0.580592	-0.0185874	0.547376	0.887164	1.5069	1.45946	1.43333	-0.099247	-0.262868	0.740202	-0.0576966	1.91103	0.116216	0.284895	1.45111	1.35562	0.178672	1.26103	1.03958	1.9429	2.02607	1.35224	1.69729	0.129402	0	12	12	ENSG00000163827	LRRC2	leucine rich repeat containing 2 [Source:HGNC Symbol;Acc:14676]	GO:0005515
A_23_P334555	-0.886415	-1.31629	-1.11617	-1.10839	-0.438005	-1.49454	-0.116447	-0.252216	-0.171641	-0.477639	-0.144493	-0.729451	0.21567	-0.182703	-0.661542	0.311486	0.0211759	0.199921	-1.09935	-1.02491	-1.19832	-0.339405	-1.02729	-0.218777	-0.883054	-1.16404	-0.398401	-1.23428	-1.68684	-1.65501	12	0	12	ENSG00000100029	PES1	pescadillo homolog 1, containing BRCT domain (zebrafish) [Source:HGNC Symbol;Acc:8848]	GO:0000089,GO:0000463,GO:0000466,GO:0000793,GO:0004722,GO:0004725,GO:0005515,GO:0005622,GO:0005624,GO:0005634,GO:0005654,GO:0005694,GO:0005730,GO:0005737,GO:0006364,GO:0006470,GO:0007000,GO:0008270,GO:0008283,GO:0016020,GO:0016311,GO:0016787,GO:0016791,GO:0030687,GO:0042254,GO:0042273,GO:0046872,GO:0051726,GO:0070545
A_23_P35534	-0.885985	-1.71986	-2.44818	-1.11057	-1.21338	-0.332939	0.0654307	-0.556702	0.00487292	-0.585291	0.464772	-0.489079	0.756149	0.819905	0.386852	2.01061	2.67596	2.00521	-2.19716	1.1459	-0.152997	-0.702245	-2.07606	0.463279	-1.05795	0.956713	0.391865	-0.153207	1.29959	0.695955	7	5	12	ENSG00000122859	NEUROG3	neurogenin 3 [Source:HGNC Symbol;Acc:13806]	GO:0003690,GO:0003700,GO:0005634,GO:0005737,GO:0007275,GO:0007399,GO:0007417,GO:0007422,GO:0016563,GO:0030528,GO:0030855,GO:0044424,GO:0045449,GO:0045597,GO:0045666,GO:0045944
A_23_P85963	0.787374	0.972651	-0.0396581	0.343079	-0.223513	-0.0707614	-0.244684	1.74338	-0.273598	0.873129	0.378673	2.40775	0.188187	0.148647	-1.22295	-0.578563	1.25736	0.676924	1.05265	1.97554	-0.440456	1.88197	1.81687	-0.160335	2.47787	-2.00145	-1.08663	-0.527697	-2.82504	-0.307058	4	8	12	ENSG00000197532	OR6Y1	olfactory receptor, family 6, subfamily Y, member 1 [Source:HGNC Symbol;Acc:14823]	GO:0004872,GO:0004984,GO:0005886,GO:0007186,GO:0007608,GO:0016021,GO:0050896
A_24_P147242	-0.226544	2.17698	1.16464	-0.102706	0.271635	0.348839	1.19318	0.246849	0.0827917	0.295437	-0.259468	2.46304	-0.0126396	0.591517	-0.257119	-1.36516	0.309529	-0.230701	1.5129	2.61877	-0.057542	1.15813	0.656271	-0.218719	2.42566	-1.89205	-1.19749	-0.24819	-2.66134	-0.969156	4	8	12	ENSG00000078328	RBFOX1	RNA binding protein, fox-1 homolog (C. elegans) 1 [Source:HGNC Symbol;Acc:18222]	GO:0000166,GO:0003676,GO:0003723,GO:0005515,GO:0005634,GO:0005737,GO:0005802,GO:0006397,GO:0008022,GO:0008380,GO:0050658
A_24_P923554	-0.357994	1.0596	0.733862	0.529949	-0.19098	0.66698	1.59402	0.753237	0.350895	0.912293	-0.286429	1.80353	-0.0199138	-0.357934	-0.492311	-0.877567	1.83059	-0.121003	1.52029	3.29265	0.749385	0.320571	1.45407	0.770682	3.75445	-1.60323	-2.47806	-0.238564	-4.00446	-1.08143	4	8	12	ENSG00000185010	F8	coagulation factor VIII, procoagulant component [Source:HGNC Symbol;Acc:3546]	GO:0005507,GO:0005515,GO:0005576,GO:0005615,GO:0005886,GO:0006953,GO:0007155,GO:0007596,GO:0016491,GO:0031093,GO:0046872,GO:0055114
A_32_P151152	0.333705	1.30179	0.815429	0.799488	0.48241	-0.54456	1.13752	0.184675	-0.294821	1.13772	0.467459	2.33532	0.113374	-0.082423	-0.344277	-0.837632	1.10083	0.303362	1.09079	1.30236	0.605481	0.366179	-0.244877	0.754378	1.89492	-1.19202	-1.25962	-0.281534	-2.41991	-1.5495	4	8	12	ENSG00000115756	HPCAL1	hippocalcin-like 1 [Source:HGNC Symbol;Acc:5145]	GO:0005509
A_32_P195515	-1.21123	-1.40392	-1.59605	-2.33393	-1.01718	-0.691417	-1.7995	-1.27914	0.177582	-0.0907632	-0.944454	-0.0105319	-1.00019	-0.569887	-0.388465	-0.977037	-0.396573	-1.30836	-2.4125	-1.86525	0.123455	0.0557785	-0.62385	0.047257	0.13342	-1.04869	0.0332846	-0.892078	-0.297626	-0.892903	12	0	12	ENSG00000120645	IQSEC3	IQ motif and Sec7 domain 3 [Source:HGNC Symbol;Acc:29193]	GO:0005086,GO:0005622,GO:0005737,GO:0032012
A_32_P200238	0.227838	0.443314	0.970198	1.72002	2.44656	3.00761	-0.131696	0.412853	0.219534	0.584716	0.758448	1.01273	0.262958	-0.190754	0.00217996	1.15099	1.35337	1.61369	0.121631	0.646593	0.0649075	1.17371	1.99176	1.00507	0.0145337	-0.941205	-0.0647117	0.85058	1.19695	1.92797	0	12	12	ENSG00000214049	UCA1	urothelial cancer associated 1 (non-protein coding) [Source:HGNC Symbol;Acc:37126]	NA
A_32_P51237	0.430762	0.115696	0.263943	0.17305	0.167034	4.22286	NA	-0.579787	0.542483	1.69094	1.68258	2.36768	NA	0.676069	0.558525	-0.0383498	NA	-0.705487	0.0186289	-0.30836	1.07372	1.49969	1.93078	1.63761	0.128698	-0.238068	1.39513	1.95624	1.94079	3.35749	0	12	12	ENSG00000132854	KANK4	KN motif and ankyrin repeat domains 4 [Source:HGNC Symbol;Acc:27263]	NA
A_32_P60716	1.74167	1.22196	0.854142	-0.0202468	1.10847	0.720841	1.67544	1.258	0.985229	1.93537	1.87637	0.868723	0.899227	0.125636	0.884939	-0.0388501	1.11424	0.233388	0.680487	1.00387	2.55143	1.35903	0.645274	1.53466	0.0272265	0.0132871	-0.0760002	0.408487	0.153287	0.136884	0	12	12	ENSG00000163749	CCDC158	coiled-coil domain containing 158 [Source:HGNC Symbol;Acc:26374]	NA
A_32_P77369	-0.242486	-0.548622	-0.536228	-0.0878208	0.170913	0.650969	0.986668	-1.19822	0.385809	-1.62324	1.12092	-0.308867	0.806469	1.70352	1.04441	1.37131	1.08761	2.11421	-0.721699	-0.162389	0.949194	-0.627728	-1.18195	0.943041	-0.318091	3.2243	1.04854	0.212493	3.09743	0.0515456	3	9	12	ENSG00000052802	SC4MOL	sterol-C4-methyl oxidase-like [Source:HGNC Symbol;Acc:10545]	GO:0000254,GO:0005506,GO:0005783,GO:0005789,GO:0005886,GO:0006631,GO:0006633,GO:0008202,GO:0016021,GO:0016126,GO:0016491,GO:0055114
A_23_P142878	-0.104105	-0.431246	0.877361	0.246424	0.635148	1.06009	0.206223	0.0554552	0.846574	1.70499	1.71445	1.74715	-0.164785	0.916354	1.30545	1.30382	0.996932	2.10499	-0.324447	-0.1879	1.29152	0.69279	1.00873	1.18564	-0.289661	0.770362	0.880906	0.943002	1.00064	0.577617	0	11	11	ENSG00000168874	ATOH8	atonal homolog 8 (Drosophila) [Source:HGNC Symbol;Acc:24126]	GO:0003677,GO:0005634,GO:0007275,GO:0007399,GO:0030154,GO:0030528,GO:0045449
A_23_P144656	0.191217	0.270802	1.59991	2.03405	1.70349	1.51033	0.976367	-0.0361207	0.209538	-0.129189	-0.0981839	-0.0457548	0.00297918	-0.358169	1.56418	2.22848	1.99736	2.53052	0.0392118	-0.0593647	0.125407	1.60471	2.40826	1.32798	0.24446	-0.0655248	0.0777803	0.261227	0.160982	-0.657293	0	11	11	ENSG00000040731	CDH10	cadherin 10, type 2 (T2-cadherin) [Source:HGNC Symbol;Acc:1749]	GO:0005509,GO:0005886,GO:0007156,GO:0016020,GO:0016021,GO:0016337
A_23_P1575	1.05239	0.587521	1.38886	1.299	1.69253	0.418829	0.259467	0.648521	1.56185	0.966548	0.899651	1.2532	0.0335916	2.62504	0.43034	-0.156627	-0.27176	-0.34105	1.15669	0.614389	2.10486	0.380367	0.654277	0.958318	1.13532	0.548375	1.83497	0.416632	0.403867	-0.295714	0	11	11	ENSG00000168930	TRIM49	tripartite motif-containing 49 [Source:HGNC Symbol;Acc:13431]	GO:0003677,GO:0005515,GO:0005622,GO:0008270,GO:0046872
A_23_P162047	1.70696	0.853878	0.642218	0.198289	-0.743204	-0.635403	0.120983	0.867821	-0.00162122	0.611992	-0.448249	1.98176	0.425751	0.238668	-1.3245	-0.830235	0.686764	-0.511054	0.674659	2.19871	-1.83399	1.77429	0.746262	-0.46375	2.18769	-2.72049	-2.74187	-0.763182	-1.74344	-2.13375	6	5	11	ENSG00000050165	DKK3	dickkopf homolog 3 (Xenopus laevis) [Source:HGNC Symbol;Acc:2893]	GO:0004866,GO:0005576,GO:0005615,GO:0007275,GO:0009653,GO:0010894,GO:0016481,GO:0016564,GO:0030178,GO:0030325,GO:0032348
A_23_P164912	0.0721116	0.339183	1.13103	1.10381	1.15019	1.45194	0.367889	0.0537325	0.303711	0.26937	0.62582	0.403266	0.182903	0.488211	1.07623	1.16776	1.1098	1.30827	-0.0504782	0.333826	1.05165	0.410595	0.420575	0.807777	0.0332713	0.933715	1.19545	1.0725	0.875214	0.689911	0	11	11	ENSG00000104863	LIN7B	lin-7 homolog B (C. elegans) [Source:HGNC Symbol;Acc:17788]	GO:0005515,GO:0005886,GO:0005911,GO:0005923,GO:0006886,GO:0006887,GO:0007269,GO:0014069,GO:0016323,GO:0019717,GO:0045202,GO:0045211
A_23_P253345	-0.0306135	0.181478	1.05498	1.01855	1.76952	2.77786	0.571273	0.144152	0.351907	0.106998	0.388457	0.517764	1.07761	-0.362283	1.04728	0.274934	1.08348	1.60569	0.283241	0.110413	0.236855	0.752458	0.206375	0.211334	0.208304	-0.179893	-1.01439	0.893798	1.18108	1.06406	1	10	11	ENSG00000176907	C8orf4	Uncharacterized protein C8orf4 (Thyroid cancer protein 1)(TC-1) [Source:UniProtKB/Swiss-Prot;Acc:Q9NR00]	GO:0006915
A_23_P25790	-0.71144	-1.47726	-1.9602	-1.24874	-1.11095	-0.403312	0.159712	-0.630547	-0.00645711	-0.480586	0.352428	-0.481254	0.17855	0.729061	0.232184	1.2716	1.5393	1.54589	-1.84322	0.968473	-0.174077	-0.819972	-2.13849	0.387808	-1.0803	1.0275	0.435419	-0.158074	0.892064	0.243512	7	4	11	ENSG00000139880	CDH24	cadherin 24, type 2 [Source:HGNC Symbol;Acc:14265]	GO:0005509,GO:0005886,GO:0005911,GO:0007155,GO:0007156,GO:0008013,GO:0016020,GO:0016021,GO:0016337,GO:0045294,GO:0070097
A_23_P358564	0.370595	-0.189682	1.01734	1.08219	1.16968	1.01268	1.15139	0.222529	0.284798	0.174212	0.536308	1.4104	1.10844	0.51129	0.303476	0.203723	0.641556	1.03109	0.0727293	0.926457	0.310016	1.06433	-0.404984	0.695928	0.764711	1.13531	0.636998	0.476078	1.3138	0.213695	0	11	11	ENSG00000113391	FAM172A	microRNA 2277 [Source:HGNC Symbol;Acc:37314]	GO:0005576,GO:0005783
A_23_P501722	-0.493173	1.02353	1.05072	0.554898	-0.0937995	-0.0718537	1.33254	0.852784	0.468747	0.803289	0.539946	2.83971	-0.39212	0.115696	-0.591712	-0.261331	1.35999	0.581046	1.06591	1.77346	0.424989	0.634997	0.329194	0.66103	2.65045	-1.80853	-3.27309	-0.229527	-3.24781	-0.994577	3	8	11	ENSG00000064201	TSPAN32	tetraspanin 32 [Source:HGNC Symbol;Acc:13410]	GO:0003674,GO:0005622,GO:0007267,GO:0016020,GO:0016021
A_23_P99080	-0.728272	0.468224	0.462991	1.01114	-0.613296	0.609607	0.778063	1.41604	0.537928	0.658388	-0.36058	2.35796	0.274145	-1.35816	0.101568	0.248519	-0.138784	1.16089	2.03242	1.47248	-0.0859902	0.662404	1.64691	0.0638171	2.48368	-1.43898	-0.757443	-0.611837	-2.57435	0.740792	3	8	11	ENSG00000212128	TAS2R13	taste receptor, type 2, member 13 [Source:HGNC Symbol;Acc:14919]	GO:0004872,GO:0004930,GO:0007186,GO:0008150,GO:0008527,GO:0016020,GO:0016021,GO:0050896,GO:0050909
A_24_P144742	0.445777	-0.514303	-0.123111	-0.196502	0.146761	1.21048	1.65183	NA	NA	0.439264	1.27532	NA	-0.361562	1.33479	1.16407	0.72549	0.383398	1.52757	0.160522	NA	1.03188	-0.828241	-1.17948	0.543724	0.187116	2.33964	0.988974	0.280639	1.15848	-1.06223	2	9	11	ENSG00000163743	RCHY1	ring finger and CHY zinc finger domain containing 1 [Source:HGNC Symbol;Acc:17479]	GO:0000151,GO:0002039,GO:0004842,GO:0005102,GO:0005515,GO:0005634,GO:0005737,GO:0008270,GO:0016567,GO:0016607,GO:0016874,GO:0031398,GO:0032436,GO:0042787,GO:0042803,GO:0046872,GO:0051865
A_24_P239531	0.25982	0.543239	1.36366	1.30382	0.557735	0.308247	0.268057	0.0510726	-0.0186793	0.383686	0.239649	0.491102	-0.107392	-2.20988	-1.38007	-0.78841	-1.08331	-1.14968	0.319687	-0.638152	0.196787	2.23183	2.71759	0.176781	0.453097	-2.06024	0.701531	-0.434833	-2.92886	-1.01833	7	4	11	ENSG00000039319	ZFYVE16	zinc finger, FYVE domain containing 16 [Source:HGNC Symbol;Acc:20756]	GO:0005515,GO:0005545,GO:0005547,GO:0005737,GO:0005769,GO:0006622,GO:0007165,GO:0008270,GO:0008565,GO:0016020,GO:0016050,GO:0016197,GO:0030100,GO:0030509,GO:0031901,GO:0046872
A_24_P409971	0.127903	0.695122	0.508374	0.693295	0.405471	0.431459	1.53019	0.599648	1.31479	1.81752	0.405158	0.701531	0.512939	0.528701	0.715824	0.555033	1.01906	0.316467	1.61658	1.45911	0.500373	0.273748	0.135291	1.80384	1.37902	1.20207	-0.434073	0.75131	1.23555	1.61558	0	11	11	ENSG00000162614	NEXN	nexilin (F actin binding protein) [Source:HGNC Symbol;Acc:29557]	GO:0005737,GO:0005856,GO:0005924,GO:0030018,GO:0030054,GO:0030334,GO:0051015,GO:0051493
A_24_P521318	0.378006	0.105157	0.425527	0.220531	0.552104	0.321744	0.88704	0.970977	0.538532	1.12644	-0.188415	1.18851	1.00216	1.15436	0.400919	1.36396	-1.32683	1.36606	0.20482	0.524885	1.44175	1.33558	2.32686	0.132196	0.421935	0.480309	1.42234	0.466816	0.070202	0.857047	1	10	11	ENSG00000085224	ATRX	alpha thalassemia/mental retardation syndrome X-linked [Source:HGNC Symbol;Acc:886]	GO:0000166,GO:0000228,GO:0000792,GO:0003676,GO:0003677,GO:0003678,GO:0003682,GO:0004386,GO:0005515,GO:0005524,GO:0005634,GO:0005720,GO:0006281,GO:0006306,GO:0006310,GO:0006355,GO:0008270,GO:0016787,GO:0030900,GO:0046872,GO:0070087
A_24_P655849	NA	0.130636	0.051937	0.502875	1.46351	0.335972	-0.0576492	-0.871633	0.986393	1.10784	0.887481	0.637132	-0.310941	0.447953	2.59424	3.43249	3.45002	3.7367	0.194988	0.511615	0.871316	1.24497	0.618409	0.125983	0.290029	-0.204796	2.15067	2.23987	1.9435	1.57099	0	11	11	ENSG00000120693	SMAD9	SMAD family member 9 [Source:HGNC Symbol;Acc:6774]	GO:0001657,GO:0001666,GO:0001880,GO:0003700,GO:0005515,GO:0005622,GO:0005634,GO:0005654,GO:0005667,GO:0005737,GO:0005829,GO:0006355,GO:0006468,GO:0007179,GO:0030509,GO:0030618,GO:0030901,GO:0030902,GO:0045597,GO:0045941,GO:0071407
A_24_P674443	0.677849	-0.569732	-1.41346	-1.39038	-0.915145	-1.01019	-1.18808	0.0236078	-0.595006	-0.364289	-0.659119	-0.00351784	-0.694725	-0.493621	-0.632427	0.90249	-0.818838	-1.51044	-1.88782	0.345945	-0.634412	1.29772	1.44279	-1.13777	-0.95713	-1.05634	-0.679704	-0.951582	-1.0552	-0.318819	9	2	11	ENSG00000106608	URGCP	upregulator of cell proliferation [Source:HGNC Symbol;Acc:30890]	GO:0005525,GO:0005634,GO:0005737,GO:0007049
A_24_P770405	-0.677919	-0.170436	1.32235	-0.259277	0.329334	0.822973	0.290499	0.923125	-0.39536	0.810979	-1.12139	2.50413	-0.115303	-0.427804	0.0885528	-0.361703	1.369	0.690275	1.23517	0.82127	1.00792	0.0766428	0.566479	-0.0113018	1.19098	-1.49455	-1.49762	-2.20548	-1.81437	-0.332712	5	6	11	ENSG00000206052	DOK6	docking protein 6 [Source:HGNC Symbol;Acc:28301]	GO:0005158
A_24_P861622	0.0683052	0.357044	-0.130062	0.162472	0.828723	0.149226	1.62186	0.0389178	0.140523	-0.761473	1.16362	0.124578	0.59575	1.94639	1.31246	1.40646	0.861932	2.24333	-0.0364375	0.140013	0.480719	-1.1967	-1.53071	1.83952	0.262727	2.11657	1.16449	0.258267	0.178056	0.276759	2	9	11	ENSG00000006007	GDE1	glycerophosphodiester phosphodiesterase 1 [Source:HGNC Symbol;Acc:29644]	GO:0005737,GO:0006071,GO:0006629,GO:0008081,GO:0008889,GO:0016020,GO:0016021,GO:0016787,GO:0046872,GO:0047395
A_32_P124773	0.852097	1.3451	1.35884	0.186598	-0.120857	0.494953	0.834243	-0.314035	-0.435044	0.979322	-0.722684	1.07939	-0.10606	-0.543155	-1.37261	1.17106	1.7938	-0.947796	0.0351004	2.13217	1.85738	-0.221645	0.551888	2.06834	-0.481075	1.87063	0.135425	-0.0926431	-0.140801	-1.6121	2	9	11	ENSG00000114850	SSR3	signal sequence receptor, gamma (translocon-associated protein gamma) [Source:HGNC Symbol;Acc:11325]	GO:0005048,GO:0005515,GO:0005783,GO:0005784,GO:0005789,GO:0005792,GO:0006613,GO:0016020,GO:0016021,GO:0030176
A_32_P185741	0.00298131	1.16725	0.892746	-0.0459679	-0.0376266	-0.114852	2.24915	0.344351	0.284276	0.695681	0.285244	2.6518	-0.234072	0.319707	-0.584488	-0.621544	1.53549	0.0341519	1.26015	2.2958	0.210957	0.189264	0.304373	0.636022	2.05831	-1.37304	-2.02704	-0.224464	-2.64434	-1.16165	4	7	11	ENSG00000092871	RFFL	ring finger and FYVE-like domain containing 1 [Source:HGNC Symbol;Acc:24821]	GO:0005515,GO:0005737,GO:0006886,GO:0006915,GO:0008270,GO:0016020,GO:0016023,GO:0016874,GO:0046872
A_32_P34372	0.0214321	0.230116	-0.00984057	-0.110322	0.0665824	0.282081	1.07535	-0.421327	0.164327	-0.0947146	1.20268	-0.00622928	0.47634	1.30785	0.63919	1.20847	0.779331	1.4695	0.478698	0.377347	0.0696997	-1.09414	-2.12168	1.28352	-0.802428	2.15092	1.1828	0.0996573	2.18654	-0.802277	2	9	11	ENSG00000109472	CPE	carboxypeptidase E [Source:HGNC Symbol;Acc:2303]	GO:0003214,GO:0004180,GO:0004181,GO:0005515,GO:0005576,GO:0005886,GO:0006464,GO:0006508,GO:0007218,GO:0008152,GO:0008233,GO:0008237,GO:0008270,GO:0030070,GO:0046872
A_23_P201156	-0.637214	-0.894425	-1.59046	-0.793029	-0.547893	-0.0997421	0.221952	-0.470007	0.380261	-0.180363	0.645485	-0.165955	0.069927	0.523369	0.197543	1.21189	1.75225	1.64528	-1.96355	1.12032	0.180316	-0.870431	-2.11433	0.632652	-0.907424	1.65595	1.0737	0.344552	1.70813	0.281046	3	7	10	ENSG00000162706	CADM3	cell adhesion molecule 3 [Source:HGNC Symbol;Acc:17601]	GO:0005886,GO:0005911,GO:0007155,GO:0007156,GO:0007157,GO:0008104,GO:0016021,GO:0042803
A_23_P28598	0.0250605	0.817388	0.698419	0.921767	0.875309	0.323388	-0.412099	1.67345	1.54876	1.16981	0.720446	1.56938	0.00423339	0.446899	1.0456	1.3437	0.94499	1.09823	0.257092	0.174518	0.803852	1.68046	1.7489	0.875664	0.683639	-0.405971	1.28411	0.810565	0.757252	0.948649	0	10	10	ENSG00000115844	DLX2	distal-less homeobox 2 [Source:HGNC Symbol;Acc:2915]	GO:0000122,GO:0003677,GO:0003682,GO:0003700,GO:0003727,GO:0005515,GO:0005634,GO:0006355,GO:0007275,GO:0007420,GO:0009954,GO:0021766,GO:0021772,GO:0021879,GO:0021882,GO:0021892,GO:0021893,GO:0030154,GO:0042475,GO:0043565,GO:0045944,GO:0048701,GO:0048706,GO:0048715,GO:0048755,GO:0051216
A_23_P308464	0.345771	-0.200731	0.529309	-1.06167	-0.770256	-1.2182	-0.316065	0.184894	0.781796	-0.588511	0.209063	0.308658	0.75029	-0.405972	-1.26364	0.00948577	-0.149528	-0.675518	-1.07808	-0.231183	0.636464	1.17682	1.28358	-1.21178	-0.326148	-2.04678	0.0588672	-1.00471	-1.21709	-0.335345	8	2	10	ENSG00000189079	ARID2	AT rich interactive domain 2 (ARID, RFX-like) [Source:HGNC Symbol;Acc:18037]	GO:0003677,GO:0005488,GO:0005515,GO:0005622,GO:0005634,GO:0006355,GO:0008270,GO:0016568,GO:0046872
A_23_P309930	-0.0674069	-0.0855183	-1.23244	-1.02276	-1.45826	-0.426355	-0.5496	0.571645	0.391398	1.21955	-1.2834	-0.0157919	0.758701	-0.627849	-0.33477	1.26314	2.62139	-0.616329	-0.518322	0.461195	-0.329166	0.223424	1.32069	1.41152	0.0154997	0.512479	0.528487	-0.520595	0.147675	-1.3084	5	5	10	ENSG00000166748	AGBL1	ATP/GTP binding protein-like 1 [Source:HGNC Symbol;Acc:26504]	GO:0004181,GO:0005488,GO:0005737,GO:0006508,GO:0008233,GO:0008237,GO:0008270,GO:0046872
A_23_P31858	0.228193	1.42222	0.634035	0.564638	0.239975	0.263138	2.4628	0.337905	-0.289163	0.865585	-0.0385505	2.09137	-0.33343	0.355439	-0.546394	-0.386756	0.763261	0.45154	1.24685	2.87192	0.112718	1.16631	0.685009	0.912001	3.14503	-1.68798	-2.71407	-0.278458	-2.34993	-0.891032	3	7	10	ENSG00000147488	ST18	suppression of tumorigenicity 18 (breast carcinoma) (zinc finger protein) [Source:HGNC Symbol;Acc:18695]	GO:0000122,GO:0003677,GO:0003700,GO:0005634,GO:0006355,GO:0008270,GO:0016564,GO:0046872
A_23_P320728	-0.62348	-1.18921	-1.6599	-0.879887	-0.806654	-0.399307	0.194373	-0.744822	0.246154	-0.400816	0.564636	-0.409055	0.449678	0.621608	0.23954	1.5506	1.9515	1.43755	-2.34749	0.749764	0.0975826	-0.73564	-1.72475	0.0150253	-0.605675	1.88894	1.14319	0.220397	1.11897	0.0650865	4	6	10	ENSG00000144559	C3orf31	MMP37-like protein, mitochondrial Precursor [Source:UniProtKB/Swiss-Prot;Acc:Q96BW9]	GO:0005739,GO:0015031,GO:0030150,GO:0031314,GO:0055085
A_23_P41476	0.106742	0.382922	0.089971	0.42257	-0.0392424	-0.513088	1.3982	1.22984	2.29259	0.596965	1.34733	1.23593	1.06027	0.498768	1.3656	0.0676278	-0.738779	-0.0540484	0.116793	0.336619	1.22287	0.617328	1.16953	-0.0311391	0.925321	0.217352	1.2363	0.248312	0.447375	0.052808	0	10	10	ENSG00000178343	SHISA3	shisa homolog 3 (Xenopus laevis) [Source:HGNC Symbol;Acc:25159]	GO:0005783,GO:0005789,GO:0007275,GO:0016020,GO:0016021
A_23_P64661	0.420474	0.58511	0.909138	0.590732	1.1344	0.0804192	0.766147	1.71625	0.73407	0.838413	0.482634	0.723186	1.10512	0.654446	0.477838	0.647272	1.23529	1.52282	1.00725	1.23325	0.259459	0.127368	0.500843	-0.0526687	-0.297864	1.30754	1.28975	1.3929	-0.624486	0.927704	0	10	10	ENSG00000123329	ARHGAP9	Rho GTPase activating protein 9 [Source:HGNC Symbol;Acc:14130]	GO:0005096,GO:0005515,GO:0005622,GO:0007165
A_23_P6615	-0.297306	0.405174	1.68879	-0.0959836	-0.200671	0.952349	0.489335	0.5272	-0.10143	1.23314	0.218439	1.79427	-0.57199	-0.503722	-0.791692	-0.578857	-0.0316801	0.117693	1.0801	1.50364	0.836397	0.93708	0.844261	-0.656237	2.28287	-2.148	-2.38104	-0.906888	-2.74355	-2.108	4	6	10	ENSG00000153002	CPB1	carboxypeptidase B1 (tissue) [Source:HGNC Symbol;Acc:2299]	GO:0004180,GO:0004181,GO:0005576,GO:0006508,GO:0008233,GO:0008237,GO:0008270,GO:0046872
A_23_P81219	-0.344696	0.456159	1.55791	2.31816	2.46048	3.01548	0.0236843	0.219832	0.196963	0.215407	0.105794	0.575792	0.0611061	-0.318816	0.983368	1.48911	2.75214	3.19234	0.0428415	0.285347	0.15158	0.478425	1.04897	0.786936	0.235579	-0.238839	0.662001	0.929846	1.9548	2.51996	0	10	10	ENSG00000145287	PLAC8	placenta-specific 8 [Source:HGNC Symbol;Acc:19254]	NA
A_24_P253454	0.325602	1.47132	0.29054	-0.0223191	-0.0717726	0.43063	1.6653	0.00755844	-0.0369725	0.861704	0.050981	2.29509	-0.223139	-0.527731	-0.572752	-0.646745	1.15797	-0.00720315	1.18885	2.02016	0.20744	0.321384	0.413232	0.307237	2.98691	-1.54394	-2.77908	-0.638792	-3.04799	-0.683582	3	7	10	ENSG00000182175	RGMA	RGM domain family, member A [Source:HGNC Symbol;Acc:30308]	GO:0001843,GO:0005783,GO:0005886,GO:0009986,GO:0030510,GO:0031225
A_24_P266466	-0.45593	-0.800381	-1.45614	-1.19062	-0.716215	0.0127823	-0.0654093	-0.299392	0.29579	-0.256087	0.645116	-0.332878	0.712991	0.539385	0.0591216	1.33101	1.80679	1.43097	-1.53898	0.616006	0.0528037	-0.96415	-2.04646	0.481337	-1.06565	1.39692	0.85629	0.261948	1.20766	0.494446	5	5	10	ENSG00000204882	GPR20	G protein-coupled receptor 20 [Source:HGNC Symbol;Acc:4475]	GO:0004872,GO:0004930,GO:0005886,GO:0005887,GO:0007186,GO:0016021
A_24_P269101	-0.557182	-1.10649	-1.65688	-0.460192	-0.858389	-0.451598	0.299591	-0.642166	0.0580919	-0.276375	0.528491	-0.388653	0.245236	0.681052	0.187622	1.01673	1.0482	1.46467	-1.8182	1.13146	-0.00295828	-0.756685	-2.02855	0.324357	-0.723051	1.18132	0.785288	-0.0226021	1.08805	0.138348	4	6	10	ENSG00000181965	NEUROG1	neurogenin 1 [Source:HGNC Symbol;Acc:7764]	GO:0003700,GO:0005634,GO:0006357,GO:0007275,GO:0007399,GO:0030182,GO:0030528,GO:0031536,GO:0042472,GO:0043025,GO:0043204,GO:0045165,GO:0045449
A_24_P402510	-0.375777	-0.0880218	1.04217	1.40988	1.05247	0.929821	-0.456601	0.0363653	1.09745	1.38692	1.0703	1.76771	0.0943095	0.372811	0.868594	1.41548	1.23671	1.12845	-0.458816	-0.0257175	0.640594	0.828375	0.559676	0.649618	-0.394024	0.555782	0.609835	0.976333	0.725496	0.422354	0	10	10	ENSG00000187634	SAMD11	sterile alpha motif domain containing 11 [Source:HGNC Symbol;Acc:28706]	GO:0005634
A_24_P550411	-0.183945	-0.141813	-0.826636	-1.14797	-0.78904	-0.365982	0.28873	-0.551824	0.156866	-0.389402	0.559171	-0.520988	-0.0817325	0.415796	0.360284	1.16909	1.6688	1.44624	-1.08079	1.02086	0.273379	-1.04083	-2.33744	0.554416	-0.842371	0.871486	1.10173	-0.238641	1.16349	0.140537	4	6	10	ENSG00000171564	FGB	fibrinogen beta chain [Source:HGNC Symbol;Acc:3662]	GO:0005102,GO:0005515,GO:0005576,GO:0005577,GO:0005615,GO:0005625,GO:0005886,GO:0005938,GO:0007165,GO:0009897,GO:0030168,GO:0030674,GO:0031091,GO:0031093,GO:0043499,GO:0051087,GO:0051258,GO:0051592
A_24_P622375	NA	NA	NA	NA	NA	NA	0.978011	0.184562	-0.433343	0.661281	0.724211	NA	1.13352	1.94905	2.89868	1.70954	2.28236	2.352	0.811683	0.445743	1.29403	-0.601306	-0.660837	0.321234	0.387059	2.71967	1.28319	NA	1.95719	-0.254625	0	10	10	ENSG00000167962	ZNF598	zinc finger protein 598 [Source:HGNC Symbol;Acc:28079]	GO:0005515,GO:0005622,GO:0005634,GO:0006355,GO:0008270,GO:0046872
A_24_P920344	NA	NA	NA	NA	NA	NA	1.70438	-0.914506	NA	NA	1.46368	NA	0.857926	0.403707	0.546949	1.70314	1.46706	2.25329	0.179001	0.447778	1.42471	-1.91609	-2.29661	0.933365	-0.268798	2.61115	1.25733	NA	NA	-0.440867	2	8	10	ENSG00000003509	C2orf56	Protein midA homolog, mitochondrial Precursor [Source:UniProtKB/Swiss-Prot;Acc:Q7L592]	GO:0005739
A_32_P121978	-0.00107092	-0.0638062	-0.158787	-0.701564	-0.721775	-0.105415	-0.0582574	-0.443234	0.277153	-0.165345	-1.09175	1.30055	0.158234	-0.729785	-1.56983	0.792994	3.85452	-1.78945	-0.795009	0.297939	0.758448	0.211927	1.29364	1.21797	0.287195	-0.0682576	-1.11079	-0.78446	-1.18529	-1.22804	6	4	10	ENSG00000183023	SLC8A1	solute carrier family 8 (sodium/calcium exchanger), member 1 [Source:HGNC Symbol;Acc:11068]	GO:0001666,GO:0002026,GO:0002028,GO:0005432,GO:0005515,GO:0005516,GO:0005624,GO:0005886,GO:0005887,GO:0005901,GO:0006811,GO:0006814,GO:0006816,GO:0006874,GO:0006936,GO:0006950,GO:0007154,GO:0007204,GO:0007584,GO:0009749,GO:0015081,GO:0015085,GO:0015297,GO:0016020,GO:0016021,GO:0030315,GO:0031072,GO:0033198,GO:0042383,GO:0042493,GO:0042542,GO:0051924,GO:0055085,GO:0060401
A_32_P152999	-0.679031	-1.32101	-1.70283	-1.06233	-1.16416	-0.243875	0.278285	-0.581222	-0.0995189	-0.63383	0.427696	-0.699198	0.220191	0.51921	0.0590909	1.03553	1.39429	1.1834	-2.1709	0.857846	-0.431186	-0.521414	-1.56536	0.241728	-1.30254	0.537558	0.28895	-0.342151	0.172777	-0.112432	7	3	10	ENSG00000163623	NKX6-1	NK6 homeobox 1 [Source:HGNC Symbol;Acc:7839]	GO:0003700,GO:0005634,GO:0006355,GO:0007224,GO:0007275,GO:0009887,GO:0021912,GO:0021913,GO:0030154,GO:0031018,GO:0032024,GO:0043565,GO:0044424,GO:0045666,GO:0045686,GO:0045687,GO:0048709
A_32_P196247	-0.696947	-1.20947	-1.77944	-0.145814	-0.804844	-0.262144	0.0463972	0.168577	0.0682416	-0.311284	0.641871	-0.372645	0.354571	1.04722	0.294422	1.24292	1.77183	1.75823	-1.97497	1.30844	-0.080889	-0.546852	-1.80972	0.71208	-0.675703	1.31216	0.760254	-0.100563	0.934321	0.347516	4	6	10	ENSG00000132612	VPS4A	vacuolar protein sorting 4 homolog A (S. cerevisiae) [Source:HGNC Symbol;Acc:13488]	GO:0000166,GO:0000815,GO:0000910,GO:0005515,GO:0005524,GO:0005737,GO:0005769,GO:0007049,GO:0008022,GO:0015031,GO:0016020,GO:0016192,GO:0016197,GO:0017048,GO:0017111,GO:0019904,GO:0030496,GO:0031902,GO:0042623,GO:0048471
A_32_P223786	-0.0293035	0.200656	-0.00292557	0.159031	0.94407	0.760855	1.13076	-0.284963	0.0872263	0.798202	1.74928	-0.0259233	0.520461	1.07109	0.981465	1.3197	1.10184	1.79313	0.416879	0.756417	0.474372	-0.475889	-1.13182	0.709193	-0.295148	2.54526	1.07767	0.31315	0.273979	-1.05362	2	8	10	ENSG00000143153	ATP1B1	ATPase, Na+/K+ transporting, beta 1 polypeptide [Source:HGNC Symbol;Acc:804]	GO:0001666,GO:0005391,GO:0005515,GO:0005886,GO:0005890,GO:0005901,GO:0006754,GO:0006810,GO:0006811,GO:0006813,GO:0006814,GO:0016020,GO:0016021,GO:0016323,GO:0016324,GO:0030001
A_32_P225647	-0.482593	-1.20133	-1.85372	-0.921737	-0.950687	-0.243788	-0.0229382	-0.446994	-0.00683775	-0.46403	0.445054	-0.415477	0.429588	0.604819	0.363531	1.36592	1.75307	1.42289	-1.81544	1.28542	-0.2055	-0.799714	-2.06938	0.352071	-1.02232	0.809207	0.445645	0.0123496	1.13707	0.703689	5	5	10	ENSG00000159216	RUNX1	runt-related transcription factor 1 [Source:HGNC Symbol;Acc:10471]	GO:0001501,GO:0001701,GO:0001889,GO:0003677,GO:0003700,GO:0005509,GO:0005515,GO:0005524,GO:0005634,GO:0006355,GO:0007417,GO:0008134,GO:0016563,GO:0030097,GO:0030099,GO:0030182,GO:0030853,GO:0030854,GO:0032526,GO:0035162,GO:0042803,GO:0043231,GO:0045449,GO:0045766,GO:0045941,GO:0045944,GO:0046982,GO:0048266,GO:0048666,GO:0060216
A_23_P100263	-0.693307	-1.21676	-1.83342	-0.724822	-0.906364	-0.418423	0.213122	-0.685439	0.100203	-0.32398	0.658981	-0.414786	0.259383	0.59854	0.329074	1.09435	1.62669	1.50787	-2.09485	0.90496	-0.0140375	-0.739777	-2.12216	0.457864	-0.85739	1.35217	0.862709	0.171124	1.27249	0.154751	4	5	9	ENSG00000153815	AC099524.1	C-Maf-inducing protein (c-Mip)(Truncated c-Maf-inducing protein)(Tc-Mip) [Source:UniProtKB/Swiss-Prot;Acc:Q8IY22]	GO:0005634,GO:0005737
A_23_P104413	-0.800126	-1.43577	-2.10585	-1.12279	-1.39979	-0.258143	-0.136565	-0.931817	-0.177879	-0.454763	-0.122594	-0.579012	-0.0546971	0.37252	-0.0477243	1.08276	1.32329	1.24038	-2.02221	0.596215	-0.234499	-0.910088	-2.03882	0.186768	-0.916866	0.357394	0.716612	-0.355846	0.645028	-0.0709322	6	3	9	ENSG00000237516,ENSG00000250537,ENSG00000237516,ENSG00000228188,ENSG00000227476,ENSG00000178067,ENSG00000250589,ENSG00000228114,ENSG00000227904	DUX4L7,DUX4L8,DUX4L7,DUX4L6,DUX4L5,AC126281.1,DUX4,DUX4L3,DUX4L2	double homeobox 2 [Source:HGNC Symbol;Acc:3080],double homeobox 4 like 8 [Source:HGNC Symbol;Acc:38670],double homeobox 2 [Source:HGNC Symbol;Acc:3080],double homeobox 4 like 6 [Source:HGNC Symbol;Acc:37265],double homeobox 4 like 5 [Source:HGNC Symbol;Acc:38689],[undefined],double homeobox 4 [Source:HGNC Symbol;Acc:3082],double homeobox 4 like 3 [Source:HGNC Symbol;Acc:38688],double homeobox 4 l…	GO:0003700,GO:0006355,GO:0043565,GO:0003700,GO:0005634,GO:0006355,GO:0043565
A_23_P133438	0.0217431	-0.407276	1.37079	1.70073	1.39904	0.666738	0.376994	0.135089	-0.192764	-0.0951292	-0.476378	-0.172001	0.182163	0.175913	1.03887	1.16318	1.04667	1.17969	-0.0678755	-0.432676	0.227319	1.25153	0.608365	-1.59852	-0.0431226	-0.149765	0.50438	0.10647	-0.306331	0.200324	1	8	9	ENSG00000145569	FAM105A	family with sequence similarity 105, member A [Source:HGNC Symbol;Acc:25629]	NA
A_23_P150664	-0.664055	-1.27989	-1.76619	-1.10849	-1.16059	-0.28712	0.0092975	-0.72036	0.0260177	-0.421395	0.113211	-0.551026	0.2041	0.473082	0.0806353	0.962171	1.44456	1.04815	-1.85022	0.669571	-0.0614968	-0.799561	-1.98287	0.434094	-0.830951	1.03052	0.917225	-0.126654	0.945512	-0.0321943	6	3	9	ENSG00000206013	IFITM5	interferon induced transmembrane protein 5 [Source:HGNC Symbol;Acc:16644]	GO:0005886,GO:0007275,GO:0009607,GO:0016021,GO:0030500
A_23_P203773	0.43072	1.14597	0.306257	0.280552	0.272409	0.0208345	0.141563	1.19965	0.158701	-0.111433	0.195118	1.11997	1.21975	-1.40748	0.0106012	-0.0972039	-1.72036	-1.14748	0.417745	0.489483	0.481798	2.15277	2.02607	0.0490937	0.19473	-0.538033	0.0348755	0.275311	-0.438259	0.122252	3	6	9	ENSG00000109881	CCDC34	coiled-coil domain containing 34 [Source:HGNC Symbol;Acc:25079]	NA
A_23_P21570	-0.954495	-1.5225	-1.98505	-0.487082	-1.30793	-0.365729	-0.00711617	-0.414781	-0.0768799	-0.469183	0.274734	-0.498043	0.242882	0.82667	0.0787736	0.961902	1.22213	1.77724	-2.14037	1.22269	-0.156162	-0.837524	-2.01617	0.548047	-0.933178	1.33153	0.638142	-0.347163	0.706811	0.965939	5	4	9	ENSG00000151322	NPAS3	neuronal PAS domain protein 3 [Source:HGNC Symbol;Acc:19311]	GO:0003677,GO:0004871,GO:0005634,GO:0006355,GO:0007165,GO:0007610,GO:0007626,GO:0030528,GO:0035176,GO:0042711,GO:0045449
A_23_P308073	0.464296	0.0229745	0.237421	-0.539195	-0.777496	-1.11352	0.0310256	0.554022	-0.148411	0.0891183	-0.525389	-0.348671	0.00641888	0.121627	0.100093	-0.745612	-1.3551	-1.02257	0.202306	-1.15588	-1.29073	0.333867	2.2764	-0.43358	0.442115	-3.01097	-0.00878314	-1.17788	-1.99834	-0.7566	8	1	9	ENSG00000151835	SACS	spastic ataxia of Charlevoix-Saguenay (sacsin) [Source:HGNC Symbol;Acc:10519]	GO:0005524,GO:0005634,GO:0005737,GO:0005739,GO:0006457,GO:0030424,GO:0030425,GO:0030544,GO:0031072,GO:0051087,GO:0070628,GO:0070852,GO:0090084
A_23_P309381	-0.410494	-1.22633	-1.3869	-1.03628	-0.739734	-0.217856	-0.302245	-0.588365	-0.00179622	-0.256605	0.169122	-0.209631	0.343719	0.487464	-0.019199	1.07557	1.40128	1.15261	-1.77841	0.481578	-0.0366372	-0.767947	-1.16602	0.297725	-0.684338	1.05521	-0.177418	0.177852	0.934811	0.59588	5	4	9	ENSG00000203812,ENSG00000183558	HIST2H2AA4,HIST2H2AA3	histone cluster 2, H2aa4 [Source:HGNC Symbol;Acc:29668],histone cluster 2, H2aa3 [Source:HGNC Symbol;Acc:4736]	GO:0000786,GO:0003677,GO:0005622,GO:0005634,GO:0005694,GO:0006334,GO:0043565
A_23_P359457	0.629913	0.572229	0.760353	0.00182123	1.00766	-0.137115	0.826977	0.89067	0.844264	1.03279	0.798618	0.81973	1.13696	1.02434	1.09037	0.756387	1.09078	1.00337	0.76071	0.396567	0.256082	0.122099	-0.308384	0.277381	0.253401	1.66456	0.750023	1.1105	0.492097	0.458607	0	9	9	ENSG00000183914	DNAH2	dynein, axonemal, heavy chain 2 [Source:HGNC Symbol;Acc:2948]	GO:0000166,GO:0001539,GO:0003777,GO:0005524,GO:0005737,GO:0005856,GO:0005858,GO:0005874,GO:0005929,GO:0007018,GO:0016887,GO:0017111,GO:0030286,GO:0035085
A_23_P371284	-0.615127	-1.04827	-1.45157	-0.520438	-0.804541	-0.517209	0.139169	-0.271445	0.157999	-0.347863	0.509998	-0.428417	0.28321	0.301613	0.222544	1.27208	1.70061	1.24098	-1.65187	0.832354	-0.0577358	-0.733762	-1.68393	0.455196	-0.694175	1.30227	1.02559	-0.109628	0.897805	0.0644688	4	5	9	ENSG00000187223	LCE2D	late cornified envelope 2D [Source:HGNC Symbol;Acc:16518]	GO:0031424
A_23_P38584	-0.446142	1.49896	1.0418	2.27843	2.72035	5.21362	-0.0705574	0.00812684	0.882243	0.0638603	0.145504	0.236579	0.236938	0.0499412	0.252621	-0.0248292	0.170137	-0.016688	4.39503	1.28746	-0.846339	0.320287	1.85631	2.03148	0.0152084	0.0032915	-0.0632412	0.328924	0.155018	0.0892507	0	9	9	ENSG00000171446	KRT27	keratin 27 [Source:HGNC Symbol;Acc:30841]	GO:0005198,GO:0005737,GO:0005882,GO:0031069
A_23_P402899	0.459913	0.123664	0.929312	0.247901	0.787319	0.266797	0.131955	0.0784273	0.388166	0.303854	0.092576	0.346011	0.170193	0.410628	1.14635	1.11248	1.2642	1.48142	0.460353	-0.370059	0.179734	0.0573697	2.42887	1.58183	0.083503	0.279752	1.02516	0.790339	1.2606	1.63838	0	9	9	ENSG00000166750	SLFN5	schlafen family member 5 [Source:HGNC Symbol;Acc:28286]	GO:0000166,GO:0005524,GO:0005634,GO:0030154
A_23_P500824	-0.560981	-1.17287	-1.72757	-1.18355	-1.24084	-0.386255	-0.0749002	-0.484674	0.0206407	-0.451078	0.205442	-0.457929	0.0841208	0.52974	0.149648	0.964134	1.59171	1.27808	-1.43182	0.89971	-0.117934	-0.723543	-2.05547	0.207764	-1.04394	0.823125	0.460166	-0.133503	0.918587	0.392129	7	2	9	ENSG00000008056	SYN1	synapsin I [Source:HGNC Symbol;Acc:11494]	GO:0000795,GO:0003779,GO:0003824,GO:0005215,GO:0005515,GO:0005524,GO:0005794,GO:0007268,GO:0007269,GO:0008021,GO:0030054,GO:0030672,GO:0045202,GO:0048786
A_23_P96072	-0.523822	-1.06125	-1.49525	-0.938439	-0.912513	-0.313671	0.160574	-0.659898	-0.020437	-0.377037	0.297926	-0.504985	0.334977	0.711781	0.408008	0.9936	1.27045	1.40892	-1.53445	1.02805	-0.0432121	-0.816839	-2.25194	0.416731	-0.995323	1.24155	0.587695	0.0863742	1.25703	0.3397	4	5	9	ENSG00000176884	GRIN1	glutamate receptor, ionotropic, N-methyl D-aspartate 1 [Source:HGNC Symbol;Acc:4584]	GO:0001661,GO:0001964,GO:0001967,GO:0001975,GO:0004872,GO:0004970,GO:0004972,GO:0005102,GO:0005215,GO:0005216,GO:0005234,GO:0005261,GO:0005262,GO:0005509,GO:0005515,GO:0005516,GO:0005624,GO:0005737,GO:0005886,GO:0005887,GO:0006810,GO:0006812,GO:0006816,GO:0006874,GO:0007585,GO:0007611,GO:0007612,GO:0007613,GO:0007616,GO:0008021,GO:0008306,GO:0008344,GO:0008355,GO:0008542,GO:0010646,GO:0014069,GO:…
A_24_P112803	-0.872412	-1.22435	-1.8003	-0.941143	-1.00154	-0.377266	0.136413	-0.49052	-0.0767988	-0.442216	0.550397	-0.49849	0.170891	0.499919	0.198668	1.10988	1.64966	1.22576	-1.73921	1.06622	-0.152243	-0.794272	-2.1067	0.421231	-0.990172	0.809206	0.489838	-0.135828	0.862991	0.320711	5	4	9	ENSG00000182968	SOX1	SRY (sex determining region Y)-box 1 [Source:HGNC Symbol;Acc:11189]	GO:0001764,GO:0002089,GO:0003677,GO:0003700,GO:0005634,GO:0006325,GO:0006355,GO:0021879,GO:0021884,GO:0030900,GO:0043565
A_24_P12651	-0.528879	-1.30843	-1.7599	-0.649767	-0.794485	-0.372538	0.169986	-0.194642	0.064283	-0.315833	0.390565	-0.441854	0.244013	0.515652	0.268873	1.09628	1.34373	1.47056	-1.83448	1.10102	-0.105466	-0.718403	-2.04371	0.345142	-0.870747	0.917434	0.617302	0.0795586	1.02524	0.346244	4	5	9	ENSG00000104228	TRIM35	tripartite motif-containing 35 [Source:HGNC Symbol;Acc:16285]	GO:0000151,GO:0003674,GO:0004842,GO:0005515,GO:0005622,GO:0005634,GO:0005737,GO:0006917,GO:0008270,GO:0008285,GO:0016567,GO:0043065,GO:0045930,GO:0046872
A_24_P166434	-0.439516	-1.06983	-1.42415	-0.389341	-0.70268	-0.251487	0.648246	-0.375846	0.159291	-0.282432	0.671137	-0.407873	0.247471	1.00712	0.104179	0.885646	1.29673	1.64225	-1.74622	1.35001	0.0318394	-0.826741	-2.11832	0.26595	-0.865193	0.996039	0.780705	0.100134	1.10146	0.636154	4	5	9	ENSG00000206459,ENSG00000235487	PSORS1C1,PSORS1C2	Psoriasis susceptibility 1 candidate 1 [Source:UniProtKB/TrEMBL;Acc:Q5SQ84],psoriasis susceptibility 1 candidate 2 [Source:HGNC Symbol;Acc:17199]	GO:0003674,GO:0005575,GO:0005576,GO:0008150
A_24_P180830	-0.566676	-1.31587	-1.78178	-0.86018	-0.690069	-0.274037	0.0553839	-0.507743	0.00384025	-0.330236	0.382005	-0.456121	0.285194	0.682901	0.313676	1.04029	1.37915	1.48796	-1.86561	1.16457	-0.176934	-0.766462	-2.08789	0.242204	-0.743015	0.898269	0.741288	0.0473527	1.07786	0.211891	4	5	9	ENSG00000187796	CARD9	caspase recruitment domain family, member 9 [Source:HGNC Symbol;Acc:16391]	GO:0005515,GO:0005622,GO:0005737,GO:0009620,GO:0032494,GO:0032495,GO:0032755,GO:0032760,GO:0032874,GO:0042493,GO:0042534,GO:0042803,GO:0042981,GO:0043123,GO:0043330,GO:0045076,GO:0045089,GO:0045408,GO:0046330,GO:0050700,GO:0050830,GO:0051607
A_24_P186124	0.0474539	0.247534	1.01763	0.767726	0.881529	1.11285	-0.0130575	-0.146184	0.203572	0.232415	-0.0464435	0.232039	-0.265952	0.6138	1.12731	1.41227	1.14875	1.86337	0.222309	-0.0648164	0.759924	0.656055	0.744718	0.613186	0.115973	0.946155	0.76133	1.2643	1.65378	1.40576	0	9	9	ENSG00000122085	MTERFD2	MTERF domain containing 2 [Source:HGNC Symbol;Acc:28785]	NA
A_24_P203953	-0.911558	-1.22972	-1.8447	-1.12671	-1.20564	-0.297878	-0.170497	-0.697902	-0.124059	-0.46477	0.0814415	-0.568754	0.312831	0.549432	0.136765	1.13829	1.40925	1.46462	-2.1277	0.965025	-0.279504	-0.859907	-2.07349	0.15084	-0.879529	0.55903	0.620219	-0.315894	0.668448	0.078009	6	3	9	ENSG00000148429	USP6NL	USP6 N-terminal like [Source:HGNC Symbol;Acc:16858]	GO:0003674,GO:0005096,GO:0005097,GO:0005575,GO:0005622,GO:0008150,GO:0032313
A_24_P20807	-0.822093	-1.59498	-1.99013	-0.725619	-1.00379	-0.583966	0.00304293	-0.445481	-0.0375294	-0.417802	0.14468	-0.447194	0.33751	0.590138	-0.0607304	1.1762	1.47338	1.09747	-2.36309	1.12231	-0.191733	-0.587441	-1.81897	0.286728	-0.704509	0.429926	0.649692	-0.31063	0.69793	0.355282	5	4	9	ENSG00000131188	PRR7	proline rich 7 (synaptic) [Source:HGNC Symbol;Acc:28130]	GO:0005886,GO:0016021,GO:0030054,GO:0045202,GO:0045211
A_24_P218074	-0.947475	-1.34082	-1.95641	-0.734765	-1.07544	-0.269353	0.18067	-0.418566	-0.0946728	-0.438972	0.407957	-0.537413	0.277956	0.515413	-0.012317	1.08433	1.70265	1.26324	-2.29591	1.12312	-0.205758	-0.866228	-2.06937	0.249098	-0.917811	0.713205	0.594733	-0.091179	0.723235	0.269066	5	4	9	ENSG00000181444	ZNF467	zinc finger protein 467 [Source:HGNC Symbol;Acc:23154]	GO:0003677,GO:0005622,GO:0005634,GO:0008270,GO:0045449,GO:0046872
A_24_P221385	-0.536531	-1.03407	-1.37129	-0.640031	-0.873457	-0.350891	0.374763	-0.711071	0.0531165	-0.3054	0.598138	-0.400018	0.0815878	0.640913	0.0666467	0.813442	1.1605	1.4195	-1.6926	1.10782	-0.106843	-0.944183	-2.17938	0.408373	-0.875086	1.35617	0.774291	-0.00157376	1.00219	0.037919	4	5	9	ENSG00000203666	EFCAB2	EF-hand calcium binding domain 2 [Source:HGNC Symbol;Acc:28166]	GO:0005509
A_24_P24856	-0.659845	-1.25698	-1.7895	-0.994508	-1.23797	-0.249029	0.144724	-0.513656	-0.00958478	-0.425744	0.406988	-0.549066	0.253366	0.355568	0.209567	1.02385	1.46578	1.23352	-1.86834	1.03459	-0.211202	-0.695405	-1.88566	0.248575	-0.978468	0.598742	0.464568	-0.224602	0.7331	0.327927	5	4	9	ENSG00000183600	AC005332.1	Putative Rho GTPase-activating protein 27-like protein [Source:UniProtKB/Swiss-Prot;Acc:Q66K37]	NA
A_24_P255114	0.10837	1.06443	0.674971	1.24335	0.0779933	0.228852	-0.302509	1.08313	0.498192	0.524779	-0.00837134	1.54578	-0.24566	-0.469366	-0.262323	0.175999	0.766691	0.798618	0.732664	0.916458	0.0195212	1.1567	0.775349	1.25049	0.925945	-2.72639	-1.41514	-0.330421	-2.11444	0.17926	3	6	9	ENSG00000166408	OR5P1P	olfactory receptor, family 5, subfamily P, member 1 pseudogene [Source:HGNC Symbol;Acc:14779]	NA
A_24_P366122	-0.325282	-0.472993	-1.29292	-0.487414	-0.559626	0.0918672	0.780602	-0.482162	0.405175	-0.220805	0.757024	-0.316264	0.338312	1.07848	0.473798	1.04261	1.23837	1.45591	-0.9199	1.0548	0.171266	-0.930289	-2.32021	0.5428	-0.950618	1.8337	0.83445	0.293782	1.33876	0.178773	2	7	9	ENSG00000181513	ACBD4	acyl-CoA binding domain containing 4 [Source:HGNC Symbol;Acc:23337]	GO:0000062,GO:0005488
A_24_P43959	-0.417032	-1.01412	-1.11371	-0.577074	-0.410984	0.105537	0.712062	-0.133032	0.0669582	-0.263855	0.656465	-0.469011	0.394761	0.791321	0.254368	0.975466	1.21239	1.74577	-1.77107	1.09505	-0.0288647	-0.753068	-1.95233	0.400233	-0.789774	1.21817	0.777498	0.0251881	1.00042	0.211179	4	5	9	ENSG00000151474	FRMD4A	FERM domain containing 4A [Source:HGNC Symbol;Acc:25491]	GO:0005488,GO:0005737,GO:0005856
A_24_P46946	-0.566518	-1.13565	-1.86854	-0.831246	-1.06184	-0.340169	0.345668	-0.643321	0.0291922	-0.359808	0.495287	-0.473968	0.121882	0.536172	0.144247	0.829364	1.19118	1.31662	-1.95083	1.09228	-0.149999	-0.843858	-1.95975	0.389774	-0.881349	0.861837	0.676648	-0.0833297	1.00904	0.327106	5	4	9	ENSG00000164736	SOX17	SRY (sex determining region Y)-box 17 [Source:HGNC Symbol;Acc:18122]	GO:0001525,GO:0001570,GO:0001706,GO:0001947,GO:0003151,GO:0003677,GO:0003700,GO:0003705,GO:0005634,GO:0005667,GO:0008013,GO:0008134,GO:0010843,GO:0030178,GO:0030308,GO:0031648,GO:0035050,GO:0045449,GO:0045893,GO:0050821,GO:0060214,GO:0060913,GO:0060914,GO:0060956,GO:0090090
A_24_P470079	-0.0701167	1.12163	0.581544	0.536162	0.00767992	-0.251521	2.19127	1.5004	-0.9413	0.67148	0.299376	1.95787	-0.209585	-0.655352	-0.941744	-0.0912843	1.12828	0.094476	1.44771	2.37362	0.29402	0.4595	0.674393	0.717681	0.908879	-2.92279	-0.779669	-0.740722	-3.18452	-0.886336	2	7	9	ENSG00000171295	ZNF440	zinc finger protein 440 [Source:HGNC Symbol;Acc:20874]	GO:0003676,GO:0003677,GO:0005622,GO:0005634,GO:0006355,GO:0008270,GO:0046872
A_24_P506680	0.0209848	0.0691524	0.696358	-0.526443	-0.449414	-0.0660069	2.36894	1.00282	-0.693074	0.0643567	0.342268	2.27569	-0.324818	0.232302	-0.172	-0.350501	-0.219826	1.03563	0.947096	1.49672	-0.0876546	0.0785691	-0.183427	-0.237652	1.02964	-2.29838	-1.77632	-0.798633	-3.3455	-0.121001	3	6	9	ENSG00000145012	LPP	LIM domain containing preferred translocation partner in lipoma [Source:HGNC Symbol;Acc:6679]	GO:0005515,GO:0005634,GO:0005737,GO:0005886,GO:0005925,GO:0007155,GO:0008150,GO:0008270,GO:0030054,GO:0046872
A_24_P574071	-0.789571	-1.19034	-1.61467	-0.649635	-0.695452	-0.168901	-0.148772	-0.324319	0.157602	-0.163984	0.489995	-0.322575	0.141685	0.565747	0.250894	1.06062	1.29579	1.41467	-1.70608	1.13989	-0.0559331	-0.708778	-1.86425	0.315182	-0.636548	0.776785	0.774714	0.031991	1.11317	0.227172	4	5	9	ENSG00000164694	FNDC1	fibronectin type III domain containing 1 [Source:HGNC Symbol;Acc:21184]	GO:0005576
A_24_P608468	-0.524344	-0.831685	-1.972	-0.925813	-0.983961	-0.408285	0.357313	-0.567013	0.143926	-0.363036	0.690943	-0.293767	0.197778	0.717719	0.208586	1.51881	2.09782	1.47624	-1.30427	1.32727	-0.0189607	-0.686565	-2.30717	0.45952	-0.971707	1.3186	0.536349	0.0775876	1.40461	0.416568	3	6	9	ENSG00000137807	KIF23	kinesin family member 23 [Source:HGNC Symbol;Acc:6392]	GO:0000022,GO:0000166,GO:0003777,GO:0005515,GO:0005524,GO:0005634,GO:0005654,GO:0005737,GO:0005819,GO:0005856,GO:0005871,GO:0005874,GO:0007018,GO:0007049,GO:0007067,GO:0030496,GO:0051301
A_24_P61537	-0.624439	-1.29238	-1.87555	-0.910245	-1.0827	-0.339951	0.0879251	-0.609502	0.0563415	-0.414764	0.479615	-0.402026	0.0952281	0.620535	0.232021	1.31523	1.74771	1.36157	-1.83413	1.00328	-0.0677865	-0.636818	-2.017	0.485225	-0.863096	0.732009	0.555693	-0.252443	0.963728	0.580395	5	4	9	ENSG00000166165	CKB	creatine kinase, brain [Source:HGNC Symbol;Acc:1991]	GO:0000166,GO:0004111,GO:0005515,GO:0005524,GO:0005737,GO:0005739,GO:0005829,GO:0006600,GO:0007420,GO:0016301,GO:0016772,GO:0030644
A_24_P765552	0.624784	0.816529	0.999071	0.447152	0.719593	0.161938	0.114569	1.15829	0.914625	0.768602	0.786283	0.6741	0.451292	0.970058	0.97977	0.926067	0.793548	1.00691	1.24114	1.22083	0.762257	0.428665	0.903268	0.996422	1.75941	1.25511	1.29472	1.1154	0.745058	1.0151	0	9	9	ENSG00000144711	IQSEC1	IQ motif and Sec7 domain 1 [Source:HGNC Symbol;Acc:29112]	GO:0005086,GO:0005622,GO:0005634,GO:0005737,GO:0032012
A_24_P7974	1.73262	0.718072	0.616007	-1.13815	0.800724	0.251417	-0.0683349	0.457279	-0.290732	0.337827	-0.600438	0.458596	-0.292166	-1.4638	-0.0422497	-0.557757	-0.698453	-1.97665	-0.647773	-1.44001	0.0403621	1.05458	1.0106	0.105788	-0.0613488	-2.27185	-0.591138	-0.206526	-1.68161	-0.223437	6	3	9	ENSG00000141867	BRD4	bromodomain containing 4 [Source:HGNC Symbol;Acc:13575]	GO:0003677,GO:0005515,GO:0005634,GO:0005737,GO:0006468,GO:0043388
A_24_P803809	0.0845522	1.11852	1.24695	0.348604	0.843143	-0.17643	-0.117206	-0.0378627	-0.26682	-0.230836	-0.0679888	-0.41236	0.274097	-0.372381	-0.641799	-0.426282	1.52658	-0.35492	1.20347	2.18241	-0.00445268	0.930071	0.905311	-0.183578	1.31023	-2.67864	-1.51883	-0.56631	-1.12909	-0.328766	3	6	9	ENSG00000147065	MSN	moesin [Source:HGNC Symbol;Acc:7373]	GO:0001931,GO:0003779,GO:0005102,GO:0005200,GO:0005515,GO:0005634,GO:0005730,GO:0005737,GO:0005856,GO:0005886,GO:0005902,GO:0006928,GO:0007159,GO:0008092,GO:0009898,GO:0016323,GO:0016324,GO:0019898,GO:0022614,GO:0030175,GO:0031528,GO:0045177,GO:0050839,GO:0050900
A_24_P834210	-0.159021	-0.481228	-1.3624	-0.777324	-1.04532	-0.337204	0.387966	-0.406901	0.0734558	-0.494747	0.604218	-0.504714	0.17296	0.407657	0.279676	1.07187	1.40406	1.6582	-0.633056	0.489201	-0.0861156	-1.0877	-2.4876	0.394813	-0.942004	1.26162	0.582467	0.203411	1.25563	0.683524	4	5	9	ENSG00000120087	HOXB7	homeobox B7 [Source:HGNC Symbol;Acc:5118]	GO:0003677,GO:0003700,GO:0005515,GO:0005634,GO:0006355,GO:0007275,GO:0009952,GO:0030099,GO:0043565,GO:0048704
A_24_P836315	-0.384433	-0.941745	-1.16601	-0.484163	-1.03711	-0.379778	0.385719	-0.576453	0.118869	-0.199709	0.584261	-0.52645	0.436921	0.690483	0.654839	1.53562	1.55475	1.58846	-2.17966	1.32258	-0.252104	-0.795398	-0.472383	0.378131	0.492726	1.86628	0.669877	0.137022	1.85639	-0.00429867	3	6	9	ENSG00000198742	SMURF1	SMAD specific E3 ubiquitin protein ligase 1 [Source:HGNC Symbol;Acc:16807]	GO:0000209,GO:0004842,GO:0005515,GO:0005622,GO:0005737,GO:0005886,GO:0006464,GO:0006611,GO:0007398,GO:0016567,GO:0016874,GO:0016881,GO:0030154,GO:0030279,GO:0030509,GO:0030512,GO:0030514,GO:0030579,GO:0031398,GO:0032801,GO:0034394,GO:0042787,GO:0043161,GO:0048185,GO:0070411,GO:0070412
A_24_P923510	0.0745447	1.39504	0.330643	0.196949	0.526403	-0.810963	1.25691	0.489223	0.00170861	0.231559	-0.220919	1.90511	-0.254611	-0.196086	-0.485623	-0.898265	1.14144	0.174966	1.00035	2.22834	0.423969	0.48608	0.290013	0.202472	2	-0.784693	-1.30527	-0.196651	-2.26478	-0.977148	2	7	9	ENSG00000148358	GPR107	G protein-coupled receptor 107 [Source:HGNC Symbol;Acc:17830]	GO:0016020,GO:0016021
A_24_P928031	-0.316567	1.14018	0.492368	-0.00808158	-0.0235054	0.587945	1.55561	0.496486	-0.560528	0.349813	0.24191	1.98866	-0.33155	-0.00255077	-0.253015	0.0012434	0.583303	0.523597	1.31531	1.74515	0.194861	0.102787	0.227002	0.0410073	1.86494	-1.34981	-1.28675	-0.224566	-2.15507	-0.342532	3	6	9	ENSG00000136267	DGKB	diacylglycerol kinase, beta 90kDa [Source:HGNC Symbol;Acc:2850]	GO:0000166,GO:0004143,GO:0005509,GO:0005515,GO:0005524,GO:0005624,GO:0005737,GO:0005886,GO:0007205,GO:0008270,GO:0016740,GO:0023034
A_24_P935889	NA	NA	NA	-0.103435	0.43792	0.0919913	NA	0.482097	NA	NA	NA	0.862244	1.14916	-1.72708	-1.79839	1.01668	2.68564	-1.24324	-0.86525	0.402508	0.377709	1.43997	1.40115	1.27684	NA	NA	NA	NA	0.0397998	NA	3	6	9	ENSG00000161533	ACOX1	acyl-CoA oxidase 1, palmitoyl [Source:HGNC Symbol;Acc:119]	GO:0000038,GO:0000166,GO:0003995,GO:0003997,GO:0004812,GO:0005524,GO:0005737,GO:0005739,GO:0005777,GO:0005778,GO:0006091,GO:0006412,GO:0006418,GO:0006629,GO:0006631,GO:0006635,GO:0006693,GO:0007283,GO:0008152,GO:0016627,GO:0019395,GO:0033540,GO:0047485,GO:0050660,GO:0055114
A_24_P943922	0.212874	1.47592	0.815788	-0.148129	-0.186574	-0.960523	0.961626	0.482315	-0.22987	0.0759651	0.0981786	0.822052	-0.155805	0.338876	-0.635525	-1.08257	0.740228	-0.225331	1.62076	3.41539	0.842093	0.0912902	0.449926	0.0876595	1.87889	-1.74184	-1.7081	-0.380501	-2.29011	-1.21594	5	4	9	ENSG00000158966	CACHD1	cache domain containing 1 [Source:HGNC Symbol;Acc:29314]	GO:0006811,GO:0006816,GO:0016020,GO:0016021
A_32_P112100	-0.998302	-1.65283	-2.00803	-0.897707	-1.07542	-0.371051	0.0157277	-0.618686	-0.0501099	-0.522414	0.37535	-0.446084	0.316943	0.585918	0.122725	1.34629	1.6844	1.03512	-2.37204	1.10735	-0.190953	-0.741799	-1.8944	0.331907	-0.748571	0.400044	0.687689	-0.34	0.703703	0.330376	5	4	9	ENSG00000182103	FAM181B	family with sequence similarity 181, member B [Source:HGNC Symbol;Acc:28512]	NA
A_32_P14762	1.02983	-0.121043	1.14182	0.45457	0.332611	0.191982	0.629663	0.146158	1.3639	1.24342	1.71769	1.19542	0.563176	0.450816	0.521949	-0.0540136	0.100348	0.407197	0.566017	0.509385	1.20224	1.09412	1.73451	0.0182255	0.444339	0.389315	0.118238	0.462389	0.920494	0.981015	0	9	9	ENSG00000203907	OOEP	oocyte expressed protein homolog (dog) [Source:HGNC Symbol;Acc:21382]	GO:0001701,GO:0003723,GO:0005515,GO:0005737,GO:0005938,GO:0006468,GO:0007566,GO:0009566,GO:0009880,GO:0035088,GO:0043234,GO:0043623,GO:0045177
A_32_P189324	-0.0937879	0.474936	0.532574	-1.15162	0.391082	-0.00553014	0.68297	0.781845	0.23688	0.823182	0.181592	2.74091	-0.199671	0.716329	-0.522176	-0.208411	1.22303	-0.0602979	1.40862	1.01272	-0.906289	0.036181	0.306725	0.156343	1.61348	-2.28098	-1.41917	-0.453437	-2.31431	-0.894551	4	5	9	ENSG00000180228	PRKRA	protein kinase, interferon-inducible double stranded RNA dependent activator pseudogene 1 [Source:HGNC Symbol;Acc:33447]	GO:0003725,GO:0005515,GO:0005622,GO:0005737,GO:0006468,GO:0006917,GO:0006950,GO:0006955,GO:0008047,GO:0008285,GO:0009615,GO:0030422,GO:0031047,GO:0042473,GO:0042474,GO:0042803,GO:0048471,GO:0048705
A_32_P51082	0.123806	0.760211	0.893875	0.706013	-0.0222087	0.241571	1.37071	-1.12308	-1.24405	-0.462926	1.42999	0.495448	-0.215139	0.426933	0.989453	-0.433929	-0.12214	0.921774	0.0708224	0.482935	0.657117	-1.33716	-1.92577	0.667424	-0.544774	2.70205	1.63742	0.246597	0.0584797	-1.38969	5	4	9	ENSG00000172586	CHCHD1	coiled-coil-helix-coiled-coil-helix domain containing 1 [Source:HGNC Symbol;Acc:23518]	GO:0005634,GO:0005739
A_32_P61074	-0.898344	-1.68689	-2.05769	-0.8344	-1.19979	-0.527809	0.0218824	-0.587022	-0.0940024	-0.5076	0.084727	-0.521041	0.405712	0.515851	0.217943	1.21383	1.73582	1.10653	-2.42753	1.03583	-0.255553	-0.872426	-1.93442	0.288519	-0.856788	0.37395	0.599259	-0.193833	0.788968	0.400064	5	4	9	ENSG00000108924	HLF	hepatic leukemia factor [Source:HGNC Symbol;Acc:4977]	GO:0003677,GO:0003690,GO:0003700,GO:0005634,GO:0006355,GO:0006366,GO:0007275,GO:0043565,GO:0046983,GO:0048511
A_32_P64688	0.259947	-1.32651	-1.53501	-0.83075	-1.22396	-0.392506	0.193601	0.287808	0.32793	0.188399	0.484693	-0.186808	0.18617	1.40398	0.215052	1.31408	1.23489	1.62909	NA	NA	0.204944	-0.443809	-0.766843	0.917189	-0.818883	1.00531	0.604961	0.381009	1.33264	0.455655	3	6	9	ENSG00000083896	YTHDC1	YTH domain containing 1 [Source:HGNC Symbol;Acc:30626]	GO:0000398,GO:0005515,GO:0005634,GO:0005654,GO:0008380,GO:0016604
A_32_P93668	1.01929	-0.0281126	-0.084876	-0.0312948	-0.231395	-0.026796	1.08213	0.00670002	0.279277	0.269686	-0.109344	-0.956548	-1.01575	-0.147688	0.245052	0.37981	-1.12641	-0.0356781	0.167135	0.41897	-1.13308	-1.83822	-1.21278	-0.19394	-1.09016	0.743728	1.06274	0.326459	-0.153019	-0.521331	6	3	9	ENSG00000113269	RNF130	ring finger protein 130 [Source:HGNC Symbol;Acc:18280]	GO:0004842,GO:0005515,GO:0005737,GO:0006915,GO:0008270,GO:0012501,GO:0016020,GO:0016021,GO:0016874,GO:0046872
A_32_P98162	0.382453	0.518303	0.434347	0.451679	0.378018	-0.00978938	1.01459	-1.03579	0.172312	2.21472	1.37125	0.216876	0.275628	0.877675	0.425271	0.485676	0.350676	0.212674	0.177334	0.361719	1.646	-0.2665	-0.721919	0.655009	0.441946	3.41302	1.30213	0.379273	3.21464	-1.36823	2	7	9	ENSG00000164104	HMGB2	high-mobility group box 2 [Source:HGNC Symbol;Acc:5000]	GO:0000793,GO:0001938,GO:0003677,GO:0003684,GO:0003690,GO:0003697,GO:0003700,GO:0005515,GO:0005615,GO:0005634,GO:0005654,GO:0005730,GO:0005737,GO:0006265,GO:0006288,GO:0006325,GO:0006334,GO:0006357,GO:0007283,GO:0007289,GO:0008301,GO:0008584,GO:0010552,GO:0010843,GO:0016481,GO:0016563,GO:0016565,GO:0019904,GO:0032075,GO:0033151,GO:0042056,GO:0043234,GO:0043388,GO:0045648,GO:0045654,GO:0045944,GO:…
A_23_P102694	0.0167442	-0.0507439	-0.126825	0.027205	0.00615924	0.865906	1.35602	0.622808	0.553849	0.687256	1.72892	0.349932	0.137552	0.822255	1.43172	0.843466	1.06412	1.58077	0.484073	0.39048	0.669159	0.543084	-0.125102	1.56382	0.243796	1.20634	2.29229	0.250974	0.924189	-0.0672635	0	8	8	ENSG00000125903	DEFB129	defensin, beta 129 [Source:HGNC Symbol;Acc:16218]	GO:0005576,GO:0042742
A_23_P140527	-0.492163	-1.29903	-1.71565	-0.992793	-0.850986	-0.417557	0.184681	-0.559943	-0.0344813	-0.341526	0.263126	-0.469732	0.247313	0.330711	0.00911497	0.801916	1.12015	1.19663	-1.81205	1.01801	-0.176488	-0.897595	-2.0274	0.282498	-0.859187	0.906513	0.684042	-0.0627197	1.04733	0.2751	4	4	8	ENSG00000171956	FOXB1	forkhead box B1 [Source:HGNC Symbol;Acc:3799]	GO:0003700,GO:0005634,GO:0006355,GO:0043565
A_23_P149707	-0.529942	-1.15864	-1.64203	-0.894963	-1.09384	-0.138774	0.271005	-0.827294	-0.108154	-0.398684	0.259418	-0.505246	0.160935	0.337229	-0.209273	0.877121	1.41215	1.20897	-1.52734	0.820636	-0.167256	-0.771741	-2.08829	0.283846	-1.00749	0.60783	0.542166	-0.200738	0.688139	0.110305	6	2	8	ENSG00000116544	DLGAP3	discs, large (Drosophila) homolog-associated protein 3 [Source:HGNC Symbol;Acc:30368]	GO:0001540,GO:0005515,GO:0005624,GO:0005886,GO:0007267,GO:0014069,GO:0019904,GO:0030054,GO:0043197,GO:0045202,GO:0045211
A_23_P164927	-0.114569	-0.674328	-0.822208	-0.913128	-0.66872	-0.124961	0.198641	-0.531842	0.0906512	-0.163931	0.823203	-0.25593	0.209293	0.399952	0.557662	1.02689	1.53798	1.68777	-1.34199	0.419045	0.105422	-0.942767	-2.21006	0.586949	-0.885055	1.55014	1.02625	0.234902	1.3666	0.0883771	2	6	8	ENSG00000105467	SYNGR4	synaptogyrin 4 [Source:HGNC Symbol;Acc:11502]	GO:0016020,GO:0016021
A_23_P215634	-0.0563109	0.104348	0.697416	1.28291	1.35838	1.84708	0.0585881	0.0805214	-0.0479002	0.0751087	0.202306	0.461772	-0.0806118	0.0643566	1.01407	1.85619	1.94804	2.32584	0.166655	-0.274148	0.0492833	0.184034	0.431761	0.313034	-0.0797705	-0.347861	0.358293	0.516379	0.680426	1.23038	0	8	8	ENSG00000146674	IGFBP3	insulin-like growth factor binding protein 3 [Source:HGNC Symbol;Acc:5472]	GO:0001558,GO:0001649,GO:0001933,GO:0005515,GO:0005520,GO:0005576,GO:0005615,GO:0005625,GO:0005634,GO:0006468,GO:0008160,GO:0008285,GO:0009968,GO:0014912,GO:0016942,GO:0031994,GO:0031995,GO:0042567,GO:0042568,GO:0043065,GO:0045663,GO:0046872,GO:0048662
A_23_P304530	-0.763431	-1.43913	-1.90804	-1.0797	-0.980529	-0.35816	-0.0351861	-0.570244	0.0126384	-0.418558	0.474435	-0.446248	-0.0584827	0.353871	0.153359	1.09855	1.47648	1.17247	-2.17996	0.953181	-0.123667	-0.653649	-1.86406	0.324387	-0.695293	0.533177	0.806746	-0.261209	0.809606	0.315854	5	3	8	ENSG00000186207,ENSG00000244057	LCE3C,LCE5A	late cornified envelope 3C [Source:HGNC Symbol;Acc:16612],late cornified envelope 5A [Source:HGNC Symbol;Acc:16614]	GO:0031424
A_23_P306804	-0.6246	-0.776564	-0.668793	-0.627425	-0.598792	-0.935165	-0.0254441	-0.390459	-0.152431	-0.154482	0.174326	-0.427001	0.0603569	-0.595794	-1.28934	-1.71058	-1.17912	-0.901778	-0.784712	-0.355025	-0.483277	-0.449025	-0.400828	0.136058	-1.03365	0.183163	1.41999	-1.19212	-1.02216	-1.15342	7	1	8	ENSG00000179862	CITED4	Cbp/p300-interacting transactivator, with Glu/Asp-rich carboxy-terminal domain, 4 [Source:HGNC Symbol;Acc:18696]	GO:0005634,GO:0005737,GO:0030528,GO:0045449,GO:0045941
A_23_P317324	0.0420565	0.213777	-0.255426	0.783281	1.11116	1.09711	0.33169	0.0298138	-0.0468722	0.0674776	-0.43667	-0.1677	0.165247	-0.364593	-0.535873	1.32821	1.03162	1.00837	-0.255268	-0.654522	0.0318339	1.18408	1.57155	0.432368	-0.0457481	-1.34008	-0.182558	0.102396	-0.0962967	0.350154	1	7	8	ENSG00000085276	MECOM	MDS1 and EVI1 complex locus [Source:HGNC Symbol;Acc:3498]	GO:0000118,GO:0001701,GO:0001780,GO:0003677,GO:0003700,GO:0005515,GO:0005622,GO:0005634,GO:0006915,GO:0006954,GO:0008270,GO:0009605,GO:0009617,GO:0009791,GO:0016481,GO:0016607,GO:0030154,GO:0030900,GO:0035115,GO:0035116,GO:0042127,GO:0042803,GO:0043069,GO:0045892,GO:0045893,GO:0045944,GO:0046329,GO:0046872,GO:0051726,GO:0060039,GO:0071425
A_23_P335388	0.969312	-0.603113	1.15614	-1.13711	-0.161789	0.885409	0.935694	2.21991	-0.286228	-0.136722	0.315163	2.35747	-0.21195	0.802183	-0.409904	-0.125027	0.115634	0.835473	0.874582	0.805913	0.23457	0.624641	0.335651	-0.0337063	2.10815	-2.1229	-0.238246	-1.24036	-3.46505	0.664397	4	4	8	ENSG00000167230	C17orf78	Uncharacterized protein C17orf78 [Source:UniProtKB/Swiss-Prot;Acc:Q8N4C9]	GO:0000166,GO:0001894,GO:0003824,GO:0003989,GO:0004075,GO:0005515,GO:0005524,GO:0005625,GO:0005737,GO:0005739,GO:0006084,GO:0006629,GO:0006633,GO:0008152,GO:0009374,GO:0014070,GO:0016020,GO:0016021,GO:0016874,GO:0042493,GO:0044268,GO:0046872,GO:0055088
A_23_P3413	-0.832407	-1.21763	-1.70422	-0.500086	-0.610454	-0.105246	-0.0425341	-0.0120708	0.173981	-0.136548	0.332831	-0.222782	0.520649	0.604705	0.302819	1.29266	1.53005	1.39792	-2.26426	1.608	-0.0978554	-0.563198	-1.73921	0.446714	-0.586837	0.530714	0.693373	-0.038085	0.916214	0.650879	4	4	8	ENSG00000169918	OTUD7A	OTU domain containing 7A [Source:HGNC Symbol;Acc:20718]	GO:0003677,GO:0005634,GO:0005737,GO:0008233,GO:0008234,GO:0008270,GO:0046872
A_23_P34554	-0.550824	-0.844738	-1.65918	-0.660375	-0.654352	-0.43622	0.436289	-0.551283	0.25586	-0.323623	0.718928	-0.3067	0.236088	0.665157	0.490113	1.09211	1.57251	1.34626	-1.69599	0.977246	0.0940908	-0.874153	-2.16984	0.521869	-0.946677	1.76333	0.873776	0.266937	1.44673	0.0238043	3	5	8	ENSG00000198216	CACNA1E	calcium channel, voltage-dependent, R type, alpha 1E subunit [Source:HGNC Symbol;Acc:1392]	GO:0005216,GO:0005244,GO:0005245,GO:0005886,GO:0005891,GO:0006810,GO:0006811,GO:0006816,GO:0007268,GO:0016020,GO:0016021,GO:0042593,GO:0043204,GO:0055085
A_23_P349566	NA	NA	NA	NA	NA	NA	NA	NA	NA	NA	NA	NA	0.0229777	0.0357527	1.09748	1.85429	1.39963	1.12411	1.03722	-1.27575	1.01766	0.568335	1.75011	NA	NA	NA	NA	-0.191139	NA	NA	1	7	8	ENSG00000055813	CCDC85A	coiled-coil domain containing 85A [Source:HGNC Symbol;Acc:29400]	NA
A_23_P35546	-0.31489	-0.379307	NA	-0.0894511	-0.616245	-0.317467	-0.305562	-0.11686	NA	NA	-1.72558	NA	1.25396	0.124554	NA	0.408996	1.86365	-2.22082	-0.955504	0.426037	0.399083	1.33431	1.31417	2.04259	-0.431627	0.134967	-0.630007	-0.188153	-0.231385	-1.87784	3	5	8	ENSG00000165995	CACNB2	calcium channel, voltage-dependent, beta 2 subunit [Source:HGNC Symbol;Acc:1402]	GO:0005244,GO:0005245,GO:0005262,GO:0005515,GO:0005887,GO:0005891,GO:0006810,GO:0006811,GO:0006816,GO:0007268,GO:0007528,GO:0007601,GO:0042383
A_23_P363	-0.277274	-0.627349	-1.11897	-0.416249	-0.594513	-0.145197	0.397904	-0.358713	0.117179	-0.251919	0.562228	-0.352695	0.199724	0.387059	0.116632	1.03088	1.12749	1.38505	-1.04114	0.773179	0.026501	-0.791352	-1.8639	0.448866	-0.754102	1.21176	0.950412	0.174658	1.1628	0.144713	3	5	8	ENSG00000214193	C1orf113	SH3 domain-containing protein C1orf113 [Source:UniProtKB/Swiss-Prot;Acc:A4FU49]	NA
A_23_P364236	1.10061	0.0565076	-0.00202546	0.109059	-0.531066	-0.212558	0.972978	1.18228	-0.456727	-0.145322	-0.291884	0.0814602	1.36391	-0.610864	0.392092	1.4267	1.19273	0.292577	-0.000453634	0.490069	-0.0297506	0.805069	2.45265	0.516398	-0.257452	-1.08176	-0.0471346	-0.327065	-1.15309	0.584718	2	6	8	ENSG00000174197	MGA	MAX gene associated [Source:HGNC Symbol;Acc:14010]	GO:0003700,GO:0005634,GO:0005667,GO:0006355,GO:0030528,GO:0045449,GO:0071339
A_23_P368251	0.306368	0.167031	-0.647319	-0.105249	0.504757	1.11302	1.06698	0.84584	NA	1.29074	-0.831713	1.91082	0.279695	0.382587	0.0488494	0.606047	0.375196	-0.379135	1.35323	0.402304	NA	NA	0.146116	-1.45317	-0.169251	-1.32533	0.764924	-0.801643	-2.06857	-0.118173	3	5	8	ENSG00000169181	GSG1L	GSG1-like [Source:HGNC Symbol;Acc:28283]	GO:0016020,GO:0016021
A_23_P416212	-0.421923	-0.981167	-1.36244	-0.495033	-0.671365	0.00835913	0.645791	-0.405662	0.005933	-0.175929	0.758273	-0.233999	0.348256	0.558248	0.209081	0.692422	1.22623	1.22402	-1.7271	0.737315	0.324681	-0.773861	-2.0789	0.575578	-0.565608	1.66108	1.23433	0.416958	1.61318	0.563055	3	5	8	ENSG00000197723	HSPB9	heat shock protein, alpha-crystallin-related, B9 [Source:HGNC Symbol;Acc:30589]	GO:0005515,GO:0006950
A_23_P424472	0.822509	0.629409	0.424786	0.401628	0.846669	1.04691	0.926185	0.561926	0.526529	0.713084	0.76359	0.47127	0.581089	-0.0171028	-0.236137	-0.337358	-1.2728	0.0181436	0.550454	0.284764	1.25274	1.21089	1.58895	1.3071	0.68815	-0.440384	0.82205	0.764883	1.19065	1.67813	1	7	8	ENSG00000079335	CDC14A	CDC14 cell division cycle 14 homolog A (S. cerevisiae) [Source:HGNC Symbol;Acc:1718]	GO:0004721,GO:0004725,GO:0005515,GO:0005634,GO:0005737,GO:0005815,GO:0005819,GO:0005856,GO:0006470,GO:0007049,GO:0008138,GO:0008283,GO:0016311,GO:0016787,GO:0016791,GO:0051301
A_23_P66682	0.992006	0.698569	0.888769	0.210803	1.04769	0.325584	-0.0917295	0.385501	1.6846	1.26563	0.268364	0.332263	-0.0651098	0.446869	0.691524	0.198221	-0.0137989	0.307211	0.0958529	0.391376	0.832432	1.49943	0.748697	0.0766951	0.435723	0.31789	1.43252	1.24936	1.76491	2.59208	0	8	8	ENSG00000108511	HOXB6	homeobox B6 [Source:HGNC Symbol;Acc:5117]	GO:0003700,GO:0005634,GO:0006355,GO:0007275,GO:0008595,GO:0009952,GO:0034101,GO:0043565,GO:0048704,GO:0048706
A_23_P81590	1.20462	0.114126	0.723062	-1.00345	1.24666	-0.602516	1.47203	0.87748	0.385924	0.123611	0.339045	0.497213	0.0171715	-0.554508	0.160904	-0.11587	-0.365214	-0.830085	0.45229	0.173072	0.257133	1.04014	-0.0933667	-0.0271531	-1.00461	0.3367	0.127579	1.04397	-0.205083	1.9755	2	6	8	ENSG00000132915	PDE6A	phosphodiesterase 6A, cGMP-specific, rod, alpha [Source:HGNC Symbol;Acc:8785]	GO:0003824,GO:0004114,GO:0005886,GO:0007165,GO:0007601,GO:0016787,GO:0046037,GO:0046872,GO:0047555,GO:0050896,GO:0051480
A_23_P86493	-0.899631	-1.30555	-1.70214	-1.09437	-1.2461	-0.100449	-0.0770316	-0.464097	0.122822	-0.288923	0.272388	-0.260161	0.117	0.355466	0.0674251	0.794905	1.29776	1.3083	-2.14188	0.89383	0.0768829	-0.50225	-1.6257	0.404161	-0.554025	0.389381	0.916857	-0.319798	0.881478	0.185451	6	2	8	ENSG00000138136	LBX1	ladybird homeobox 1 [Source:HGNC Symbol;Acc:16960]	GO:0001947,GO:0003700,GO:0005515,GO:0005634,GO:0005667,GO:0006355,GO:0007275,GO:0007399,GO:0007517,GO:0008285,GO:0009653,GO:0021920,GO:0030154,GO:0043565,GO:0045665,GO:0048663,GO:0048664
A_23_P90189	-0.982646	-1.52216	-1.90992	-1.1966	-1.36939	-0.293071	0.0644307	-0.47041	-0.141865	-0.510561	0.178203	-0.460848	-0.0247142	0.313592	0.159357	0.99529	1.33687	1.20372	-2.14878	0.939435	-0.24991	-0.685445	-1.91586	0.289512	-0.781509	0.385379	0.661981	-0.482745	0.57621	0.179103	6	2	8	ENSG00000105327	BBC3	BCL2 binding component 3 [Source:HGNC Symbol;Acc:17868]	GO:0001836,GO:0005515,GO:0005739,GO:0006915,GO:0006917,GO:0006919,GO:0045926
A_23_P97652	-0.678591	-1.51823	-1.72732	-0.740753	-0.65489	0.0153729	0.183814	-0.382712	-0.0505025	-0.467868	0.386163	-0.505029	0.375831	0.754109	0.113251	1.0803	1.48013	1.23543	-2.30595	1.00826	-0.142538	-0.616204	-1.80717	0.259514	-0.796348	0.576595	0.590659	-0.36426	0.604197	0.271671	4	4	8	ENSG00000158292	GPR153	G protein-coupled receptor 153 [Source:HGNC Symbol;Acc:23618]	GO:0004872,GO:0004930,GO:0005886,GO:0007186,GO:0016021
A_24_P125977	-0.438594	-1.01405	-1.59264	-0.724573	-0.75031	-0.210335	0.223641	-0.343362	-0.000734637	-0.397539	0.615577	-0.44911	0.162786	0.316458	0.0168443	1.17774	1.44256	1.30237	-1.75445	1.01024	-0.0648029	-0.784817	-1.96239	0.336382	-0.74513	0.890196	0.753421	-0.039857	0.898499	0.188077	4	4	8	ENSG00000212724	KRTAP2-1	keratin associated protein 2-3 [Source:HGNC Symbol;Acc:18906]	GO:0045095
A_24_P128354	-0.467779	NA	NA	0.897604	NA	NA	0.705656	-1.03457	-0.384181	-0.347066	1.34445	0.0828258	0.176393	0.586167	0.882011	0.60587	0.766643	1.00494	0.167467	0.429206	NA	-1.02107	-2.45479	1.12197	-0.414833	1.05081	1.52477	NA	NA	-0.753216	3	5	8	ENSG00000141325	CCDC45	coiled-coil domain containing 45 [Source:HGNC Symbol;Acc:25141]	GO:0005515
A_24_P136905	0.0190124	-1.21387	-1.49766	-0.434654	-0.758653	0.0275897	0.181414	-0.372154	0.407456	-0.0428549	0.480589	-0.121495	0.524762	0.611783	0.125844	1.36349	2.18008	0.986306	-1.37032	0.100627	0.48601	-0.543313	-1.63122	0.728996	-0.549972	1.17726	0.907851	-0.00573113	1.53228	0.253895	4	4	8	ENSG00000055957	ITIH1	inter-alpha (globulin) inhibitor H1 [Source:HGNC Symbol;Acc:6166]	GO:0001522,GO:0003723,GO:0004867,GO:0005509,GO:0005576,GO:0009451,GO:0009982,GO:0030212,GO:0030414,GO:0045321
A_24_P144465	-0.394894	-0.818485	-1.33937	-0.861432	-0.761234	-0.259804	0.0763033	-0.342245	0.157028	-0.377552	0.572522	-0.415797	0.225041	0.439904	0.235117	1.09994	1.63986	1.11521	-1.94932	1.02696	-0.185135	-0.786123	-2.04864	0.47569	-0.924293	0.704947	0.57595	-0.180667	1.00606	0.318012	3	5	8	ENSG00000213654	GPSM3	G-protein signaling modulator 3 [Source:HGNC Symbol;Acc:13945]	GO:0003674,GO:0005096,GO:0005515,GO:0005575,GO:0005737,GO:0007165,GO:0008150
A_24_P187993	-0.615021	-0.474248	-0.688976	-1.05644	-1.05053	-0.289047	-0.276674	-0.275467	-0.410169	-0.337608	-0.659634	-0.457012	-0.0951678	0.318639	-0.149264	0.0662221	-0.114838	-0.0897015	-0.196587	-1.08165	-1.02373	-0.499068	-0.279743	-0.100065	-1.39213	-0.616374	-0.0341485	-1.45795	-1.84972	-1.48102	8	0	8	ENSG00000062598	ELMO2	engulfment and cell motility 2 [Source:HGNC Symbol;Acc:17233]	GO:0005488,GO:0005737,GO:0005856,GO:0006909,GO:0006915,GO:0017124
A_24_P194434	-0.51925	-0.919052	-1.37626	-0.586009	-0.644895	-0.259365	0.210161	-0.366121	0.14429	-0.230882	0.359145	-0.381445	0.306338	0.526904	0.374153	1.14403	1.40896	1.19314	-1.61598	1.08737	-0.0386145	-0.644346	-1.87292	0.436657	-0.716741	1.04383	0.830544	-0.0169334	0.912292	0.234481	3	5	8	ENSG00000198443,ENSG00000244537	KRTAP4-1,KRTAP4-2	keratin associated protein 4-1 [Source:HGNC Symbol;Acc:18907],keratin associated protein 4-2 [Source:HGNC Symbol;Acc:18900]	GO:0004872,GO:0045095
A_24_P208513	-0.817627	-1.46307	-1.86143	-0.915125	-1.00618	-0.389928	-0.0565396	-0.323592	-0.0401963	-0.471678	0.318602	-0.47002	0.282939	0.432681	0.102179	1.00575	1.54813	0.893551	-2.28608	1.00953	-0.200336	-0.652449	-1.78129	0.289111	-0.750663	0.315362	0.646628	-0.391474	0.653209	0.277859	5	3	8	ENSG00000115596	WNT6	wingless-type MMTV integration site family, member 6 [Source:HGNC Symbol;Acc:12785]	GO:0004871,GO:0005576,GO:0005578,GO:0007223,GO:0007267,GO:0007275,GO:0009798,GO:0009986,GO:0010628,GO:0016055,GO:0030182,GO:0031012,GO:0035148,GO:0042475,GO:0043193,GO:0048754,GO:0060684,GO:0070172,GO:0071300,GO:0072080
A_24_P213884	-0.547108	-1.14548	-1.62379	-0.871701	-1.05164	-0.486789	0.366672	-0.623618	0.0515598	-0.348031	0.477339	-0.439598	0.0879096	0.341289	-0.0321705	0.939855	1.19822	1.24699	-1.92829	0.95213	-0.124544	-0.74585	-2.09946	0.343523	-0.942571	0.983016	0.624804	-0.0797482	1.05928	0.219781	5	3	8	ENSG00000206258	TNXB	tenascin XB [Source:HGNC Symbol;Acc:11976]	GO:0005102,GO:0005615,GO:0007165,GO:0003674,GO:0005102,GO:0005518,GO:0005575,GO:0005576,GO:0005578,GO:0005615,GO:0006629,GO:0006631,GO:0006641,GO:0007160,GO:0007165,GO:0008150,GO:0008201,GO:0016337,GO:0030198,GO:0030199,GO:0043206,GO:0043506
A_24_P237936	0.251392	1.6116	0.751692	0.333419	0.482751	-0.349236	0.794321	1.05647	-0.510323	0.333769	-0.205735	1.72998	-0.187388	0.247231	-0.453472	-0.269532	0.981093	0.0713368	0.907768	2.12849	0.127435	0.368819	-0.0536992	-0.0783679	1.35253	-1.33154	-1.44378	-0.420555	-1.78543	-0.937988	3	5	8	ENSG00000163792	TCF23	transcription factor 23 [Source:HGNC Symbol;Acc:18602]	GO:0005634,GO:0007275,GO:0007517,GO:0030154,GO:0030528,GO:0045449
A_24_P238649	-0.947971	-1.09544	-0.832702	-0.407847	-0.442922	0.265024	-0.248508	-1.01532	-0.446606	0.0313893	-0.155664	-0.479998	0.225565	0.0505581	0.0231137	0.864417	1.38682	0.640351	-1.03341	-0.424586	0.22043	-0.738923	-1.21901	-0.408254	-1.40414	1.39432	-0.734002	0.517433	0.613891	1.17438	5	3	8	ENSG00000213240	NOTCH2NL	notch 2 N-terminal like [Source:HGNC Symbol;Acc:31862]	GO:0005509,GO:0005576,GO:0005737,GO:0007219,GO:0007275,GO:0030154
A_24_P256830	-0.0727619	0.0780724	0.344989	0.0645311	0.0278006	-0.252522	-0.0827019	0.361846	-0.111542	0.180818	-0.244372	0.129569	0.204224	-1.06558	-0.889796	-1.02614	-1.78659	-1.56761	0.156647	-0.516604	-0.243329	1.14986	1.38106	-0.325273	0.455321	-3.04182	0.0448606	-0.660791	-1.21952	-0.107817	6	2	8	ENSG00000070367	EXOC5	exocyst complex component 5 [Source:HGNC Symbol;Acc:10696]	GO:0005737,GO:0006887,GO:0006892,GO:0015031,GO:0047485,GO:0048278
A_24_P299489	0.322543	0.186629	0.342863	0.585223	0.482843	0.464429	0.529392	1.36896	1.3939	0.747116	0.233941	0.339272	-0.0279957	0.468409	0.181031	0.545868	1.2154	0.39191	0.437898	1.6324	1.9231	1.76007	0.34431	0.369287	1.17941	0.495402	1.34875	0.441992	0.855936	-0.161651	0	8	8	ENSG00000066136	NFYC	nuclear transcription factor Y, gamma [Source:HGNC Symbol;Acc:7806]	GO:0003677,GO:0003700,GO:0003702,GO:0003713,GO:0005515,GO:0005622,GO:0005634,GO:0006355,GO:0006357,GO:0006457,GO:0016602,GO:0043565,GO:0045893,GO:0060041
A_24_P303874	-0.462341	-1.22652	-1.61431	-0.975313	-0.757522	-0.334663	-0.00669889	-0.24871	0.0924418	-0.37063	0.220968	-0.369144	0.39479	0.514234	0.308554	1.2258	1.59486	1.32907	-2.05844	1.32166	-0.120055	-0.545597	-1.88123	0.24944	-0.707624	0.705193	0.698959	-0.16605	0.924226	0.454465	4	4	8	ENSG00000178243	C9orf62	Putative uncharacterized protein C9orf62 [Source:UniProtKB/Swiss-Prot;Acc:Q8N4C0]	NA
A_24_P34031	1.44394	0.276014	-0.166331	-0.016786	1.03834	0.541186	-0.117187	-0.0149182	1.97785	1.29409	1.0624	0.259118	0.0246185	0.142543	0.474846	0.690223	0.411299	1.43139	0.226736	0.424216	1.57376	1.78852	-0.0361306	0.055355	0.0362327	0.68741	-0.00959729	0.410021	0.151133	0.135002	0	8	8	ENSG00000135333	EPHA7	EPH receptor A7 [Source:HGNC Symbol;Acc:3390]	GO:0000166,GO:0004672,GO:0004674,GO:0004713,GO:0004714,GO:0004872,GO:0005003,GO:0005515,GO:0005524,GO:0005887,GO:0006468,GO:0007169,GO:0016020,GO:0016021,GO:0016310,GO:0016740,GO:0030425,GO:0031290,GO:0031594,GO:0043025,GO:0043065,GO:0043525,GO:0045211,GO:0045499,GO:0046875,GO:0048755
A_24_P34575	-0.683421	-1.23412	-1.48512	-0.794988	-0.774274	-0.329539	0.135442	-0.302045	0.0974087	-0.321804	0.511652	-0.399573	0.488071	0.57149	0.278451	1.2685	1.85283	1.48854	-2.37375	1.48404	-0.175018	-0.549352	-1.74487	0.290527	-0.630577	0.556405	0.785362	-0.122198	0.839321	0.430699	4	4	8	ENSG00000198914	POU3F3	POU class 3 homeobox 3 [Source:HGNC Symbol;Acc:9216]	GO:0000122,GO:0001822,GO:0003677,GO:0003700,GO:0003705,GO:0005515,GO:0005634,GO:0006355,GO:0007275,GO:0007417,GO:0008284,GO:0010628,GO:0016481,GO:0016563,GO:0016564,GO:0021799,GO:0021869,GO:0043066,GO:0043565,GO:0045941,GO:0045944,GO:0072218,GO:0072227,GO:0072233,GO:0072236,GO:0072240
A_24_P350589	NA	NA	0.795607	NA	NA	NA	1.02161	NA	0.311119	0.0661868	1.11655	1.70411	0.188487	0.134154	-0.196522	-0.312246	0.366092	-0.111304	1.107	-0.523022	0.238956	0.42968	-0.549731	-1.23732	-0.715838	-2.31068	-0.343983	-1.20597	-2.50049	-0.0797168	4	4	8	ENSG00000170153	RNF150	ring finger protein 150 [Source:HGNC Symbol;Acc:23138]	GO:0005515,GO:0008270,GO:0016020,GO:0016021,GO:0046872
A_24_P376451	-0.540431	-1.2006	-1.59223	-0.703274	-0.667152	-0.165954	0.130117	0.0383279	0.210491	-0.331413	0.403058	-0.369256	0.530909	0.323992	0.265984	1.39788	1.75662	1.50147	-2.2448	1.49202	-0.0794336	-0.546131	-1.80527	0.494314	-0.66281	0.609918	0.704583	-0.0105131	0.97877	0.449375	4	4	8	ENSG00000168621	GDNF	glial cell derived neurotrophic factor [Source:HGNC Symbol;Acc:4232]	GO:0001656,GO:0001657,GO:0001658,GO:0001755,GO:0001759,GO:0001941,GO:0003337,GO:0005102,GO:0005576,GO:0006916,GO:0007165,GO:0007399,GO:0007422,GO:0008083,GO:0008344,GO:0010552,GO:0021784,GO:0030432,GO:0031175,GO:0032770,GO:0033603,GO:0042803,GO:0043524,GO:0048255,GO:0048484,GO:0048485,GO:0051584,GO:0060676,GO:0060688,GO:0090190
A_24_P401663	-0.475458	-1.15854	-1.29663	-0.773881	-0.572175	-0.0862793	0.554344	-0.295506	-0.0139779	-0.391406	0.501825	-0.483034	0.276504	0.823939	0.186837	0.905462	1.15158	1.65611	-1.67635	1.06665	-0.0959933	-0.816202	-2.15197	0.330181	-0.999087	1.07644	0.549887	-0.125379	0.991224	0.189673	4	4	8	ENSG00000187609	EXD3	exonuclease 3'-5' domain containing 3 [Source:HGNC Symbol;Acc:26023]	GO:0003676,GO:0005622,GO:0006139,GO:0008408,GO:0016787
A_24_P490704	0.275506	-0.0894689	0.429019	-0.0715934	-0.0866176	-0.21819	2.27614	1.02174	-0.626272	-0.0535094	0.296747	2.45038	-0.269797	0.273499	-0.285604	-0.537126	-0.0984079	0.992794	0.952838	1.35143	-0.127026	0.222277	-0.19182	0.116657	1.14649	-2.00543	-1.69734	-0.809563	-2.77389	-0.219743	3	5	8	ENSG00000204514	ZNF814	zinc finger protein 814 [Source:HGNC Symbol;Acc:33258]	GO:0003676,GO:0003677,GO:0005622,GO:0005634,GO:0006355,GO:0008270,GO:0046872
A_24_P525401	0.084372	0.160319	0.0485902	0.20272	0.460612	0.342305	0.8769	0.0963531	-0.516825	-0.423652	0.793719	-0.705964	-0.543351	0.314602	1.10984	-1.23857	1.01559	1.1536	0.146875	0.437106	-1.19868	-1.70288	-3.21751	0.830889	0.323926	0.593273	0.631214	NA	NA	-1.43817	5	3	8	ENSG00000140832	MARVELD3	MARVEL domain containing 3 [Source:HGNC Symbol;Acc:30525]	GO:0016020,GO:0016021
A_24_P52882	-0.47914	-1.05836	-1.44403	-0.835991	-0.741006	-0.186603	-0.0245178	-0.206112	-0.0329749	-0.378666	0.524932	-0.403117	0.489247	0.577328	0.303611	1.06749	1.43618	1.29133	-1.98071	1.24164	-0.238053	-0.772003	-1.84868	0.22435	-0.722775	0.55712	0.617367	-0.067865	0.639874	0.329621	4	4	8	ENSG00000135116	HRK	harakiri, BCL2 interacting protein (contains only BH3 domain) [Source:HGNC Symbol;Acc:5185]	GO:0005515,GO:0006915,GO:0006917,GO:0008634,GO:0042981,GO:0043525,GO:0051365
A_24_P57898	-0.509791	-1.09736	-1.5829	-0.807759	-0.792892	-0.172826	0.161879	-0.412923	0.0164444	-0.345566	0.368606	-0.400634	0.373329	0.546212	0.175333	1.07763	1.45259	1.18727	-1.82103	1.07028	-0.196814	-0.684847	-1.86866	0.205372	-0.686133	0.426501	0.679837	-0.148099	0.840611	0.315094	4	4	8	ENSG00000125533	BHLHE23	basic helix-loop-helix family, member e23 [Source:HGNC Symbol;Acc:16093]	GO:0003677,GO:0005634,GO:0016563,GO:0030528,GO:0045449,GO:0045944,GO:0046671,GO:0048050
A_24_P633575	0.0332113	0.292431	0.221255	0.134197	0.240802	0.164091	0.810741	-0.678125	1.05416	0.827298	0.694157	0.531556	0.342498	1.12486	0.809145	0.893258	0.908707	1.52445	0.599005	0.377243	1.21911	-0.17752	-0.996818	0.709083	0.68647	3.65858	1.28947	1.24293	3.58671	-0.284228	0	8	8	ENSG00000224877	C17orf89	Uncharacterized protein C17orf89 [Source:UniProtKB/Swiss-Prot;Acc:A1L188]	GO:0005739
A_24_P65292	-0.460819	-0.969646	-1.45707	-0.77961	-0.817772	-0.277874	0.444542	-0.546545	0.0270545	-0.34687	0.566202	-0.450302	0.162522	0.442986	0.254613	0.81166	1.05106	1.36114	-1.29544	1.00659	-0.165059	-0.818694	-2.03863	0.269276	-0.849718	1.07725	0.749472	0.0658392	1.10574	0.380936	3	5	8	ENSG00000005513	SOX8	SRY (sex determining region Y)-box 8 [Source:HGNC Symbol;Acc:11203]	GO:0001649,GO:0001701,GO:0003677,GO:0003700,GO:0003702,GO:0005515,GO:0005634,GO:0005737,GO:0007283,GO:0007422,GO:0008584,GO:0010628,GO:0010817,GO:0016481,GO:0033690,GO:0043565,GO:0045165,GO:0045444,GO:0045662,GO:0045893,GO:0045944,GO:0048469,GO:0048709,GO:0060009,GO:0060612
A_24_P675731	1.21307	-0.861638	-1.12215	-1.55629	-0.554553	0.78109	-1.61458	-0.0413683	0.0240225	-0.39321	-0.324042	-0.298133	0.585147	0.0238252	0.397464	0.599958	1.86394	0.456883	-0.962045	0.404803	-0.396607	1.40725	2.03763	-1.51831	0.582172	-0.3915	-0.856456	0.767802	0.822482	0.757171	4	4	8	ENSG00000049618	ARID1B	AT rich interactive domain 1B (SWI1-like) [Source:HGNC Symbol;Acc:18040]	GO:0003677,GO:0003713,GO:0005488,GO:0005515,GO:0005622,GO:0005634,GO:0005737,GO:0007399,GO:0016514,GO:0016568,GO:0043231,GO:0045449,GO:0048096
A_24_P73109	NA	NA	NA	NA	NA	NA	-0.607558	0.100186	-0.767732	-0.190856	0.0397997	-1.22229	NA	0.0604789	NA	NA	-0.160683	0.102076	-1.06008	-0.900422	-1.78602	-0.208711	-0.304839	-0.541041	-1.21997	-1.01082	NA	-1.18576	-1.59699	-1.03126	8	0	8	ENSG00000149328	GLB1L2	galactosidase, beta 1-like 2 [Source:HGNC Symbol;Acc:25129]	GO:0004553,GO:0004565,GO:0005576,GO:0005975,GO:0009341,GO:0043169
A_24_P762669	-0.714227	-1.5867	-1.81632	-1.09629	-0.978943	-0.421671	-0.0713545	-0.61987	-0.1021	-0.436067	0.261946	-0.498886	0.282847	0.519798	0.156746	1.04382	1.60001	1.1398	-2.19397	0.866677	-0.199317	-0.714259	-1.88442	0.169007	-0.772552	0.371915	0.655379	-0.164301	0.753541	0.228285	5	3	8	ENSG00000182095	TNRC18	trinucleotide repeat containing 18 [Source:HGNC Symbol;Acc:11962]	GO:0003676,GO:0003677
A_24_P831309	-0.435448	-1.13004	-1.46456	-0.74312	-0.795582	-0.465595	0.331589	-0.466178	0.0303111	-0.321155	0.553111	-0.432921	0.18469	0.433113	0.19646	0.818015	1.15862	1.32408	-1.46413	0.978582	-0.158622	-0.848974	-2.05105	0.390955	-0.932609	1.1362	0.696328	0.0124062	1.07197	0.319593	4	4	8	ENSG00000221953	C1orf229	Putative uncharacterized protein C1orf229 [Source:UniProtKB/Swiss-Prot;Acc:Q6ZS94]	NA
A_24_P878992	-0.44576	-0.91211	-1.25954	-0.737923	-0.672302	-0.337789	0.0733187	-0.403201	0.209431	-0.347821	0.473282	-0.305089	0.10192	0.414409	0.362765	1.00153	1.20299	1.2405	-1.86621	1.43931	-0.16095	-0.670957	-1.87261	0.328933	-0.611595	0.871322	0.92809	-0.0700222	1.12552	0.296487	3	5	8	ENSG00000119559	C19orf25	UPF0449 protein C19orf25 [Source:UniProtKB/Swiss-Prot;Acc:Q9UFG5]	GO:0005515
A_24_P912587	-0.770657	-1.00203	0.045832	-0.194159	-0.152633	0.844568	-0.338578	-0.524257	-0.0205111	-0.282557	0.0556698	-0.354491	-0.884965	-1.0941	-0.27876	0.161692	2.09742	0.626098	-1.28112	-0.478059	0.0177893	-0.639078	1.08693	NA	-1.34212	0.136276	NA	-0.401067	1.1963	1.02501	4	4	8	ENSG00000109756	RAPGEF2	Rap guanine nucleotide exchange factor (GEF) 2 [Source:HGNC Symbol;Acc:16854]	GO:0000165,GO:0004871,GO:0005085,GO:0005509,GO:0005515,GO:0005622,GO:0005886,GO:0005887,GO:0007165,GO:0007264,GO:0016020,GO:0017034,GO:0019933,GO:0019992,GO:0023034,GO:0046582,GO:0051056
A_24_P917015	0.0286136	-0.476613	-0.108026	0.197845	-0.337046	-1.37979	-0.804585	-0.10707	-0.157484	-0.203963	NA	-0.202049	0.557216	NA	0.639898	-0.679505	0.12175	-0.221671	-1.81197	-1.25303	-1.44695	1.47795	1.50649	-0.282164	0.441207	-2.29901	NA	-0.781259	-2.18165	-0.540377	6	2	8	ENSG00000187240	DYNC2H1	dynein, cytoplasmic 2, heavy chain 1 [Source:HGNC Symbol;Acc:2962]	GO:0000166,GO:0003774,GO:0003777,GO:0005524,GO:0005737,GO:0005794,GO:0005856,GO:0005874,GO:0005886,GO:0005929,GO:0007018,GO:0007030,GO:0007275,GO:0016887,GO:0017111,GO:0030030,GO:0030286,GO:0035085
A_24_P923765	-0.884083	-1.50852	-1.87886	-0.973332	-0.85426	-0.351036	-0.0468961	-0.374392	0.0270095	-0.399696	0.33019	-0.404944	0.408179	0.651292	0.235494	1.26878	1.7062	1.24499	-2.19193	1.25921	-0.164898	-0.698936	-1.88845	0.304779	-0.643002	0.478403	0.824161	-0.257674	0.811055	0.325081	4	4	8	ENSG00000181588	MEX3D	mex-3 homolog D (C. elegans) [Source:HGNC Symbol;Acc:16734]	GO:0003723,GO:0005515,GO:0005634,GO:0005737,GO:0008270,GO:0046872
A_24_P928371	0.159859	0.138294	0.0787612	0.225753	0.229974	0.312784	1.28996	0.00571021	1.31782	1.60993	0.91865	1.52275	-0.467609	0.0306313	NA	0.504937	0.914892	1.05254	0.0938846	0.413226	0.151283	1.80183	2.08537	0.721498	0.0800586	0.295943	0.828007	1.4693	0.0789887	0.00792588	0	8	8	ENSG00000131374	TBC1D5	TBC1 domain family, member 5 [Source:HGNC Symbol;Acc:19166]	GO:0005096,GO:0005097,GO:0005515,GO:0005622,GO:0032313
A_32_P101073	-0.911915	-1.47527	-1.90741	-0.73646	-0.860334	-0.355257	-0.0391795	-0.565261	0.00505231	-0.483892	0.154619	-0.50815	0.452265	0.690867	0.123241	1.09906	1.61633	1.07381	-2.37738	1.04884	-0.213745	-0.68348	-1.90216	0.241625	-0.803858	0.417284	0.632014	-0.25377	0.733378	0.279435	4	4	8	ENSG00000175084	DES	desmin [Source:HGNC Symbol;Acc:2770]	GO:0005200,GO:0005515,GO:0005622,GO:0005626,GO:0005737,GO:0005856,GO:0005882,GO:0006936,GO:0007010,GO:0008016,GO:0030018,GO:0042383,GO:0043292,GO:0045098,GO:0045202
A_32_P105865	-0.569622	-1.11071	-1.54928	-0.668879	-0.947052	-0.415258	0.340301	-0.290963	0.123617	-0.267227	0.315915	-0.487857	0.106309	0.931194	0.18224	0.97153	1.18417	1.49343	-1.52193	0.835775	0.0826129	-0.943199	-2.18574	-0.0251097	-0.96898	2.02013	0.767813	0.0648704	1.02112	-0.179456	4	4	8	ENSG00000067900	ROCK1	Rho-associated, coiled-coil containing protein kinase 1 [Source:HGNC Symbol;Acc:10251]	GO:0000139,GO:0000166,GO:0000910,GO:0004672,GO:0004674,GO:0005515,GO:0005524,GO:0005622,GO:0005737,GO:0005794,GO:0005814,GO:0005829,GO:0005856,GO:0006468,GO:0006915,GO:0007010,GO:0007159,GO:0007165,GO:0007266,GO:0016020,GO:0016740,GO:0017049,GO:0022614,GO:0023034,GO:0030036,GO:0032060,GO:0042802,GO:0043524,GO:0046872,GO:0050900,GO:0050901
A_32_P110485	-0.196692	-0.0735313	-0.019371	-1.1234	-1.10885	-0.802464	-0.188165	0.649523	-0.109354	0.0881923	-1.09126	-0.434069	1.61758	0.421678	NA	1.67033	2.28527	-0.572376	-0.842942	-0.393224	-0.147638	0.183787	0.781205	-0.692027	-0.0443211	1.02019	-0.217558	0.595586	1.23888	-0.0145955	3	5	8	ENSG00000183580	FBXL7	F-box and leucine-rich repeat protein 7 [Source:HGNC Symbol;Acc:13604]	GO:0000151,GO:0004842,GO:0005515,GO:0006511
A_32_P120818	-0.338304	0.478943	0.113885	0.183232	-0.0700836	0.408666	1.04478	-0.891457	-0.321002	-0.183754	1.18665	-0.291766	0.174395	0.556597	0.327195	0.211904	-0.137339	1.18943	0.530092	0.480314	0.906205	-0.156723	-1.40449	0.845895	-0.381533	1.93437	1.52098	0.388916	1.0475	-1.10301	2	6	8	ENSG00000106153	CHCHD2	coiled-coil-helix-coiled-coil-helix domain containing 2 [Source:HGNC Symbol;Acc:21645]	GO:0005739
A_32_P12465	-0.709511	-0.19983	-0.35507	0.216711	-0.295978	0.246587	1.31798	-0.0340396	0.178837	-0.43604	1.25171	0.0342122	1.15412	0.427569	0.0144177	1.51678	1.5728	0.338745	0.142784	-0.168774	0.255982	-1.08563	-1.11092	0.170818	0.16662	0.860253	1.63471	0.26739	0.112952	-0.215992	2	6	8	ENSG00000117143	UAP1	UDP-N-acteylglucosamine pyrophosphorylase 1 [Source:HGNC Symbol;Acc:12457]	GO:0003977,GO:0005634,GO:0005737,GO:0006048,GO:0008152,GO:0016740,GO:0016779
A_32_P1291	-0.932711	-1.41999	-1.72863	-0.833609	-1.45322	-0.293012	-0.348416	-0.568803	-0.0560273	-0.378718	-0.0413747	-0.356226	0.345683	0.437553	0.114086	1.00461	1.63611	0.962479	-2.26086	1.03976	-0.0161853	-0.639932	-1.72792	0.392169	-0.562779	0.546457	0.71314	-0.400104	0.745668	0.388278	5	3	8	ENSG00000171703	TCEA2	transcription elongation factor A (SII), 2 [Source:HGNC Symbol;Acc:11614]	GO:0003676,GO:0003677,GO:0003702,GO:0003711,GO:0003746,GO:0005515,GO:0005634,GO:0006350,GO:0006354,GO:0006355,GO:0006357,GO:0008023,GO:0008270,GO:0030528,GO:0045449,GO:0046872
A_32_P135790	-0.232737	0.172654	0.106181	0.00821108	-0.00926487	-0.177378	0.940649	-0.847722	0.391254	0.990505	1.40738	0.300439	0.482358	1.10381	0.584207	0.843448	0.715904	1.4311	0.187382	-0.438188	0.628313	-0.718636	-1.84347	1.06381	-0.265133	3.1117	1.24715	0.755808	1.715	-0.628512	1	7	8	ENSG00000015479	MATR3	small nucleolar RNA host gene 4 (non-protein coding) [Source:HGNC Symbol;Acc:32964]	GO:0000166,GO:0003676,GO:0003723,GO:0005198,GO:0005515,GO:0005622,GO:0005634,GO:0005637,GO:0008270,GO:0016363,GO:0046872
A_32_P138586	-0.829818	-1.42071	-1.85445	-1.08361	-1.17246	-0.480411	0.117057	-0.586525	-0.00592531	-0.432102	0.143772	-0.4554	0.233118	0.274944	-0.0983004	0.958316	1.33202	1.05849	-1.84058	0.725431	-0.067368	-0.697082	-1.79805	0.397962	-0.772837	0.457235	0.773847	-0.403336	0.620903	0.0946631	6	2	8	ENSG00000250571	GLI4	GLI family zinc finger 4 [Source:HGNC Symbol;Acc:4320]	GO:0003674,GO:0003677,GO:0005622,GO:0005634,GO:0008150,GO:0008270,GO:0046872
A_32_P149416	-0.0413736	-1.1916	-2.64577	-1.2316	-1.23869	-0.588033	-0.666341	-0.012886	0.354391	-0.220357	-0.175256	-0.15812	0.48883	0.00721313	0.11574	1.36146	1.59501	0.582173	-1.93545	0.874426	-0.197073	0.0790865	-0.200253	0.407867	-0.593529	0.185326	-1.19	-0.159561	0.666528	0.0970301	6	2	8	ENSG00000198431	TXNRD1	thioredoxin reductase 1 [Source:HGNC Symbol;Acc:12437]	GO:0001707,GO:0004791,GO:0005634,GO:0005737,GO:0005739,GO:0005829,GO:0006810,GO:0007165,GO:0007369,GO:0008283,GO:0009055,GO:0015035,GO:0016491,GO:0016668,GO:0022900,GO:0045454,GO:0050660,GO:0050661,GO:0055114
A_32_P150802	-0.131948	-0.14511	-0.202998	0.172967	0.170165	0.242409	0.647328	0.0436498	0.156027	-0.0985806	0.68768	-1.08768	0.969818	1.44787	0.357856	1.19351	1.53009	1.39122	0.0770668	0.304535	0.450197	-1.09601	-1.89813	0.621827	0.410905	2.05356	0.955414	-0.186345	0.138635	-0.137716	3	5	8	ENSG00000125944	HNRNPR	heterogeneous nuclear ribonucleoprotein R [Source:HGNC Symbol;Acc:5047]	GO:0000166,GO:0003676,GO:0003723,GO:0005515,GO:0005634,GO:0005654,GO:0005681,GO:0005737,GO:0006397,GO:0008380,GO:0030529,GO:0030530
A_32_P150928	-0.950778	-1.58814	-1.92037	-1.17723	-1.15023	-0.463372	0.226719	-0.622631	-0.00465141	-0.47661	0.525614	-0.533082	-0.0135215	0.142194	0.105757	0.807694	1.52757	1.18465	-2.22286	0.998741	-0.0602903	-0.811044	-1.79696	0.372659	-0.769338	0.531827	0.778416	-0.33087	0.722959	0.0350293	6	2	8	ENSG00000153936	HS2ST1	heparan sulfate 2-O-sulfotransferase 1 [Source:HGNC Symbol;Acc:5193]	GO:0000139,GO:0004394,GO:0005794,GO:0008146,GO:0015014,GO:0016020,GO:0016021,GO:0016051,GO:0016740,GO:0030202,GO:0060676
A_32_P175349	-0.476161	-0.906356	-1.37409	-0.770017	-0.581965	-0.245473	0.319707	-0.359156	0.0186801	-0.279503	0.642401	-0.39489	0.243876	0.438514	0.268235	1.26372	1.35201	1.42644	-1.44628	0.947943	0.00073728	-0.799094	-2.02745	0.394171	-0.769118	1.3622	0.968662	0.190212	1.18533	0.309403	3	5	8	ENSG00000204277	AC087645.2	cDNA FLJ46600 fis, clone THYMU3047144 [Source:UniProtKB/TrEMBL;Acc:Q6ZR66]	NA
A_32_P200697	0.641716	0.389566	-0.136612	0.214332	0.332878	0.373332	0.448037	0.0175729	0.10989	0.274066	-0.437407	0.0717029	-0.273417	-0.20919	-0.613942	-1.10665	-1.37894	-1.04762	0.21209	0.167018	-0.312766	1.58173	1.6703	0.130564	0.90862	-0.734911	0.31922	1.3309	2.83595	1.51133	3	5	8	ENSG00000178882	FAM101A	family with sequence similarity 101, member A [Source:HGNC Symbol;Acc:27051]	NA
A_32_P204565	0.526838	-0.593937	0.0625642	-2.08306	-0.671882	0.0305977	-0.742754	-0.196581	-0.599733	0.262363	-0.781742	0.225338	-0.461718	-0.661089	1.05169	0.0302742	0.307369	0.67265	-0.498451	-2.18094	-1.98319	1.27509	1.22548	-0.0284738	-0.136074	-1.26893	-0.421439	-0.34565	-1.34185	-0.0934646	5	3	8	ENSG00000156831	NSMCE2	non-SMC element 2, MMS21 homolog (S. cerevisiae) [Source:HGNC Symbol;Acc:26513]	GO:0000151,GO:0004842,GO:0005634,GO:0006281,GO:0006310,GO:0008270,GO:0016567,GO:0016874,GO:0046872
A_32_P210525	-0.408442	1.17995	-0.0394812	0.364578	-0.0865304	0.561095	1.06693	0.13737	0.253527	1.13906	1.75073	0.126649	0.292582	0.780105	0.927956	0.597386	-0.922073	0.687994	0.157361	0.393078	NA	NA	-0.312405	NA	0.145087	3.75825	1.45413	0.859781	1.63288	-1.35208	1	7	8	ENSG00000138821	SLC39A8	solute carrier family 39 (zinc transporter), member 8 [Source:HGNC Symbol;Acc:20862]	GO:0006811,GO:0006829,GO:0016020,GO:0016021,GO:0030001,GO:0046873,GO:0055085
A_32_P221507	-0.561068	1.14509	0.175711	-0.17295	0.551654	0.526375	-0.910636	0.926265	-0.2721	0.683112	0.503446	1.30005	0.603679	0.033702	-0.067645	0.527128	-0.00669968	-1.1173	1.19745	0.353098	-0.872896	1.47829	-0.14385	-0.842466	0.499108	-2.56227	-1.08167	-0.937954	-2.59545	0.0151981	4	4	8	ENSG00000167165,ENSG00000240224,ENSG00000241119,ENSG00000242366,ENSG00000242515,ENSG00000243135,ENSG00000244122,ENSG00000244474	UGT1A10,UGT1A3,UGT1A4,UGT1A5,UGT1A6,UGT1A7,UGT1A8,UGT1A9	UDP glucuronosyltransferase 1 family, polypeptide A10 [Source:HGNC Symbol;Acc:12531],UDP glucuronosyltransferase 1 family, polypeptide A3 [Source:HGNC Symbol;Acc:12535],UDP glucuronosyltransferase 1 family, polypeptide A4 [Source:HGNC Symbol;Acc:12536],UDP glucuronosyltransferase 1 family, polypeptide A5 [Source:HGNC Symbol;Acc:12537],UDP glucuronosyltransferase 1 family, polypeptide A6 [Source:H…	GO:0001972,GO:0004857,GO:0005080,GO:0005496,GO:0005504,GO:0005783,GO:0005789,GO:0005792,GO:0006631,GO:0006805,GO:0007588,GO:0008144,GO:0008152,GO:0008194,GO:0008202,GO:0009804,GO:0009812,GO:0015020,GO:0016020,GO:0016021,GO:0016758,GO:0017144,GO:0019899,GO:0031324,GO:0042573,GO:0042803,GO:0045922,GO:0045939,GO:0046982,GO:0051552
A_32_P35375	-0.737113	-1.05091	-1.44241	-0.791423	-0.933123	-0.181881	0.125144	-0.313828	0.0182908	-0.338319	0.318718	-0.432674	0.415711	0.699269	0.242715	1.26827	1.7465	1.40759	-1.82964	1.16973	-0.239906	-0.729724	-1.95975	0.369115	-0.907999	0.790472	0.527513	-0.0170638	0.892547	0.464261	4	4	8	ENSG00000177030	DEAF1	deformed epidermal autoregulatory factor 1 (Drosophila) [Source:HGNC Symbol;Acc:14677]	GO:0001843,GO:0003677,GO:0003690,GO:0003702,GO:0005488,GO:0005515,GO:0005576,GO:0005634,GO:0005667,GO:0005737,GO:0006366,GO:0007275,GO:0007281,GO:0007399,GO:0008270,GO:0009653,GO:0016563,GO:0033599,GO:0045449,GO:0046872,GO:0048706
A_32_P3914	-0.0286246	1.29842	0.383117	0.35076	0.24647	-0.017958	1.00538	0.590549	0.057839	0.266459	-0.0967939	1.08632	-0.334674	0.289342	-0.379713	-0.348357	0.519915	0.384018	0.717571	1.44605	0.285744	-0.00823168	-0.130503	0.00965196	1.29197	-1.04615	-1.1465	-0.297467	-1.3103	-0.198154	3	5	8	ENSG00000122574	WIPF3	WAS/WASL interacting protein family, member 3 [Source:HGNC Symbol;Acc:22004]	GO:0003779,GO:0005737,GO:0007275,GO:0007283,GO:0017124,GO:0030154
A_32_P66072	-0.0108275	-0.195057	0.329947	-0.860794	0.478815	1.12223	0.998735	-1.77757	0.228936	0.914625	0.556991	0.289913	0.457085	1.29721	0.803414	1.04758	0.761371	1.51066	0.112945	0.308211	1.12122	-0.107486	-0.949817	0.873888	-0.218961	2.81783	0.954079	0.292254	2.12036	-0.376943	1	7	8	ENSG00000086758	HUWE1	HECT, UBA and WWE domain containing 1 [Source:HGNC Symbol;Acc:30892]	GO:0000209,GO:0003677,GO:0004842,GO:0005488,GO:0005515,GO:0005622,GO:0005634,GO:0005737,GO:0006464,GO:0008270,GO:0016574,GO:0016874,GO:0016881,GO:0030154
A_32_P71551	-0.706306	-1.42807	-1.89716	-1.13441	-0.849685	-0.579275	0.0205981	-0.67168	-0.0268764	-0.40544	0.291131	-0.441309	0.220273	0.561712	0.0887022	0.942323	1.42985	1.12125	-2.14549	1.01034	-0.0915873	-0.745602	-1.98048	0.331359	-0.869838	0.597772	0.702214	-0.107575	0.910785	0.188197	5	3	8	ENSG00000205078	SYCE1L	synaptonemal complex central element protein 1-like [Source:HGNC Symbol;Acc:37236]	GO:0007126
A_32_P71571	0.637092	-0.18219	0.0725182	-0.125501	-0.635644	0.0473322	1.20224	0.426112	1.75271	0.0597035	0.104946	1.42529	-0.165928	0.485247	-0.474222	0.300391	0.181027	1.00808	1.34154	-0.0596327	0.938331	-0.476125	-0.639141	0.808617	0.299375	-1.02253	2.00772	-0.394219	-0.566179	1.42339	1	7	8	ENSG00000163377	FAM19A4	family with sequence similarity 19 (chemokine (C-C motif)-like), member A4 [Source:HGNC Symbol;Acc:21591]	GO:0005576
A_32_P71864	-0.667527	-1.3386	-1.70393	-0.847043	-1.26614	-0.482007	0.00761422	-0.804403	-0.0213442	-0.436721	0.511843	-0.414851	0.169511	0.343939	0.0212809	1.00753	1.49225	1.23608	-2.29819	0.85934	-0.108177	-0.71955	-1.95027	0.298343	-0.683667	0.54129	0.774438	-0.303101	0.755833	0.277458	5	3	8	ENSG00000172661	FAM21C	family with sequence similarity 21, member C [Source:HGNC Symbol;Acc:23414]	GO:0005515,GO:0005769,GO:0006810,GO:0016020,GO:0031901,GO:0042147,GO:0071203
A_32_P88317	-0.384566	-1.01175	-1.63493	-0.602458	-0.775173	-0.290043	0.110699	-0.112192	0.08316	-0.303909	0.424357	-0.374969	0.269866	0.353141	0.0975217	1.06033	1.51841	1.06764	-1.65967	1.19711	-0.144162	-0.638255	-1.91191	0.303102	-0.772841	0.599344	0.617166	0.00287053	0.851792	0.324985	4	4	8	ENSG00000125510	OPRL1	opiate receptor-like 1 [Source:HGNC Symbol;Acc:8155]	GO:0004872,GO:0004930,GO:0005515,GO:0005886,GO:0005887,GO:0007186,GO:0007193,GO:0007204,GO:0007600,GO:0015051,GO:0016021
A_32_P90455	-0.957073	-1.13019	-1.72688	-1.08767	-1.31398	-0.443613	0.293104	-0.709076	-0.142138	-0.388722	0.48715	-0.419251	0.160077	0.270626	0.0953881	0.749854	1.16688	1.21956	-1.75186	0.631792	-0.0910036	-0.778479	-1.86175	0.369972	-0.807237	0.627711	0.775086	-0.228622	0.660725	0.200215	6	2	8	ENSG00000112787	FBRSL1	fibrosin-like 1 [Source:HGNC Symbol;Acc:29308]	NA
A_32_P9941	0.209124	0.927987	0.375576	0.0224505	0.192217	-0.106651	2.2456	0.790695	-0.788556	0.0689596	0.375459	2.5206	-0.297051	0.830813	-0.0843674	0.0184772	0.205264	1.11003	0.822218	1.47491	-0.30493	0.147804	0.30656	-0.235208	1.34292	-1.896	-1.46372	-0.735443	-3.44654	-0.301762	3	5	8	ENSG00000156076	WIF1	WNT inhibitory factor 1 [Source:HGNC Symbol;Acc:18081]	GO:0004713,GO:0005576,GO:0007165,GO:0007275,GO:0016055,GO:0045600
A_23_P101761	-0.46016	-0.993292	-1.48879	-0.839843	-0.975921	-0.374593	0.186843	-0.661895	-0.00813938	-0.346258	0.553834	-0.462469	-0.034605	0.292864	0.169742	0.779901	1.08685	1.38126	-1.27589	0.794757	-0.219892	-0.918829	-2.12906	0.30428	-1.00015	1.12679	0.615137	0.0289814	0.924802	0.299276	4	3	7	ENSG00000116014	KISS1R	KISS1 receptor [Source:HGNC Symbol;Acc:4510]	GO:0000186,GO:0004872,GO:0005515,GO:0005886,GO:0007165,GO:0007186,GO:0007610,GO:0008188,GO:0008285,GO:0008528,GO:0009986,GO:0016020,GO:0016021,GO:0019722,GO:0042923,GO:0046887,GO:0050482,GO:0050806,GO:0051496
A_23_P106898	-0.120948	0.0880632	0.271667	-0.271018	-0.286727	-0.0696244	1.28035	0.400273	-0.319957	0.134386	0.246018	1.34051	-0.20254	0.277843	-0.16281	0.0239936	0.367085	0.558761	1.01409	1.34261	-0.0891928	0.145195	0.238724	-0.244665	0.615419	-1.48605	-1.33847	-0.656493	-1.88661	-0.252458	3	4	7	ENSG00000175938	ORAI3	ORAI calcium release-activated calcium modulator 3 [Source:HGNC Symbol;Acc:28185]	GO:0005515,GO:0016020,GO:0016021
A_23_P107394	-0.79338	-1.41579	-1.86088	-0.879086	-0.952043	0.0707802	0.300841	-0.468048	-0.0486405	-0.462015	0.438558	-0.472177	0.238959	0.553008	-0.248187	0.948731	1.33604	1.1478	-2.30817	1.00274	-0.130731	-0.686713	-1.83878	0.262034	-0.719416	0.187592	0.670543	-0.355471	0.667534	0.224495	4	3	7	ENSG00000179111	HES7	hairy and enhancer of split 7 (Drosophila) [Source:HGNC Symbol;Acc:15977]	GO:0000122,GO:0001501,GO:0001756,GO:0003677,GO:0005634,GO:0006355,GO:0007219,GO:0007275,GO:0007498,GO:0016564,GO:0030528,GO:0035121,GO:0045449,GO:0048511
A_23_P11922	NA	NA	-0.0382143	-0.354676	-1.25761	-0.719593	-1.08022	0.11694	0.204883	1.17146	-0.0472624	0.608522	-0.00982666	-0.29917	0.245452	-0.181949	0.953683	-1.52686	-0.713479	-0.216923	0.0413774	1.47167	1.24841	-1.23235	0.203147	-0.989647	-0.211509	0.235495	-0.458019	0.0173823	4	3	7	ENSG00000178104	PDE4DIP	phosphodiesterase 4D interacting protein [Source:HGNC Symbol;Acc:15580]	GO:0005515,GO:0005634,GO:0005737,GO:0005794,GO:0005815,GO:0005856
A_23_P138931	NA	NA	0.203351	1.4453	1.56294	2.99997	0.0569763	0.219933	0.213943	0.0463759	0.402902	1.08119	-0.0585324	NA	0.342609	0.435709	NA	0.113285	0.0559363	-0.460332	-0.534287	-0.230783	1.25972	-0.710449	1.0304	-0.254752	NA	0.15453	0.122391	-1.01174	1	6	7	ENSG00000137745	MMP13	matrix metallopeptidase 13 (collagenase 3) [Source:HGNC Symbol;Acc:7159]	GO:0001503,GO:0001666,GO:0001968,GO:0004222,GO:0005509,GO:0005576,GO:0005578,GO:0005583,GO:0005615,GO:0005764,GO:0005794,GO:0006508,GO:0008152,GO:0008233,GO:0008237,GO:0008270,GO:0009612,GO:0030282,GO:0030574,GO:0031012,GO:0031623,GO:0035116,GO:0043171,GO:0043627,GO:0046581,GO:0048306,GO:0050750,GO:0051216
A_23_P141699	-0.637997	-1.14353	-1.67869	-0.780004	-1.09289	-0.234695	-0.11465	-0.729611	-0.0538218	-0.413971	0.153717	-0.530833	0.128623	0.334535	0.180319	0.814411	1.02319	1.1354	-1.90509	0.904883	-0.120504	-0.905057	-2.07158	0.305202	-0.946645	0.857399	0.705779	-0.175031	0.835264	0.110704	5	2	7	ENSG00000178184	PARD6G	par-6 partitioning defective 6 homolog gamma (C. elegans) [Source:HGNC Symbol;Acc:16076]	GO:0005515,GO:0005737,GO:0005886,GO:0005923,GO:0007049,GO:0030054,GO:0051301
A_23_P142537	-0.117582	0.4315	0.303473	0.623899	-0.0786147	-0.314453	-0.829371	0.701311	0.0179361	0.305484	-0.481448	0.490228	0.312605	-1.48958	-0.843564	-0.64126	-1.1964	-1.00253	0.362626	-0.286549	0.00420647	1.89238	3.41382	-1.20528	0.308366	-2.39348	0.233404	-0.382633	-0.823218	-0.140206	5	2	7	ENSG00000204406	MBD5	methyl-CpG binding domain protein 5 [Source:HGNC Symbol;Acc:20444]	GO:0003677,GO:0005634
A_23_P153549	-0.762928	-1.2639	-1.70913	-0.802954	-0.9983	-0.392838	0.164593	-0.548315	-0.0410395	-0.435332	0.192349	-0.467872	0.280896	0.359453	0.150894	0.765721	1.15182	1.19249	-1.90946	1.03213	-0.17264	-0.796928	-1.99968	0.276062	-0.787838	0.592537	0.658671	-0.266545	0.566538	0.233506	4	3	7	ENSG00000105464	GRIN2D	glutamate receptor, ionotropic, N-methyl D-aspartate 2D [Source:HGNC Symbol;Acc:4588]	GO:0001964,GO:0004872,GO:0004970,GO:0004972,GO:0005215,GO:0005234,GO:0005261,GO:0005515,GO:0005886,GO:0006810,GO:0006811,GO:0007165,GO:0008344,GO:0016020,GO:0016021,GO:0016595,GO:0017146,GO:0019717,GO:0022843,GO:0030054,GO:0030288,GO:0035249,GO:0042165,GO:0045202,GO:0045211,GO:0051930
A_23_P160886	0.364796	1.13889	-0.139977	-0.108556	-0.230127	0.174807	-1.37576	-0.0205375	1.72844	0.933824	-0.103624	-0.489015	-1.4708	-0.306694	-1.03947	-1.74626	-2.10671	-0.286814	0.202434	0.432709	-0.315018	-0.678431	0.505206	-0.358385	-0.0301472	0.0461833	0.477755	0.386655	0.154172	-0.169649	5	2	7	ENSG00000173662	TAS1R1	taste receptor, type 1, member 1 [Source:HGNC Symbol;Acc:14448]	GO:0004872,GO:0004930,GO:0005886,GO:0007186,GO:0008527,GO:0016021,GO:0046982,GO:0050896,GO:0050917
A_23_P200780	-1.18401	-0.617307	-0.632318	-1.45653	-1.5676	-1.62944	0.425909	0.705338	-0.254667	-0.607681	-0.0710136	-0.572283	1.38066	0.161185	-0.614685	-1.50169	0.460189	-0.302572	0.025496	0.524132	0.583919	-0.0486413	0.303077	0.132415	0.367899	0.0888623	-0.0454028	-0.358434	-1.27755	0.0504849	6	1	7	ENSG00000069702	TGFBR3	transforming growth factor, beta receptor III [Source:HGNC Symbol;Acc:11774]	GO:0001568,GO:0001666,GO:0001701,GO:0001824,GO:0001837,GO:0001889,GO:0003007,GO:0005024,GO:0005114,GO:0005160,GO:0005515,GO:0005539,GO:0005576,GO:0005578,GO:0005615,GO:0005624,GO:0005737,GO:0005783,GO:0005886,GO:0005887,GO:0006461,GO:0006955,GO:0007179,GO:0007181,GO:0007243,GO:0008201,GO:0009897,GO:0009986,GO:0010633,GO:0010719,GO:0015026,GO:0016021,GO:0016049,GO:0016477,GO:0030165,GO:0030509,GO:…
A_23_P202345	0.248982	0.307322	0.340873	0.268228	-0.109452	-0.664566	0.101253	0.453417	0.00867892	0.181155	-0.72523	0.119585	-0.109402	-1.34266	-0.58453	-1.08227	-1.27346	-1.2634	0.352912	-0.25166	-0.407193	1.22379	1.65145	-0.613843	0.350901	-2.7506	-0.297738	-0.209936	-0.539582	0.105598	5	2	7	ENSG00000181915	ADO	2-aminoethanethiol (cysteamine) dioxygenase [Source:HGNC Symbol;Acc:23506]	GO:0005739,GO:0016491,GO:0046872,GO:0047800,GO:0055114
A_23_P202435	-0.255708	0.277832	0.155501	0.197348	-0.132179	-0.8848	0.0389107	0.172036	-0.0927306	0.126212	-0.483388	0.284975	0.0305043	-1.06994	-0.714119	-1.08516	-1.40862	-1.36118	0.221171	-0.359331	-0.600039	1.00959	1.54327	-0.48722	0.204852	-1.57919	-0.082482	-0.193836	-0.208732	-0.260102	5	2	7	ENSG00000148700	ADD3	adducin 3 (gamma) [Source:HGNC Symbol;Acc:245]	GO:0000794,GO:0003779,GO:0005080,GO:0005198,GO:0005200,GO:0005516,GO:0005737,GO:0005856,GO:0005886,GO:0005911,GO:0005938,GO:0016020,GO:0046872
A_23_P20458	-0.469576	-0.972738	-1.40192	-0.715272	-0.658688	-0.39996	0.241395	-0.394545	0.0731689	-0.26661	0.501085	-0.36792	0.165546	0.0994455	0.286407	1.09655	1.18525	1.14265	-2.024	1.2986	-0.0642716	-0.72808	-1.90263	0.274524	-0.758604	0.918315	0.700246	-0.0723863	0.986596	0.291908	3	4	7	ENSG00000183729	NPBWR1	neuropeptides B/W receptor 1 [Source:HGNC Symbol;Acc:4522]	GO:0004872,GO:0004930,GO:0004985,GO:0005515,GO:0005886,GO:0007186,GO:0007268,GO:0016021,GO:0019222
A_23_P206585	0.0786694	0.0579326	-0.281466	-0.65807	-0.103714	-0.164337	-0.172857	0.83702	0.267114	0.409822	-3.10981	0.171705	0.0783378	-0.503209	0.26845	1.61436	4.37136	-1.73449	-1.40919	-0.490807	1.84775	0.459175	-0.0685128	0.827216	0.0316269	-0.0258417	-0.612539	0.30383	0.116235	-1.08547	4	3	7	ENSG00000166501	PRKCB	protein kinase C, beta [Source:HGNC Symbol;Acc:9395]	GO:0000166,GO:0003682,GO:0004672,GO:0004674,GO:0004697,GO:0005080,GO:0005246,GO:0005515,GO:0005524,GO:0005634,GO:0005737,GO:0005829,GO:0005886,GO:0006468,GO:0006816,GO:0006874,GO:0006915,GO:0007165,GO:0008270,GO:0016568,GO:0016740,GO:0023034,GO:0030374,GO:0034339,GO:0035403,GO:0035408,GO:0042113,GO:0042393,GO:0042953,GO:0043123,GO:0045449,GO:0046872,GO:0050681,GO:0050853
A_23_P207939	0.0586662	-0.0239338	0.894258	1.43842	1.2917	1.11219	-0.0428693	0.507979	0.153952	-0.110441	0.194255	0.236229	-0.198312	-0.000946881	-0.23622	1.29702	0.834065	1.0383	0.0749978	-0.22358	0.298066	1.37226	0.942761	0.336366	0.0781467	-0.0298534	0.0143709	1.22237	0.114766	0.877438	0	7	7	ENSG00000168675	C18orf1	Uncharacterized protein C18orf1 [Source:UniProtKB/Swiss-Prot;Acc:O15165]	GO:0003674,GO:0005886,GO:0008150,GO:0016021
A_23_P214432	-0.462666	-1.00922	1.09612	0.960179	-0.235659	0.4108	0.0901155	-0.144838	0.334871	0.331029	-0.197988	1.00657	-0.054136	-1.49359	0.0669825	-0.238106	-0.295774	0.401275	1.06504	0.240997	-0.592992	0.170645	1.15277	1.05574	-0.12845	0.405287	0.304381	0.291387	0.190666	0.429067	2	5	7	ENSG00000172432	GTPBP2	GTP binding protein 2 [Source:HGNC Symbol;Acc:4670]	GO:0000166,GO:0003924,GO:0005525
A_23_P214935	1.42754	1.28453	0.258145	-0.705418	0.295359	-0.135366	-0.016029	0.00282545	1.86522	0.575316	-0.617087	1.14145	0.853739	0.706826	0.400557	0.161209	0.260168	-0.0775378	0.904679	0.413505	1.2718	1.30713	0.759915	0.697046	0.143253	1.12577	0.234033	0.438486	0.101425	0.172446	0	7	7	ENSG00000093134	VNN3	vanin 3 [Source:HGNC Symbol;Acc:16431]	NA
A_23_P215505	-0.984734	0.0935299	0.143956	-0.237725	-0.798348	0.456865	0.400513	-0.441244	0.543995	0.0495806	-0.875947	-0.887622	0.292778	-1.15513	0.306437	0.453371	0.0615495	0.154396	0.617171	-1.82536	-0.100873	0.998695	1.26808	0.752021	-0.321599	-1.14653	0.91265	1.36467	1.76609	1.72888	3	4	7	ENSG00000136237	RAPGEF5	Rap guanine nucleotide exchange factor (GEF) 5 [Source:HGNC Symbol;Acc:16862]	GO:0005085,GO:0005088,GO:0005622,GO:0005634,GO:0007264,GO:0007399,GO:0017034,GO:0023034,GO:0030742,GO:0051056
A_23_P250385	-1.18365	-0.748976	-1.02779	-0.465974	-1.05382	0.28608	-0.671812	-0.380378	0.597912	-0.129717	-1.4262	-0.497259	0.272904	0.592056	0.0806457	0.649297	0.759654	-0.77192	-0.62451	0.0605157	-0.174977	-0.237424	-1.04295	-0.0360607	-0.660359	0.310817	0.0609346	0.0203071	1.57857	1.06308	5	2	7	ENSG00000184357	HIST1H1B	histone cluster 1, H1b [Source:HGNC Symbol;Acc:4719]	GO:0000786,GO:0003677,GO:0005515,GO:0005634,GO:0005694,GO:0006334,GO:0007517
A_23_P27306	0.217479	0.477065	0.490566	0.172102	-0.55718	-0.744462	NA	0.918104	0.453049	1.4197	NA	0.478364	0.0754557	-0.763457	-0.217052	-1.43869	-0.923841	-2.16085	0.959761	-0.697973	0.13627	1.32562	1.29976	NA	NA	-2.15801	NA	-0.771466	-1.71648	-0.245142	4	3	7	ENSG00000158270	COLEC12	collectin sub-family member 12 [Source:HGNC Symbol;Acc:16016]	GO:0005044,GO:0005488,GO:0005529,GO:0005534,GO:0006910,GO:0006952,GO:0006955,GO:0008329,GO:0009756,GO:0016020,GO:0016021,GO:0030169,GO:0045087,GO:0046872,GO:0051260
A_23_P27636	-0.17473	0.0498853	0.0827705	0.0199623	-0.37754	-0.447141	-0.905557	0.156337	-0.162228	-0.0699919	-1.17326	0.0360094	-0.0101598	-0.851397	-0.291986	-0.449331	-0.622282	-1.03423	-0.405188	-0.451274	-0.485667	1.01358	1.9372	-0.515349	-0.212264	-1.99259	-2.65232	-0.813599	-1.03556	-0.531625	5	2	7	ENSG00000196757	ZNF700	zinc finger protein 700 [Source:HGNC Symbol;Acc:25292]	GO:0003676,GO:0003677,GO:0005622,GO:0005634,GO:0006355,GO:0008270,GO:0046872
A_23_P303390	-0.462503	-0.729349	-1.40332	-0.661849	-0.804868	-0.350428	0.0766395	-0.272306	0.048354	-0.28341	0.730132	-0.409532	0.295374	0.674925	0.316488	0.867778	1.12287	1.48191	-1.29978	0.903704	-0.0240146	-0.751295	-2.01384	0.375257	-0.835228	1.12963	0.633228	0.0395534	1.05759	0.247309	3	4	7	ENSG00000134323,ENSG00000233718	MYCN,MYCNOS	v-myc myelocytomatosis viral related oncogene, neuroblastoma derived (avian) [Source:HGNC Symbol;Acc:7559],v-myc myelocytomatosis viral related oncogene, neuroblastoma derived (avian) opposite strand [Source:HGNC Symbol;Acc:16911]	GO:0000785,GO:0001502,GO:0002053,GO:0003677,GO:0003700,GO:0005515,GO:0005634,GO:0006355,GO:0006357,GO:0008284,GO:0010942,GO:0030324,GO:0030528,GO:0042733,GO:0045449,GO:0048704,GO:0048754
A_23_P328740	0.297504	0.471207	1.17916	1.11063	1.15232	1.3044	-0.0770622	0.293931	0.411411	0.422422	0.227149	0.652282	0.0422696	-0.538545	-0.61062	-0.280947	-0.153166	-1.04158	0.292137	0.35113	0.301426	0.20738	0.631334	-0.126188	0.402365	-0.329441	-0.0244741	0.55782	1.20605	3.00268	1	6	7	ENSG00000163121	NEURL3	neuralized homolog 3 (Drosophila) pseudogene [Source:HGNC Symbol;Acc:25162]	NA
A_23_P329254	-0.0768609	0.116517	-0.143074	0.709598	-0.445426	0.0892591	2.32821	0.750934	-0.338797	-0.28306	0.173891	2.20179	-0.537202	0.347128	-0.0803298	0.0277873	-0.540351	1.36535	0.929966	0.289338	0.0230934	-0.0612506	-0.185795	0.550963	0.264116	-1.64826	-1.3297	-0.685138	-3.18287	-1.66935	4	3	7	ENSG00000214174	AMZ2P1	archaelysin family metallopeptidase 2 pseudogene 1 [Source:HGNC Symbol;Acc:26491]	NA
A_23_P333129	-0.720964	-1.37947	-1.73311	-0.88906	-1.24678	-0.707127	0.0295684	-0.988331	-0.0461128	-0.412999	0.24253	-0.497491	0.107428	0.225467	-0.0797427	0.632999	1.14476	1.1643	-2.2101	0.797363	-0.08936	-0.829259	-2.00342	0.194114	-0.804257	0.676444	0.752545	-0.262614	0.790444	0.20814	5	2	7	ENSG00000227522,ENSG00000226311,ENSG00000226311,ENSG00000241576,ENSG00000223913,ENSG00000236462,ENSG00000236462,ENSG00000243653,ENSG00000235950	DUX4L4,DUX4L10,DUX4L10,DUX4L11,DUX4L12,DUX4L13,DUX4L13,DUX4L14,DUX4L15	double homeobox 4 like 4 [Source:HGNC Symbol;Acc:38686],double homeobox 4 like 10 [Source:HGNC Symbol;Acc:31354],double homeobox 4 like 10 [Source:HGNC Symbol;Acc:31354],double homeobox 4 like 11 [Source:HGNC Symbol;Acc:38687],double homeobox 4 like 12 [Source:HGNC Symbol;Acc:38671],double homeobox 4 like 13 [Source:HGNC Symbol;Acc:38672],double homeobox 4 like 13 [Source:HGNC Symbol;Acc:38672],d…	GO:0003700,GO:0006355,GO:0043565
A_23_P339744	-0.865489	-1.55253	-2.00203	-1.09293	-0.95888	-0.562569	0.0332912	-0.600506	-0.0719686	-0.471323	0.318542	-0.473248	0.207643	0.370484	0.0944616	0.971941	1.4104	0.922035	-2.05372	1.00761	-0.104586	-0.744821	-1.90043	0.294405	-0.806056	0.60796	0.567436	-0.26159	0.672638	0.348686	5	2	7	ENSG00000232427	PRR24	proline rich 24 [Source:HGNC Symbol;Acc:27406]	GO:0016020,GO:0016021
A_23_P35131	-1.48262	-1.30531	-0.844734	-0.643543	-0.651363	-0.606064	-0.207114	-0.00461836	-0.556695	-0.782277	0.0321848	-0.972758	1.70536	-0.26261	-0.0140058	-0.0418784	0.440786	-0.246028	-0.957252	-0.716181	-0.3241	-0.0868448	-0.644373	0.732234	-0.563675	-1.0353	0.329043	-1.25468	-1.97254	-1.89471	6	1	7	ENSG00000143368	SF3B4	splicing factor 3b, subunit 4, 49kDa [Source:HGNC Symbol;Acc:10771]	GO:0000166,GO:0000375,GO:0000398,GO:0003676,GO:0003723,GO:0005515,GO:0005634,GO:0005681,GO:0006397,GO:0008380
A_23_P359174	-0.176066	-0.697161	-0.44638	-1.40919	-0.0731546	-1.059	-0.585343	0.0796731	0.223841	0.0702784	-1.33827	0.371949	-0.477281	-0.247555	0.999881	0.488893	0.0633714	-0.19403	0.198225	0.292458	NA	1.0535	2.4647	0.131583	0.0327321	-1.55238	-1.29325	-0.489568	-0.117795	0.0481649	5	2	7	ENSG00000168386	FILIP1L	filamin A interacting protein 1-like [Source:HGNC Symbol;Acc:24589]	GO:0003674,GO:0003676,GO:0005524,GO:0005634,GO:0005737,GO:0008026,GO:0008150,GO:0016020,GO:0016459
A_23_P360605	0.300245	0.477972	1.85605	1.39252	1.29522	1.15836	-0.135252	-0.160414	0.0743773	0.177732	-0.644546	0.0434612	-0.546041	-0.246115	-0.0528425	-0.944456	-1.57092	-1.29998	0.742737	-0.425439	0.017741	0.186127	0.775982	-0.488704	0.245214	-0.573479	-0.110511	0.46368	0.675493	1.38107	2	5	7	ENSG00000168502	KIAA0802	KIAA0802 [Source:HGNC Symbol;Acc:29121]	NA
A_23_P401524	-0.645381	-1.44936	-1.78152	-0.975917	-1.03049	-0.394424	0.106325	-0.662694	0.00208735	-0.331568	0.38104	-0.458004	0.137749	0.490589	0.140504	0.850934	1.33155	1.45362	-2.00855	0.918236	-0.0629941	-0.777157	-1.88176	0.3389	-0.789684	0.685441	0.798367	-0.230954	0.895177	0.0703603	5	2	7	ENSG00000156885	COX6A2	cytochrome c oxidase subunit VIa polypeptide 2 [Source:HGNC Symbol;Acc:2279]	GO:0004129,GO:0005739,GO:0005743,GO:0005751,GO:0006091,GO:0016020
A_23_P436266	0.702381	-0.0273396	0.971758	0.718854	1.30106	0.861641	-0.236522	-0.0825688	0.28036	0.0400587	-0.111899	0.129866	0.292759	0.70037	1.22015	1.79867	1.73552	2.0487	-2.30297	0.779319	0.327976	0.458795	0.303113	0.461421	0.108312	0.180776	-0.383439	0.442117	1.28643	0.966142	1	6	7	ENSG00000130723	BAT2L	HLA-B associated transcript 2-like 1 [Source:HGNC Symbol;Acc:28121]	GO:0005515
A_23_P501831	0.0395524	0.274074	0.458754	1.29082	2.05242	2.2392	0.113188	0.230533	0.468684	0.59471	0.385557	0.547753	0.149962	-0.11617	-0.0171616	-0.00876662	0.540233	1.28995	-0.243155	-0.263019	0.153043	-0.57396	-1.26485	0.469741	-0.00467696	-0.00212857	0.572435	0.93555	1.39998	1.31204	1	6	7	ENSG00000170271	C5orf4	Uncharacterized protein C5orf4 [Source:UniProtKB/Swiss-Prot;Acc:Q96IV6]	GO:0005506,GO:0005783,GO:0006633,GO:0016020,GO:0016021,GO:0016491,GO:0055114
A_23_P50773	-0.992581	-1.71436	-2.13858	-0.743096	-1.40544	-0.666392	-0.00258786	-0.660758	-0.0144908	-0.42838	0.137611	-0.469647	0.279234	0.0488457	0.060727	0.757674	1.43841	1.10995	-2.20242	0.892022	-0.0307207	-0.599755	-1.76377	0.504453	-0.684839	0.590306	0.871544	-0.310688	0.756378	0.236019	5	2	7	ENSG00000105662	CRTC1	CREB regulated transcription coactivator 1 [Source:HGNC Symbol;Acc:16062]	GO:0005515,GO:0005634,GO:0005737,GO:0008140,GO:0044419,GO:0045449,GO:0045944
A_23_P52846	0.907214	-0.188929	0.308343	-1.1435	0.344268	0.0539248	0.0507165	0.647837	0.010591	0.209441	-1.31182	0.172124	0.0446296	-0.765117	-0.261796	-0.384778	-0.100579	-0.455809	-1.38801	-0.660599	-0.867668	1.74476	2.765	-0.181685	0.35881	-1.82522	-0.828397	0.163687	-0.59699	1.00721	4	3	7	ENSG00000052841	TTC17	tetratricopeptide repeat domain 17 [Source:HGNC Symbol;Acc:25596]	GO:0005488
A_23_P64090	-1.02497	-1.06291	-0.847254	-0.716146	-0.530784	-0.659745	-0.0767578	-0.693534	-0.604675	-0.624653	-0.0604816	-1.01326	-0.543077	-0.690596	-0.479813	0.0705218	0.0447769	-0.157346	-0.656451	-1.55446	-1.15899	-0.00634551	-0.743969	-0.037101	-0.819751	-0.889507	0.594202	-1.07506	-0.787157	-1.38043	7	0	7	ENSG00000233111	RAB1C	RAB1C, member RAS oncogene family pseudogene [Source:HGNC Symbol;Acc:23683]	NA
A_23_P69329	0.113822	0.388596	0.642201	-0.742115	0.189313	0.27199	1.07457	1.09717	-0.606866	0.275092	-0.124294	2.21744	-0.183258	-0.241358	-0.353964	-0.636512	0.260201	0.547481	0.475839	0.493689	-0.0061522	0.111117	0.109217	0.371064	1.46117	-1.66157	-1.97442	-0.805837	-2.83448	0.310901	3	4	7	ENSG00000114378	HYAL1	hyaluronoglucosaminidase 1 [Source:HGNC Symbol;Acc:5320]	GO:0004415,GO:0005576,GO:0005615,GO:0005764,GO:0005975,GO:0008219,GO:0008285,GO:0016798,GO:0030214
A_23_P78952	-0.493686	-1.03037	-1.48145	-0.850667	-0.745189	-0.206661	0.141603	-0.49075	0.0289785	-0.27775	0.405123	-0.35323	0.10321	0.392182	0.263671	0.885422	1.1685	1.40887	-1.6533	1.04843	-0.153332	-0.743558	-1.9692	0.280444	-0.737068	0.839995	0.74159	-0.00967761	0.889574	0.111047	4	3	7	ENSG00000186111	PIP5K1C	phosphatidylinositol-4-phosphate 5-kinase, type I, gamma [Source:HGNC Symbol;Acc:8996]	GO:0000166,GO:0003700,GO:0005524,GO:0005634,GO:0005886,GO:0006355,GO:0007409,GO:0007601,GO:0016301,GO:0016307,GO:0016308,GO:0016740,GO:0030528,GO:0043565,GO:0046488,GO:0050896
A_23_P79066	-0.737805	-1.37697	-1.97636	-0.516786	-0.87494	-0.29961	0.268568	-0.511382	0.041248	-0.372416	0.311297	-0.45771	0.40799	0.474258	0.039529	1.01891	1.48604	1.22027	-2.04265	0.930264	-0.129367	-0.58095	-1.84702	0.329813	-0.711214	0.448129	0.651084	-0.231438	0.771865	0.405166	4	3	7	ENSG00000005206	AC004410.1	Signal peptide peptidase-like 2B (SPP-like 2B)(SPPL2b)(EC 3.4.23.-)(Intramembrane protease 4)(IMP-4)(Presenilin-like protein 1) [Source:UniProtKB/Swiss-Prot;Acc:Q8TCT7]	GO:0000139,GO:0004190,GO:0005794,GO:0008233,GO:0016020,GO:0016021
A_23_P95640	-0.121102	-0.0578577	0.434596	0.36291	0.006485	1.28494	0.911545	-0.364467	0.506937	0.485276	1.9303	0.818673	-0.239917	1.03069	0.738868	1.16544	1.30262	-0.0892104	0.819411	0.379294	-0.0905378	0.395402	-0.0953758	0.639173	0.48476	1.05063	1.73382	0.672899	0.764592	0.941668	0	7	7	ENSG00000196533	C1orf186	Uncharacterized protein C1orf186 [Source:UniProtKB/Swiss-Prot;Acc:Q6ZWK4]	GO:0016020,GO:0016021
A_23_P9926	-0.543406	-1.13698	-1.57739	-0.633204	-1.05606	-0.304945	-0.143553	-0.67772	-0.0356129	-0.387077	0.26168	-0.449803	0.0462264	0.334613	0.274721	0.887992	1.02652	1.35381	-1.79597	0.795571	-0.112075	-0.8754	-1.96695	0.293774	-0.923478	0.762878	0.657117	-0.135175	0.785224	0.148835	5	2	7	ENSG00000182612	TSPAN10	tetraspanin 10 [Source:HGNC Symbol;Acc:29942]	GO:0016020,GO:0016021
A_24_P100382	0.607053	0.479224	0.546442	0.344683	0.115518	0.324275	-0.0619106	0.0137208	2.0045	1.62394	0.145516	1.03852	0.0333191	0.239276	-0.10035	-0.125156	-0.736075	-0.781741	0.161183	0.325129	1.1065	2.26868	1.24667	0.567419	1.18882	0.261658	0.940964	0.415151	0.700903	0.683133	0	7	7	ENSG00000198814	GK	glycerol kinase [Source:HGNC Symbol;Acc:4289]	GO:0000166,GO:0004370,GO:0005524,GO:0005737,GO:0005739,GO:0005741,GO:0005829,GO:0005975,GO:0006071,GO:0006072,GO:0016020,GO:0016740,GO:0016773
A_24_P101047	-0.0461594	-0.0913349	0.359251	0.271021	-0.110947	-0.254706	-0.765937	0.120184	-0.105635	-0.150832	-0.200926	-0.107425	0.276151	-1.02737	-0.584082	-0.837484	-1.52317	-1.58386	0.287506	-0.622535	-0.54079	-0.0527548	2.29284	-1.62605	0.0691739	-2.39484	NA	-0.550985	-1.28597	-0.160754	6	1	7	ENSG00000168116	KIAA1586	KIAA1586 [Source:HGNC Symbol;Acc:21360]	NA
A_24_P10674	-0.543117	-1.10893	-1.65045	-0.900414	-1.15811	-0.234597	0.0382108	-0.892949	-0.05203	-0.313743	0.193053	-0.398188	-0.0271224	0.181127	0.0653366	0.862641	1.0794	1.059	-1.82731	0.71775	-0.058786	-0.708502	-1.81472	0.502499	-0.769204	0.637179	0.815599	-0.277811	0.693911	0.206663	5	2	7	ENSG00000004777	ARHGAP33	Rho GTPase activating protein 33 [Source:HGNC Symbol;Acc:23085]	GO:0005096,GO:0005100,GO:0005515,GO:0005622,GO:0005737,GO:0005886,GO:0007154,GO:0007165,GO:0015031,GO:0030675,GO:0035091
A_24_P113725	-0.683153	-1.2388	-1.73793	-0.633508	-0.705277	-0.262216	0.0604089	-0.521465	0.0704957	-0.394327	0.530023	-0.447819	0.244817	0.59573	0.183167	1.20646	1.581	1.33984	-2.13714	0.962175	-0.147806	-0.671985	-1.91874	0.401954	-0.873233	0.630975	0.819983	-0.189963	0.782837	0.234903	4	3	7	ENSG00000134595	SOX3	SRY (sex determining region Y)-box 3 [Source:HGNC Symbol;Acc:11199]	GO:0003677,GO:0005634,GO:0007417,GO:0009887,GO:0030900,GO:0045449,GO:0048515
A_24_P136551	-0.0198084	-1.73447	-0.501476	-0.279847	-0.413782	0.981092	-0.370267	-0.578984	0.139202	-0.171268	-1.13147	0.0138691	0.827933	-1.08208	0.944991	1.19003	1.82012	-0.817479	-0.785468	0.345191	-1.18372	-0.62215	-0.198227	0.362504	-1.40331	-0.659472	0.0645931	-0.435148	NA	0.553171	5	2	7	ENSG00000182446	NPLOC4	nuclear protein localization 4 homolog (S. cerevisiae) [Source:HGNC Symbol;Acc:18261]	GO:0005515,GO:0005622,GO:0005634,GO:0005737,GO:0005783,GO:0005829,GO:0006944,GO:0007030,GO:0008270,GO:0030433,GO:0042175,GO:0046872
A_24_P163590	-0.104107	0.304407	0.704925	0.405031	0.174644	-0.32369	0.112246	0.0867716	-0.130607	0.205176	-0.294817	0.419622	-0.342796	-0.838263	-1.70989	-1.25508	-1.7315	-1.33346	0.150926	-0.159768	-0.611068	0.723347	1.63729	-0.533728	0.11737	-1.25705	-0.43575	-0.412389	-1.28302	0.11186	6	1	7	ENSG00000164603	C7orf60	UPF0532 protein C7orf60 [Source:UniProtKB/Swiss-Prot;Acc:Q1RMZ1]	NA
A_24_P168398	0.326682	0.359643	0.31664	0.393551	0.0517692	-0.168904	-0.0672486	0.407903	0.112206	0.30663	-1.00969	0.279671	-0.0920197	-0.80796	-0.476916	-0.400923	-1.07147	-1.29415	-0.147447	-0.80829	NA	1.44408	0.983437	-0.13579	0.375057	-1.31521	-1.6499	0.206126	-0.0149632	1.09716	5	2	7	ENSG00000188629	ZNF177	zinc finger protein 177 [Source:HGNC Symbol;Acc:12966]	GO:0000122,GO:0003676,GO:0003677,GO:0005622,GO:0005634,GO:0006355,GO:0008270,GO:0030528,GO:0045449,GO:0046872
A_24_P173294	-0.717886	-1.33323	-1.75915	-0.923171	-0.891037	-0.495772	0.0395414	-0.428586	-0.0816247	-0.425948	0.513973	-0.518498	0.273582	0.81474	-0.0145815	1.03988	1.38251	1.16384	-2.01964	0.826211	-0.138493	-0.81251	-2.04873	0.240048	-0.992144	0.563368	0.529342	-0.302263	0.672176	-0.0109961	4	3	7	ENSG00000129911	KLF16	Kruppel-like factor 16 [Source:HGNC Symbol;Acc:16857]	GO:0003677,GO:0003700,GO:0005622,GO:0005634,GO:0006357,GO:0007212,GO:0008270,GO:0045449,GO:0046872
A_24_P185368	NA	NA	NA	NA	NA	NA	1.03731	1.15112	0.911539	1.01403	0.895014	1.0519	0.653627	1.05901	1.39815	0.193881	0.243309	-0.256776	NA	NA	NA	NA	NA	NA	0.310788	1.10379	NA	0.537254	NA	-0.437035	0	7	7	ENSG00000180532	ZSCAN4	zinc finger and SCAN domain containing 4 [Source:HGNC Symbol;Acc:23709]	GO:0000784,GO:0003700,GO:0005622,GO:0005634,GO:0005694,GO:0006355,GO:0008270,GO:0010833,GO:0046872
A_24_P200420	-0.168564	-0.393636	-0.392728	-0.627489	-0.247451	-0.0991443	-1.06813	0.206767	0.356714	0.0759237	-0.14814	0.186426	0.630781	0.189616	0.942584	1.40138	1.93661	0.3149	0.152131	0.484795	-1.18038	1.44943	1.89004	0.129971	0.00976178	-1.09613	-0.458927	-0.304135	0.218475	-0.0487744	3	4	7	ENSG00000151012	SLC7A11	solute carrier family 7, (cationic amino acid transporter, y+ system) member 11 [Source:HGNC Symbol;Acc:11059]	GO:0005886,GO:0006810,GO:0006865,GO:0009636,GO:0015171,GO:0015327,GO:0016020,GO:0016021,GO:0055085
A_24_P207195	-0.523813	-1.07905	-1.46674	-0.461988	-0.966138	-0.33576	0.156504	-0.508464	-0.0555916	-0.382316	0.475465	-0.529616	0.107657	0.542797	0.0954767	0.80605	0.971708	0.957627	-1.43347	0.859853	-0.160366	-1.00198	-2.07055	0.458071	-1.07371	1.48471	0.491269	-0.0494642	0.719825	0.629819	6	1	7	ENSG00000177508	IRX3	iroquois homeobox 3 [Source:HGNC Symbol;Acc:14360]	GO:0003677,GO:0003700,GO:0005634,GO:0006355,GO:0007275,GO:0043565
A_24_P212819	-0.311899	-0.880993	-1.44984	-0.637214	-0.536192	-0.179294	0.120779	-0.431203	0.0731736	-0.314294	0.455319	-0.383032	0.387753	0.580659	0.339314	1.16802	1.45317	1.19943	-1.68587	1.15832	-0.0858422	-0.648298	-1.95856	0.459914	-0.725091	0.813628	0.737946	-0.0505893	0.901073	0.246837	3	4	7	ENSG00000136152	COG3	component of oligomeric golgi complex 3 [Source:HGNC Symbol;Acc:18619]	GO:0005515,GO:0005794,GO:0005801,GO:0006486,GO:0006886,GO:0006888,GO:0006890,GO:0006891,GO:0008565,GO:0016020,GO:0017119,GO:0032580,GO:0033365,GO:0050821
A_24_P216165	-0.453396	-1.25236	-1.25488	-0.857626	-0.977978	-0.409844	-0.107052	-0.499371	-0.17561	-0.460173	0.254073	-0.569111	0.423363	0.458586	0.257873	0.97843	0.903183	1.08207	-1.56357	0.748102	-0.227449	-0.914976	-2.11289	0.234335	-1.01731	1.01012	0.636817	-0.0737393	0.552586	-0.0528293	5	2	7	ENSG00000245848	CEBPA	CCAAT/enhancer binding protein (C/EBP), alpha [Source:HGNC Symbol;Acc:1833]	GO:0000050,GO:0000122,GO:0001889,GO:0001892,GO:0003677,GO:0003700,GO:0003704,GO:0003705,GO:0005515,GO:0005634,GO:0005667,GO:0006091,GO:0006350,GO:0006355,GO:0006366,GO:0006953,GO:0007005,GO:0007584,GO:0008134,GO:0008285,GO:0010552,GO:0010843,GO:0016363,GO:0016481,GO:0019221,GO:0019904,GO:0030099,GO:0030154,GO:0030225,GO:0030324,GO:0031100,GO:0032403,GO:0033274,GO:0035189,GO:0042127,GO:0042803,GO:…
A_24_P219418	0.0969607	-0.511345	-1.36395	-0.560016	-0.709688	-0.339529	0.271966	-0.763429	0.154659	-0.209987	0.366999	-0.284954	0.0490867	0.571748	0.131553	0.639453	0.687907	1.09264	-1.28277	1.48263	0.0293182	-0.817608	-2.06978	0.317262	-0.590242	1.32882	0.860573	0.17656	1.20204	0.600165	3	4	7	ENSG00000179755	AC135776.1	Putative uncharacterized protein MGC3480 [Source:UniProtKB/Swiss-Prot;Acc:Q8N6K4]	NA
A_24_P235098	-0.763808	-1.2626	-1.7516	-0.734399	-0.902391	-0.40264	-0.180708	-0.560797	-0.0791114	-0.43828	0.485044	-0.470128	0.119807	0.36745	-0.266277	0.912993	1.36619	1.07326	-2.21959	1.0094	-0.175342	-0.834297	-1.96811	0.226701	-0.745729	0.661639	0.64651	-0.262456	0.668931	0.209211	4	3	7	ENSG00000164379	FOXQ1	forkhead box Q1 [Source:HGNC Symbol;Acc:20951]	GO:0003700,GO:0005634,GO:0006355,GO:0031069,GO:0043565
A_24_P235783	-0.432215	0.028273	-0.264633	0.931418	0.334878	-0.224887	-0.500203	0.615808	0.0216299	-0.386971	-0.589289	-0.193431	0.52545	-0.544892	0.179772	0.322827	1.01582	-0.405646	-1.36966	1.38168	-0.443149	1.55795	1.69331	-0.23388	0.386263	-1.50705	-0.758533	-0.409628	2.65631	0.420328	2	5	7	ENSG00000168066	SF1	splicing factor 1 [Source:HGNC Symbol;Acc:12950]	GO:0000245,GO:0000389,GO:0000398,GO:0003676,GO:0003702,GO:0003714,GO:0003723,GO:0005515,GO:0005634,GO:0005681,GO:0005840,GO:0008270,GO:0008380,GO:0022402,GO:0030238,GO:0033327,GO:0045449,GO:0046872,GO:0048662,GO:0050810
A_24_P251040	-0.582608	-1.01869	-1.43935	-0.741699	-0.725472	-0.542742	0.153967	-0.043553	0.0421306	-0.170629	0.470395	-0.208349	0.815572	0.488247	0.221831	1.16674	1.56874	1.25823	-0.708636	0.942651	-0.0638828	-0.678225	-1.82249	0.370982	-0.578164	0.772619	0.839349	0.161219	1.12204	0.54487	3	4	7	ENSG00000117407	ARTN	artemin [Source:HGNC Symbol;Acc:727]	GO:0005102,GO:0005515,GO:0005576,GO:0005615,GO:0007165,GO:0007405,GO:0007411,GO:0007422,GO:0008083,GO:0050930
A_24_P253003	0.037113	0.113927	0.0470373	0.284569	0.921934	0.204579	-0.14	-0.00755717	0.0738133	0.580225	0.23607	0.809874	-0.107841	1.00686	0.226863	1.46582	1.7575	2.60686	-0.111852	0.0821068	0.364059	1.32897	1.06561	1.46451	-0.135081	0.143617	-0.124385	0.26134	0.341442	0.395402	0	7	7	ENSG00000085741	WNT11	wingless-type MMTV integration site family, member 11 [Source:HGNC Symbol;Acc:12776]	GO:0001649,GO:0003151,GO:0004871,GO:0005099,GO:0005576,GO:0005578,GO:0005737,GO:0006468,GO:0007165,GO:0007223,GO:0007275,GO:0010628,GO:0010843,GO:0016055,GO:0016481,GO:0016563,GO:0016564,GO:0030182,GO:0030282,GO:0030295,GO:0030308,GO:0030325,GO:0030335,GO:0030336,GO:0031012,GO:0032320,GO:0032915,GO:0034394,GO:0035567,GO:0043065,GO:0043066,GO:0045941,GO:0048706,GO:0048844,GO:0051496,GO:0060021,GO:…
A_24_P253818	-0.119269	-1.12713	-0.144873	-0.621506	-0.517176	-1.27536	-1.20728	-0.197858	-0.224627	-0.131586	0.524799	-0.773138	0.661249	-0.364134	-0.178929	-0.258003	0.432598	-0.677195	0.232276	0.433967	-1.09465	-0.0445122	-2.15093	0.260443	-0.541436	-0.623277	-0.0765907	-0.336301	-1.1127	-1.33549	7	0	7	ENSG00000132589	FLOT2	flotillin 2 [Source:HGNC Symbol;Acc:3758]	GO:0005515,GO:0005624,GO:0005886,GO:0005901,GO:0007155,GO:0008544,GO:0009986,GO:0016600,GO:0045121
A_24_P258473	0.075957	0.0328219	1.13095	0.132956	0.916391	0.206994	0.411364	-0.186577	0.297347	0.351766	0.730216	-0.313484	1.36739	0.283099	0.74249	0.563571	1.72542	0.529763	-0.435424	-1.19955	-0.318408	0.540767	0.929451	1.01616	-0.461653	-0.165044	-0.00865071	0.724978	1.16737	1.63656	1	6	7	ENSG00000198732	SMOC1	SPARC related modular calcium binding 1 [Source:HGNC Symbol;Acc:20318]	GO:0005509,GO:0005576,GO:0005604,GO:0010811,GO:0030198,GO:0050840
A_24_P260122	0.138757	0.138281	0.617571	0.190346	0.318765	0.340617	-0.153509	0.0899111	-0.297784	-0.117193	-1.18567	-0.1834	-1.35718	-1.29618	-0.404461	-1.18406	-1.50736	0.0664146	0.185496	0.50226	0.0423745	-0.0193038	0.0535342	0.122591	0.296226	-1.81242	-0.0328869	-0.799973	-1.90586	-0.613333	7	0	7	ENSG00000144824	PHLDB2	pleckstrin homology-like domain, family B, member 2 [Source:HGNC Symbol;Acc:29573]	GO:0005737,GO:0016020
A_24_P264383	-0.384134	-1.10991	-1.64749	-0.953627	-0.770578	-0.467319	0.433416	-0.653499	0.0946493	-0.282671	0.361273	-0.43097	0.0883703	0.587079	0.253628	0.914847	1.14918	1.39943	-1.80136	0.876535	0.0161157	-0.78499	-2.08095	0.355624	-0.752424	0.866195	0.735653	0.102639	1.03076	0.292608	4	3	7	ENSG00000197182	RP4-695O20__B.10	microRNA let-7a-3 (MIRLET7A3), microRNA [Source:RefSeq DNA;Acc:NR_029478]	NA
A_24_P268662	0.317192	0.770907	0.738019	0.104876	-0.514324	-1.44901	0.0475566	0.120068	0.102587	0.199623	0.709614	-0.0783714	-0.140403	-0.410506	-0.133154	-0.308234	-1.0419	-1.74554	0.14694	-0.434379	0.560659	0.105849	1.70067	0.00891766	1.73191	-2.48261	-0.512213	-0.567873	-1.01632	-0.667754	5	2	7	ENSG00000144827	ABHD10	abhydrolase domain containing 10 [Source:HGNC Symbol;Acc:25656]	GO:0005739,GO:0008233,GO:0008236
A_24_P310256	0.19502	0.415938	0.622595	0.284444	-0.151283	-0.202861	2.57726	0.842572	-0.54446	0.181677	0.300088	2.2701	-0.167227	0.414492	-0.293878	-0.503684	-0.0331329	0.840599	0.947594	1.84168	0.082998	0.577118	0.0689521	0.0137104	1.14307	-1.72948	-2.31111	-0.704317	-2.66469	-0.02752	3	4	7	ENSG00000153902	LGI4	leucine-rich repeat LGI family, member 4 [Source:HGNC Symbol;Acc:18712]	GO:0005515,GO:0005576,GO:0005615,GO:0008344,GO:0022011,GO:0042551,GO:0042552
A_24_P324886	0.127906	0.637607	0.544929	0.519265	0.352484	0.489835	1.69905	1.0234	0.401976	1.22894	1.37502	0.615419	0.246719	-0.23928	-0.0399297	-0.255049	-1.00604	-0.147677	0.540596	-0.354162	-0.0182008	0.804132	1.00861	-0.388352	0.349377	-1.2342	-0.0816069	0.190088	-0.315813	0.334038	2	5	7	ENSG00000128512	DOCK4	dedicator of cytokinesis 4 [Source:HGNC Symbol;Acc:19192]	GO:0005085,GO:0005515,GO:0005525,GO:0005622,GO:0007165,GO:0012505,GO:0016020,GO:0017124,GO:0030165,GO:0030675,GO:0032420,GO:0032421,GO:0048365,GO:0051020
A_24_P328446	-0.400102	-0.785484	-1.02943	-0.624734	-0.615767	-0.19533	0.2761	-0.530226	-0.0229316	-0.270617	0.542767	-0.319704	-0.0248699	0.787285	0.380767	1.01961	0.971716	1.1712	-1.08411	0.372688	-0.147152	-0.865819	-2.07586	0.375558	-0.97256	1.10455	0.529589	0.128232	1.01108	0.196255	3	4	7	ENSG00000115297	TLX2	T-cell leukemia homeobox 2 [Source:HGNC Symbol;Acc:5057]	GO:0001707,GO:0003674,GO:0003700,GO:0005515,GO:0005575,GO:0005634,GO:0005737,GO:0006355,GO:0007275,GO:0008150,GO:0043565,GO:0048484,GO:0050774
A_24_P332081	0.265776	0.215202	0.591672	0.112625	-0.310098	-0.00756598	3.259	0.483326	-0.651183	0.0428804	0.440564	2.86383	-0.16733	0.12385	-0.330968	-0.360405	-0.0506141	0.611523	0.943601	2.11924	0.0477827	0.147477	-0.437508	0.18901	1.0151	-1.16577	-2.30118	-0.480518	-2.57382	-0.316456	3	4	7	ENSG00000188385	JAKMIP3	Janus kinase and microtubule interacting protein 3 [Source:HGNC Symbol;Acc:23523]	GO:0000166,GO:0005794
A_24_P375205	-0.0877322	0.291234	0.225235	0.0236434	-0.137491	-0.14252	1.67924	-0.0138916	-0.517307	0.0197109	0.471835	2.57986	-0.209495	0.175704	-0.237689	-0.508121	-0.213702	0.830393	0.700184	1.13641	0.199378	-0.0178273	-0.764458	0.342742	1.02532	-1.01844	-1.27498	-0.386977	-2.36828	-0.373504	3	4	7	ENSG00000186260	MKL2	MKL/myocardin-like 2 [Source:HGNC Symbol;Acc:29819]	GO:0001701,GO:0001889,GO:0003007,GO:0003676,GO:0003713,GO:0003779,GO:0005515,GO:0005634,GO:0005737,GO:0007275,GO:0007507,GO:0007517,GO:0010467,GO:0010468,GO:0030154,GO:0042802,GO:0045844,GO:0045941,GO:0045944,GO:0048514,GO:0048568,GO:0048738,GO:0051145
A_24_P384397	-0.466303	-1.12628	-1.64796	-0.664626	-0.853509	-0.364957	0.195905	-0.611736	0.0217452	-0.359427	0.269622	-0.468033	0.0939979	0.517302	0.0458105	0.945291	1.07431	1.30023	-1.6708	0.849823	-0.0572193	-0.881258	-2.02051	0.395821	-0.982105	1.00894	0.691354	-0.0820797	0.880181	0.0821264	4	3	7	ENSG00000161847	RAVER1	ribonucleoprotein, PTB-binding 1 [Source:HGNC Symbol;Acc:30296]	GO:0000166,GO:0003676,GO:0003723,GO:0005515,GO:0005634,GO:0005737
A_24_P392407	-0.610282	-1.22781	-1.85358	-0.718566	-1.01704	-0.266472	-0.0445823	-0.61187	-0.0375281	-0.424802	0.116465	-0.579177	0.153129	0.532508	0.103579	0.917314	1.16124	1.21465	-1.87298	0.855724	-0.16296	-0.796995	-2.07383	0.305374	-0.985417	0.612382	0.46635	-0.195944	0.821468	0.248497	5	2	7	ENSG00000169155	ZBTB43	zinc finger and BTB domain containing 43 [Source:HGNC Symbol;Acc:17908]	GO:0003677,GO:0005515,GO:0005622,GO:0005634,GO:0005730,GO:0008270,GO:0045449,GO:0046872
A_24_P396489	-0.438122	-1.90688	-0.833603	-0.934163	-0.082883	-0.193096	-0.193811	-1.01482	-0.0555028	-0.537805	-0.518802	-1.49907	0.150892	-0.578139	-0.200723	-0.204055	-0.450946	-0.768803	0.736026	-0.880844	-1.53976	0.376957	-0.835206	-0.970014	-1.0578	-1.4627	0.652499	-1.18747	-0.98048	-0.271595	7	0	7	ENSG00000187144	SPATA21	spermatogenesis associated 21 [Source:HGNC Symbol;Acc:28026]	GO:0005509
A_24_P399871	-0.696982	-1.44391	-1.93322	-0.754286	-0.818442	-0.302996	-0.204636	-0.589465	-0.108111	-0.485446	0.0947483	-0.484361	0.314434	0.478389	0.144891	1.09077	1.30719	1.27254	-2.2567	0.953341	-0.24284	-0.819195	-2.0173	0.213344	-0.887936	0.504035	0.674923	-0.215156	0.653902	0.183426	4	3	7	ENSG00000100346	CACNA1I	calcium channel, voltage-dependent, T type, alpha 1I subunit [Source:HGNC Symbol;Acc:1396]	GO:0005216,GO:0005244,GO:0005245,GO:0005515,GO:0005891,GO:0006810,GO:0006811,GO:0006816,GO:0007165,GO:0008332,GO:0016020,GO:0016021,GO:0055085
A_24_P417922	-0.653257	-1.23962	-1.73515	-1.14981	-0.94633	-0.295357	-0.240068	-0.777744	-0.108097	-0.40648	0.371069	-0.547827	0.00888947	0.374505	0.0823736	0.833016	1.20299	1.16791	-1.87149	0.722088	-0.216927	-0.829368	-2.00055	0.222427	-0.840663	0.614091	0.694266	-0.329363	0.654155	0.0885825	5	2	7	ENSG00000237516,ENSG00000250589	DUX4L7,DUX4	double homeobox 2 [Source:HGNC Symbol;Acc:3080],double homeobox 4 [Source:HGNC Symbol;Acc:3082]	GO:0003700,GO:0006355,GO:0043565,GO:0003700,GO:0005634,GO:0006355,GO:0043565
A_24_P48522	-0.761571	-1.58003	-1.74943	-0.757963	-1.44096	-0.559963	0.130879	-0.696112	0.0189238	-0.396412	0.492668	-0.405552	0.309996	0.295474	0.0341091	0.832924	1.30224	1.00695	-2.16165	0.716347	-0.000177805	-0.67381	-1.85237	0.356167	-0.627428	0.608785	0.860733	-0.248753	0.788113	0.339349	5	2	7	ENSG00000221916	C19orf73	Putative uncharacterized protein C19orf73 [Source:UniProtKB/Swiss-Prot;Acc:Q9NVV2]	NA
A_24_P488462	0.418474	0.70706	0.690297	0.105368	0.426521	0.267419	0.886173	-0.215732	0.770858	0.642035	0.802887	0.640805	0.565314	0.544464	0.567267	1.10083	0.419422	0.89752	0.807752	-0.568691	1.595	-0.396068	-1.04063	0.748262	-0.113829	2.88482	1.45475	1.15387	1.80246	0.329387	1	6	7	ENSG00000160007	GRLF1	glucocorticoid receptor DNA binding factor 1 [Source:HGNC Symbol;Acc:4591]	GO:0001843,GO:0003677,GO:0003714,GO:0005096,GO:0005100,GO:0005525,GO:0005622,GO:0005634,GO:0005737,GO:0005829,GO:0006350,GO:0007165,GO:0007264,GO:0008360,GO:0015031,GO:0015629,GO:0016481,GO:0016564,GO:0030900,GO:0043010,GO:0043116
A_24_P513262	0.557842	-0.620592	-1.27112	0.142307	-0.343343	-0.286325	-0.070304	1.0428	0.138128	-0.0411615	0.196221	0.19054	0.228372	0.0231077	0.196967	1.86374	0.868033	0.210259	-1.46206	0.497176	-0.684491	1.37286	1.15397	0.380575	-0.387981	-1.00313	-0.533589	-0.38217	-0.321437	-0.509035	3	4	7	ENSG00000150961	SEC24D	SEC24 family, member D (S. cerevisiae) [Source:HGNC Symbol;Acc:10706]	GO:0000139,GO:0003674,GO:0005515,GO:0005737,GO:0005783,GO:0005789,GO:0005794,GO:0006886,GO:0006888,GO:0008270,GO:0016020,GO:0016044,GO:0016192,GO:0030127,GO:0048471
A_24_P542291	-0.591265	-0.902306	-1.35229	-0.72059	-0.82936	-0.281962	0.162137	-0.346314	-0.0123102	-0.351477	0.621553	-0.459734	0.337342	0.574307	0.114568	0.955267	1.33819	1.28055	-1.54818	0.731498	-0.160747	-0.736704	-1.9575	0.381516	-0.742869	1.13908	0.801107	0.120397	1.00339	0.231229	3	4	7	ENSG00000213818	AC018755.3	Putative ATP-binding domain-containing protein 3-like protein [Source:UniProtKB/Swiss-Prot;Acc:A8MXG8]	GO:0005524,GO:0008033
A_24_P551530	-0.274917	-0.589008	-1.19932	-0.71491	-0.578156	-0.290263	0.426554	-0.490703	0.125013	-0.167792	0.640958	-0.246176	0.130253	0.47407	0.293899	0.863243	0.922873	1.38278	-1.28554	0.717431	0.0325765	-0.806433	-2.02278	0.540933	-0.719401	1.33506	1.08184	0.257122	1.19351	0.212146	3	4	7	ENSG00000112320	SOBP	sine oculis binding protein homolog (Drosophila) [Source:HGNC Symbol;Acc:29256]	GO:0007605,GO:0007626,GO:0042472,GO:0046872
A_24_P608268	-0.225145	-0.803712	-0.349208	-1.0307	-0.479821	-0.559778	1.47023	0.624339	-0.518923	-0.0124439	0.0975329	1.52	-0.300742	-0.0641753	-0.0381846	-0.658635	-0.604653	1.2167	0.725887	0.168433	-0.0536202	-0.32378	-0.624866	0.249964	-0.116829	-0.745313	-1.36988	-1.00135	-1.79772	0.0542228	4	3	7	ENSG00000211976	IGHV3-73	Rheumatoid factor RF-ET11 Fragment [Source:UniProtKB/TrEMBL;Acc:A2J1N8]	NA
A_24_P650011	1.85276	0.235139	-0.366336	-1.46594	-0.108265	-0.413798	-0.295494	0.333552	0.0689121	-0.322961	-0.719101	0.825221	0.0707243	-0.193389	0.172976	0.331511	0.526294	-0.221457	-0.655223	-1.56557	0.991985	1.11585	-0.322444	0.121341	0.0460654	-1.85107	-1.29138	-0.146215	-1.14795	-0.0975204	5	2	7	ENSG00000123684	LPGAT1	lysophosphatidylglycerol acyltransferase 1 [Source:HGNC Symbol;Acc:28985]	GO:0003674,GO:0005737,GO:0005783,GO:0005789,GO:0008150,GO:0008152,GO:0008415,GO:0008654,GO:0016020,GO:0016021,GO:0016740
A_24_P68214	0.695116	-0.0212966	0.30462	0.238066	0.0181456	1.0444	0.495781	0.00166912	0.431789	1.94607	-0.354174	0.225061	-0.114327	0.159702	-0.00593724	0.0948351	1.31856	-0.0660562	0.167659	0.211209	1.59183	0.744164	1.16709	0.056188	-0.161001	1.65727	1.24528	0.329814	0.152524	0.188176	0	7	7	ENSG00000127831	VIL1	villin 1 [Source:HGNC Symbol;Acc:12690]	GO:0003779,GO:0005515,GO:0005737,GO:0005856,GO:0006461,GO:0007010,GO:0051014,GO:0051693
A_24_P693321	0.678879	-0.628467	-1.00956	-1.0898	-0.856466	-0.321842	-0.167724	-0.316227	-0.0491552	-0.609879	-1.22549	-0.372214	0.179767	-0.276604	0.282478	0.606682	1.24541	0.0239479	-1.61092	-0.438209	-0.196308	0.499149	-0.259421	-0.0452526	-1.12965	-1.02477	-0.886632	-0.443724	-0.355808	-0.591588	6	1	7	ENSG00000169246	NPIPL3	nuclear pore complex interacting protein-like 3 [Source:HGNC Symbol;Acc:28989]	GO:0016020,GO:0016021
A_24_P706340	0.910659	-0.0417036	0.114715	-0.75858	0.310349	0.322024	0.0462253	0.170573	0.226037	0.255709	0.210237	-0.0413451	0.85865	0.456695	0.267956	0.449289	0.621871	-0.670059	0.306265	0.198055	1.32846	1.58662	1.67518	1.1669	-0.0390641	0.616849	-1.0773	0.998845	2.2698	1.56824	1	6	7	ENSG00000204442	FAM155A	family with sequence similarity 155, member A [Source:HGNC Symbol;Acc:33877]	GO:0016020,GO:0016021
A_24_P7584	0.111619	0.711423	0.481616	-0.000506921	0.209087	-0.343161	2.37782	0.678438	-0.425602	0.290112	0.402539	2.72007	-0.633334	0.120903	-0.338024	-0.777645	0.161499	0.513466	0.980571	1.68094	0.450562	0.0785946	-0.160959	0.185147	1.29045	-1.88314	-1.69089	-0.714003	-2.66022	-0.185081	3	4	7	ENSG00000204428	LY6G5C	Lymphocyte antigen 6 complex locus protein G5c Precursor [Source:UniProtKB/Swiss-Prot;Acc:Q5SRR4]	GO:0005576
A_24_P801381	-0.265982	NA	0.115782	NA	0.273783	NA	1.1159	NA	-1.08175	-0.220987	0.370221	1.30197	-0.102987	NA	0.0178592	0.0204793	0.262107	-0.000354625	0.0624764	0.270487	-1.63025	NA	0.112992	-1.45333	0.73125	-1.77716	0.0640297	-1.51405	-0.109243	-0.0289729	5	2	7	ENSG00000144959	AADACL1	neutral cholesterol ester hydrolase 1 [Source:HGNC Symbol;Acc:29260]	GO:0004091,GO:0005783,GO:0005792,GO:0006470,GO:0006805,GO:0008152,GO:0016020,GO:0016021,GO:0016042,GO:0016787,GO:0017171,GO:0042301
A_24_P8130	-0.390364	-0.849528	-1.34446	-0.736758	-0.660188	-0.167423	-0.0103157	-0.575702	-0.0331268	-0.275511	0.323594	-0.384056	0.253869	0.56562	0.140379	0.790051	1.19201	1.09638	-1.67302	1.60072	-0.0308958	-0.588331	-1.86327	0.263191	-0.74243	0.739365	0.756293	-0.107148	0.755072	1.02546	3	4	7	ENSG00000177830	CHID1	chitinase domain containing 1 [Source:HGNC Symbol;Acc:28474]	GO:0003824,GO:0004553,GO:0004568,GO:0005576,GO:0005764,GO:0005975,GO:0006032,GO:0043169
A_24_P82358	-0.325805	-0.734805	-1.26289	-0.383055	-0.812519	-0.110737	0.178145	-0.130418	0.139378	-0.15582	0.756238	-0.265305	0.0677873	0.94645	0.310892	0.749145	1.20414	1.67206	-1.32747	0.953791	0.0139729	-0.845093	-2.04814	0.676088	-0.835995	1.70288	0.770147	0.100635	1.00364	-0.0208274	3	4	7	ENSG00000176692	FOXC2	forkhead box C2 (MFH-1, mesenchyme forkhead 1) [Source:HGNC Symbol;Acc:3801]	GO:0001501,GO:0001503,GO:0001568,GO:0001569,GO:0001656,GO:0001657,GO:0001756,GO:0001822,GO:0001945,GO:0001946,GO:0001974,GO:0003007,GO:0003677,GO:0003700,GO:0003705,GO:0005634,GO:0006355,GO:0006916,GO:0007219,GO:0007275,GO:0007498,GO:0007507,GO:0008283,GO:0008286,GO:0009725,GO:0014032,GO:0016563,GO:0030199,GO:0031490,GO:0035050,GO:0043010,GO:0043565,GO:0045893,GO:0045944,GO:0046620,GO:0048010,GO:…
A_24_P83899	-0.237697	0.0354115	0.0455738	0.0697285	0.246134	1.14051	0.546625	0.676597	-0.0701989	-0.220985	1.00065	0.29637	1.26594	NA	0.212045	1.01215	1.21635	1.21422	NA	0.386274	-0.54285	-0.0899359	-0.711277	-0.143052	-1.00922	0.992369	-0.591897	0.676668	-0.451749	0.31402	1	6	7	ENSG00000168959	GRM5	glutamate receptor, metabotropic 5 [Source:HGNC Symbol;Acc:4597]	GO:0004872,GO:0004930,GO:0005886,GO:0005887,GO:0007186,GO:0007206,GO:0007268,GO:0008066,GO:0016021
A_24_P888941	0.103153	0.102455	0.0496798	0.279323	NA	0.329886	1.18667	0.0743047	NA	-0.00203412	1.53248	0.115598	0.405695	1.78994	0.246302	0.591914	0.252793	0.783058	0.204987	0.530152	0.237939	-0.0390223	-1.75655	0.81908	0.512167	2.40852	1.44743	-0.0829807	0.419987	-1.47965	2	5	7	ENSG00000164684	ZNF704	zinc finger protein 704 [Source:HGNC Symbol;Acc:32291]	GO:0005622,GO:0008270,GO:0046872
A_24_P89457	-1.29394	0.0127489	0.693688	1.26007	1.61593	1.68968	-0.328638	-0.182268	0.00795684	-0.174409	0.0866406	-0.254956	-0.0759744	0.15692	0.547755	1.088	0.892716	1.35192	-0.0708739	-0.896416	-0.152021	0.666258	0.735267	1.3985	-0.597136	-0.502998	0.913755	-0.279703	-0.923382	-0.867353	1	6	7	ENSG00000124762	CDKN1A	cyclin-dependent kinase inhibitor 1A (p21, Cip1) [Source:HGNC Symbol;Acc:1784]	GO:0000079,GO:0000082,GO:0000086,GO:0000307,GO:0004860,GO:0004861,GO:0005515,GO:0005634,GO:0005654,GO:0005737,GO:0005829,GO:0006974,GO:0006977,GO:0007050,GO:0007265,GO:0008285,GO:0008629,GO:0009411,GO:0009636,GO:0010033,GO:0010149,GO:0010243,GO:0014070,GO:0030308,GO:0030332,GO:0030890,GO:0031100,GO:0031668,GO:0032403,GO:0042326,GO:0042493,GO:0043066,GO:0043068,GO:0045736,GO:0045768,GO:0046685,GO:…
A_24_P914102	1.50465	-0.189748	0.25734	-1.65605	0.0128959	0.476425	-0.428282	0.0455794	0.163172	0.471924	-0.11207	0.68646	-0.0566052	-0.317453	0.35387	0.0747597	0.385835	0.514952	-0.721781	-1.12926	0.294098	1.20922	1.01788	-0.0872645	1.34207	-0.628901	-0.903939	0.857896	0.444347	1.27954	2	5	7	ENSG00000008083	JARID2	jumonji, AT rich interactive domain 2 [Source:HGNC Symbol;Acc:6196]	GO:0000122,GO:0001889,GO:0003677,GO:0003682,GO:0005515,GO:0005622,GO:0005634,GO:0007275,GO:0007417,GO:0008285,GO:0016564,GO:0016568,GO:0031061,GO:0035097,GO:0035098,GO:0042127,GO:0045449,GO:0045892,GO:0048536,GO:0048538,GO:0048863,GO:0051574
A_24_P918065	-0.360051	0.0448138	-0.360668	-0.149852	1.25212	1.27671	0.554616	-0.559787	-0.306614	0.346941	1.1632	-0.366591	0.174844	0.506049	0.667504	-0.0321968	0.148468	2.26201	0.762468	0.330796	0.73438	-0.173963	-0.810808	0.612524	-0.455123	2.05017	1.05278	0.490966	1.92343	-0.132903	0	7	7	ENSG00000176894	PXMP2	phosphoglycerate mutase family member 5 [Source:HGNC Symbol;Acc:28763]	GO:0004721,GO:0005515,GO:0005739,GO:0005741,GO:0005777,GO:0005778,GO:0016020,GO:0016021,GO:0016787
A_24_P920792	0.0548346	0.246305	-0.056946	0.244139	0.208914	0.83094	0.538216	0.0100757	0.205188	-0.138491	1.25239	-0.0524725	1.03537	0.781857	0.130852	0.695473	0.284834	1.96783	0.00153118	0.16698	1.26712	-0.486814	-1.07627	1.9988	0.258568	0.260673	1.24015	0.264181	0.188043	-0.331323	1	6	7	ENSG00000151327	FAM177A1	family with sequence similarity 177, member A1 [Source:HGNC Symbol;Acc:19829]	NA
A_24_P921485	0.223729	0.155183	0.085947	0.236439	0.978791	0.291686	1.22214	-1.17582	-0.548955	0.449303	1.11445	0.937261	-0.0721794	1.12394	0.16627	0.1431	0.723549	0.860671	0.0836839	0.406267	0.153972	0.803913	-1.70402	0.520086	0.0700711	0.141247	1.56005	1.02437	0.0897366	0.00275028	2	5	7	ENSG00000177189	RPS6KA3	ribosomal protein S6 kinase, 90kDa, polypeptide 3 [Source:HGNC Symbol;Acc:10432]	GO:0000166,GO:0000287,GO:0001501,GO:0004672,GO:0004674,GO:0004867,GO:0005524,GO:0005634,GO:0005654,GO:0005737,GO:0005829,GO:0006468,GO:0007165,GO:0007243,GO:0007417,GO:0016301,GO:0016740
A_24_P927883	-1.04639	-0.964874	-1.8877	-0.388237	-1.22171	-1.59374	-0.381821	-0.506637	0.210075	-0.747969	-0.391294	-0.271589	1.09593	0.0286637	-0.0706412	0.690876	0.705241	0.00998051	-0.0477252	0.256369	0.169478	-0.0469674	-0.0824019	-0.0278352	-1.00115	0.130731	-1.10275	-0.190434	0.0398453	0.203269	6	1	7	ENSG00000043143	PHF15	PHD finger protein 15 [Source:HGNC Symbol;Acc:22984]	GO:0000123,GO:0005515,GO:0008270,GO:0043966,GO:0043981,GO:0043982,GO:0043983,GO:0046872
A_24_P941167	-0.122521	1.26662	1.18027	0.34801	0.383078	0.183229	0.0863271	0.536668	0.345948	-0.0470056	-1.40965	0.62687	-0.0825062	0.140107	-0.0479141	1.77126	1.91687	-0.0276135	-0.47996	1.38098	0.320719	0.0988088	0.446892	1.10262	0.129726	0.242601	-0.401609	-0.363284	0.227695	-0.63704	1	6	7	ENSG00000221963	APOL6	apolipoprotein L, 6 [Source:HGNC Symbol;Acc:14870]	GO:0005319,GO:0005576,GO:0005737,GO:0006869,GO:0008289,GO:0042157
A_32_P100326	0.177016	0.268528	0.466333	0.83208	-0.227551	-0.207489	0.72387	0.890771	0.321019	0.262825	0.130887	1.27046	0.935258	0.16218	-0.443163	0.206058	-0.0677611	0.226377	1.20801	1.60563	-1.35504	0.131136	0.605584	-0.474129	0.593765	-1.66911	-0.296983	-1.22181	-2.52525	-0.556034	4	3	7	ENSG00000196860	TOMM20L	translocase of outer mitochondrial membrane 20 homolog (yeast)-like [Source:HGNC Symbol;Acc:33752]	GO:0005739,GO:0005742,GO:0006605,GO:0006886,GO:0016020,GO:0016021
A_32_P101286	-0.499048	-0.910325	-1.5565	-0.231575	-0.270068	-0.0555486	0.609773	0.0256399	0.149761	-0.28135	0.795645	-0.146154	-0.286244	0.790109	1.2821	1.45029	2.01594	1.07279	NA	NA	-0.438388	-0.250908	-0.569159	0.241817	-0.0856466	1.49225	0.997645	-0.444709	1.19258	0.459348	1	6	7	ENSG00000123575	FAM199X	family with sequence similarity 199, X-linked [Source:HGNC Symbol;Acc:25195]	NA
A_32_P108636	-1.54917	-0.815867	-1.45916	-0.250394	-1.21111	-1.03226	0.0875523	-0.523797	-0.254911	-1.74311	0.170857	0.324769	0.954423	0.0212937	-0.920978	-0.185157	0.142248	0.708931	0.126895	0.284647	0.201813	0.938584	-0.120033	-0.177928	-1.10097	-0.551584	-0.783757	-1.09876	-0.413124	-0.267282	7	0	7	ENSG00000147403	RPL10	small nucleolar RNA, H/ACA box 70 [Source:HGNC Symbol;Acc:10231]	GO:0003735,GO:0005622,GO:0005737,GO:0005783,GO:0005829,GO:0005840,GO:0006412,GO:0006414,GO:0022625
A_32_P114831	-0.0247661	0.0827834	-0.00894194	0.0621539	-0.815401	0.213526	0.606076	0.31489	0.14733	-0.106805	0.927033	-0.34736	0.676108	0.347584	0.635231	1.06545	1.07528	1.19061	-1.01961	0.147442	0.147418	-1.11041	-1.04027	0.657346	-0.315753	1.26596	0.989436	0.0171208	-0.109661	-0.335632	3	4	7	ENSG00000166710	B2M	beta-2-microglobulin [Source:HGNC Symbol;Acc:914]	GO:0000139,GO:0001916,GO:0002237,GO:0002474,GO:0002481,GO:0005515,GO:0005576,GO:0005615,GO:0005886,GO:0006955,GO:0009897,GO:0031901,GO:0042493,GO:0042612,GO:0046686
A_32_P122529	-0.212333	-0.739052	-1.55561	-0.819119	-0.685716	-0.175646	0.213015	-0.265522	0.103431	-0.112544	0.576676	-0.233911	0.297583	0.226761	0.310833	0.860943	1.19842	0.72676	-1.07466	0.447134	-0.0829531	-1.06415	-2.40512	0.478703	-0.781326	1.44099	0.697971	0.350629	1.11338	0.213022	4	3	7	ENSG00000214300	SPDYE3	speedy homolog E3 (Xenopus laevis) [Source:HGNC Symbol;Acc:35462]	NA
A_32_P128588	-0.135253	-1.61005	-1.26761	-1.09556	-1.29733	-0.686667	0.578001	-0.00352722	0.174238	-0.218696	0.6555	-0.265327	0.526202	0.691716	0.486715	1.35631	1.74875	0.658147	-1.6126	0.431961	0.128015	-0.103792	-0.187696	-0.217069	-0.892214	-0.393737	-0.642965	-0.351672	-0.139751	-0.0833061	5	2	7	ENSG00000124783	SSR1	signal sequence receptor, alpha [Source:HGNC Symbol;Acc:11323]	GO:0005048,GO:0005783,GO:0005789,GO:0006613,GO:0008284,GO:0016020,GO:0016021
A_32_P132422	-0.849076	-1.34669	-1.9527	-0.863776	-1.22434	-0.445106	-0.30799	-0.528279	-0.117922	-0.449847	0.192351	-0.395237	0.244402	0.365591	0.133967	0.870006	1.17111	1.22974	-2.01829	0.730073	-0.0699073	-0.601683	-1.72964	0.207982	-0.76754	-0.00209794	0.661724	-0.363197	0.569988	0.164593	5	2	7	ENSG00000142409	ZNF787	zinc finger protein 787 [Source:HGNC Symbol;Acc:26998]	GO:0003677,GO:0005622,GO:0005634,GO:0008270,GO:0045449,GO:0046872
A_32_P134090	0.489052	0.344071	0.182264	-1.24706	0.331958	1.17617	-0.0468169	0.705757	-1.46165	-0.555078	0.0462399	0.59647	0.250374	-1.63371	0.301608	-0.0395355	0.380788	0.093204	-0.0872801	-0.668214	-0.0423717	0.0783622	0.0306522	0.0746483	-0.262259	-2.09579	-1.47049	-0.0916364	-1.79499	0.291954	6	1	7	ENSG00000156639	ZFAND3	zinc finger, AN1-type domain 3 [Source:HGNC Symbol;Acc:18019]	GO:0003677,GO:0008270,GO:0046872
A_32_P140501	-0.919394	0.0248257	-0.0459933	0.00109329	0.0418807	0.139058	-0.321588	-0.0514755	-0.399277	-0.377867	-0.801721	-0.419015	-0.43887	-2.19038	-0.490105	-1.55134	-1.28067	-1.24844	0.156962	-0.0840985	-1.22284	-0.05706	-0.231432	0.115875	-0.307124	-0.399049	-0.790759	-1.12307	-1.50473	0.308731	7	0	7	ENSG00000167601	AXL	AXL receptor tyrosine kinase [Source:HGNC Symbol;Acc:905]	GO:0000166,GO:0004672,GO:0004674,GO:0004713,GO:0004714,GO:0004872,GO:0005515,GO:0005524,GO:0005887,GO:0006468,GO:0007165,GO:0007169,GO:0016020,GO:0016740,GO:0031100,GO:0031668
A_32_P144007	1.33745	-0.178508	0.34149	-1.15375	0.0256104	0.416653	-1.17795	-0.0405677	1.19357	0.0347532	0.150865	0.0308244	0.350798	-0.40296	-0.140558	-0.34434	0.313927	-1.38356	-0.621747	-0.00680083	0.45357	1.14286	0.446409	0.0836411	0.449141	-2.71735	-0.792137	0.308181	0.364545	0.990606	4	3	7	ENSG00000121879	PIK3CA	phosphoinositide-3-kinase, catalytic, alpha polypeptide [Source:HGNC Symbol;Acc:8975]	GO:0000166,GO:0004428,GO:0005515,GO:0005524,GO:0005829,GO:0005942,GO:0006006,GO:0006468,GO:0006916,GO:0007165,GO:0016303,GO:0016740,GO:0016773,GO:0030027,GO:0040014,GO:0043066,GO:0043491,GO:0043560,GO:0046854,GO:0046934,GO:0048015
A_32_P148199	-0.370264	0.115215	-0.161928	0.0560108	0.36966	0.295747	0.933906	-0.202174	1.40903	0.649058	1.20493	-0.629699	0.170536	1.14447	-0.0933329	0.489106	0.45216	0.248542	0.750281	-0.474453	0.619565	-1.0727	-1.29451	1.25875	-0.717271	2.16538	0.993335	-0.45199	0.578235	-0.869616	2	5	7	ENSG00000169764	UGP2	UDP-glucose pyrophosphorylase 2 [Source:HGNC Symbol;Acc:12527]	GO:0003983,GO:0005515,GO:0005536,GO:0005625,GO:0005737,GO:0006011,GO:0006065,GO:0008152,GO:0016310,GO:0016740,GO:0016779,GO:0019255,GO:0032557,GO:0046872
A_32_P151317	-0.713854	-1.21132	-1.84717	-0.788441	-1.12847	-0.575781	-0.190913	-0.476307	0.0508681	-0.298293	0.451433	-0.266134	0.257456	0.661466	0.198644	0.808322	1.15544	1.20631	-1.76313	0.644995	0.0526912	-0.62693	-1.83663	0.587006	-0.779825	0.79335	0.700752	-0.337744	0.821575	0.125921	5	2	7	ENSG00000116667	C1orf21	Uncharacterized protein C1orf21 (Cell proliferation-inducing gene 13 protein) [Source:UniProtKB/Swiss-Prot;Acc:Q9H246]	NA
A_32_P152237	0.857446	-0.773003	-0.313536	-1.64386	-0.118144	-0.706628	-1.35637	-0.182203	1.75523	-0.022781	-0.229434	0.533506	0.138104	0.676731	1.90775	2.25449	1.95685	0.55972	0.078613	0.29259	0.230098	-0.0423358	-1.32476	-0.0525901	-0.509386	-0.051331	-0.71143	-0.315231	-0.205928	0.451562	3	4	7	ENSG00000151276	MAGI1	membrane associated guanylate kinase, WW and PDZ domain containing 1 [Source:HGNC Symbol;Acc:946]	GO:0005515
A_32_P154079	0.0375877	-0.055394	0.265094	0.514408	0.284899	0.956019	0.727505	-1.08002	-0.448248	0.177612	0.823689	0.755988	0.295691	0.616307	0.998496	1.18208	0.782582	1.4438	0.280644	-0.147665	1.00647	-0.28189	-0.827905	0.88559	-0.0621417	3.94808	0.646627	1.73238	3.11526	-0.509967	1	6	7	ENSG00000102804	TSC22D1	TSC22 domain family, member 1 [Source:HGNC Symbol;Acc:16826]	GO:0003700,GO:0005515,GO:0005634,GO:0005737,GO:0006355,GO:0006366
A_32_P162760	-0.730017	0.0287919	-0.178855	-0.405666	0.04551	-0.0681251	0.365055	-1.42095	-0.73328	0.416154	0.83808	0.0395306	-0.0118155	0.536292	0.217463	0.346031	0.12354	0.902327	-0.688203	-0.254618	0.212532	-1.60843	-2.02279	0.443542	-1.89905	3.93312	0.0851208	0.076737	1.77427	-1.4676	5	2	7	ENSG00000130638	ATXN10	ataxin 10 [Source:HGNC Symbol;Acc:10549]	GO:0005488,GO:0005515,GO:0005737,GO:0005829,GO:0007399,GO:0008219,GO:0030425,GO:0031175,GO:0042802,GO:0043025,GO:0048471
A_32_P166693	0.193402	0.477083	1.35589	1.17186	1.54993	1.58828	0.000363798	0.196505	0.238848	0.298949	-0.00953619	0.431756	0.291232	-0.22361	0.515936	0.472167	0.378467	-0.420888	-0.0401353	-0.446989	0.501792	0.658037	1.25779	0.758654	0.126504	-0.235819	0.896013	0.91525	1.09623	1.68988	0	7	7	ENSG00000173706	HEG1	HEG homolog 1 (zebrafish) [Source:HGNC Symbol;Acc:29227]	GO:0005509,GO:0005576,GO:0016020,GO:0016021
A_32_P170368	-0.675034	-1.27164	-1.85589	-1.07161	-1.10033	-0.352835	0.272622	-0.729716	-0.135387	-0.453658	0.381622	-0.511969	0.101083	0.42155	0.127494	0.965266	1.22236	0.951705	-1.93289	0.543339	-0.142868	-0.856728	-1.99389	0.25622	-0.992298	0.624011	0.664096	-0.344546	0.730616	0.0684325	6	1	7	ENSG00000146067	FAM193B	family with sequence similarity 193, member B [Source:HGNC Symbol;Acc:25524]	NA
A_32_P184260	0.314157	0.0240409	-0.20602	0.057186	-0.108807	0.242056	0.642547	-0.0749196	0.302198	0.687739	1.17642	-0.226995	-0.0931787	0.220691	0.315833	0.0906112	-0.202267	0.838242	0.695143	0.463122	0.390925	-1.79782	-1.52107	0.266838	-1.29415	1.22875	1.10741	1.00551	-0.729043	-0.139782	3	4	7	ENSG00000179195	ZNF664	zinc finger protein 664 [Source:HGNC Symbol;Acc:25406]	GO:0003674,GO:0003677,GO:0005622,GO:0005634,GO:0008150,GO:0008270,GO:0045449,GO:0046872
A_32_P188388	-0.0569926	0.477555	-1.09663	-0.871665	-0.509577	-0.493649	0.747743	-0.677373	0.401826	1.05078	1.05586	-0.918594	0.370578	-0.0369166	0.453561	-0.365202	0.155122	0.674829	0.24439	0.450644	-0.6164	-1.15208	-1.52565	0.282131	-1.70777	1.79582	0.651518	0.432402	0.869201	-0.974285	4	3	7	ENSG00000184216	IRAK1	interleukin-1 receptor-associated kinase 1 [Source:HGNC Symbol;Acc:6112]	GO:0000166,GO:0001959,GO:0002755,GO:0004672,GO:0004674,GO:0004704,GO:0005149,GO:0005515,GO:0005524,GO:0005829,GO:0006468,GO:0006916,GO:0007165,GO:0007178,GO:0007249,GO:0007250,GO:0016301,GO:0016563,GO:0016740,GO:0019221,GO:0031663,GO:0032088,GO:0032494,GO:0032496,GO:0034134,GO:0034142,GO:0042802,GO:0042803,GO:0045323,GO:0045941,GO:0046777,GO:0046982,GO:0051092,GO:0051259,GO:0070498,GO:0070555
A_32_P191354	-0.208571	-0.0424291	0.295056	0.185644	-1.11678	0.532015	0.636294	-0.153734	-0.314668	0.135937	1.06897	-0.53959	-0.384374	0.301715	-0.262489	0.223117	-0.362902	1.09559	0.498665	0.105186	0.402818	-0.546522	-1.28601	0.915114	-1.37045	1.36826	1.84522	-0.326786	0.529547	-0.743169	3	4	7	ENSG00000088986	DYNLL1	dynein, light chain, LC8-type 1 [Source:HGNC Symbol;Acc:15476]	GO:0003774,GO:0003777,GO:0005515,GO:0005624,GO:0005634,GO:0005737,GO:0005739,GO:0005829,GO:0005856,GO:0005868,GO:0005874,GO:0005875,GO:0005886,GO:0006810,GO:0007017,GO:0007292,GO:0008022,GO:0008633,GO:0009653,GO:0019899,GO:0019904,GO:0030036,GO:0030235,GO:0042326,GO:0042803,GO:0045449
A_32_P195346	0.963825	-0.695353	-1.17326	-1.24174	-0.616275	-0.00488241	0.0152625	0.344481	-0.560592	0.293856	0.157726	0.978161	1.20136	-0.308755	1.04078	0.583749	1.67878	-0.107538	NA	NA	NA	0.0989166	1.84445	-0.613497	NA	-1.19923	-0.894505	-0.580689	-0.362755	NA	3	4	7	ENSG00000082196	C1QTNF3	C1q and tumor necrosis factor related protein 3 [Source:HGNC Symbol;Acc:14326]	GO:0005576
A_32_P198706	0.256527	0.116182	0.013722	-0.156974	1.01487	0.960078	0.0158354	0.2159	0.569279	1.28389	-1.04129	0.335989	-0.0259421	-0.0407539	0.263443	1.1068	1.06073	0.00117694	-0.00612609	0.798766	0.235699	0.725008	1.32477	1.18823	0.15288	0.75684	0.0482625	-0.101815	0.114887	-0.0338139	1	6	7	ENSG00000010818	HIVEP2	human immunodeficiency virus type I enhancer binding protein 2 [Source:HGNC Symbol;Acc:4921]	GO:0003676,GO:0003677,GO:0005622,GO:0005634,GO:0006355,GO:0008270,GO:0046872
A_32_P201603	0.124262	0.476861	0.129295	-0.48195	0.26089	0.199277	0.632267	-0.389303	1.35818	-0.736941	0.821772	-1.08336	1.14306	1.38531	0.15136	0.516224	0.920862	0.788426	-0.0137715	0.14619	0.279963	-0.474972	-1.50272	0.723052	-0.0136457	1.70611	-0.196631	0.271053	0.127664	-1.70067	3	4	7	ENSG00000169756	LIMS1	LIM and senescent cell antigen-like domains 1 [Source:HGNC Symbol;Acc:6616]	GO:0005515,GO:0005829,GO:0005886,GO:0005925,GO:0007569,GO:0008270,GO:0030054,GO:0046872
A_32_P202182	-0.299037	-0.615239	0.427855	-0.992386	0.0812296	-0.0967152	0.301936	0.733201	-1.41433	-0.184072	-2.515	-1.48968	-0.166149	-0.121906	0.0107724	0.104996	0.416953	-0.0731884	-1.21443	0.00758133	-0.134115	-0.460496	-1.41072	0.382564	-0.10505	-0.274755	0.34945	-1.38873	NA	-1.37282	7	0	7	ENSG00000186645	SPDYE8P	speedy homolog E8 (Xenopus laevis), pseudogene [Source:HGNC Symbol;Acc:33771]	NA
A_32_P206175	-0.649685	-0.92458	-1.60556	-0.592768	-0.823321	-0.563966	0.296541	-0.576266	0.0619143	-0.285671	0.473412	-0.427069	0.246886	0.677145	0.25529	0.889082	1.09373	1.4699	-1.48452	0.930988	-0.0264947	-0.900803	-2.16989	0.384679	-0.794915	1.253	0.741827	0.10098	1.29172	0.170328	3	4	7	ENSG00000072135	PTPN18	protein tyrosine phosphatase, non-receptor type 18 (brain-derived) [Source:HGNC Symbol;Acc:9649]	GO:0004725,GO:0004726,GO:0005515,GO:0005634,GO:0005737,GO:0006470,GO:0016311,GO:0016787,GO:0016791
A_32_P21255	-0.576485	-0.623086	-0.244054	-0.740418	-0.658599	0.153562	0.604074	0.0752413	0.236122	1.37877	-0.768378	2.36969	0.515177	0.41071	-0.232698	0.451743	1.0237	-0.226457	-1.43494	0.979079	0.358318	0.498786	0.45773	0.552841	0.315726	-0.894115	-0.438905	-1.00546	-1.26009	-1.20613	4	3	7	ENSG00000104154	SLC30A4	solute carrier family 30 (zinc transporter), member 4 [Source:HGNC Symbol;Acc:11015]	GO:0000166,GO:0005385,GO:0005524,GO:0005737,GO:0005770,GO:0006812,GO:0006829,GO:0007595,GO:0008324,GO:0009636,GO:0010008,GO:0010043,GO:0016020,GO:0016021,GO:0016023,GO:0016887,GO:0017111,GO:0033189,GO:0044444,GO:0055069,GO:0055085,GO:0061088
A_32_P217797	0.753153	1.11796	-0.785477	-1.16947	-0.695176	0.570564	-0.206833	0.559248	-0.861156	1.43822	0.472644	0.229	-0.470235	-0.463665	-0.419821	-0.0453163	0.108482	-0.356771	0.690036	1.56126	0.604965	0.717488	0.258635	0.403291	0.0978373	1.16823	1.24685	1.78973	-0.369159	0.10806	1	6	7	ENSG00000083067	TRPM3	transient receptor potential cation channel, subfamily M, member 3 [Source:HGNC Symbol;Acc:17992]	GO:0005216,GO:0005261,GO:0005262,GO:0006811,GO:0006812,GO:0006816,GO:0016020,GO:0016021,GO:0055085
A_32_P222450	-0.608204	-1.09974	-1.6848	-0.836083	-0.805575	-0.23179	-0.050926	-0.343808	-0.0557608	-0.437347	0.392378	-0.516893	0.377485	0.52497	0.280791	0.994902	1.52022	1.08496	-2.11436	1.17675	-0.24755	-0.73602	-1.95139	0.249321	-0.801228	0.426972	0.616065	-0.253417	0.571625	0.22096	4	3	7	ENSG00000249992	TMEM158	transmembrane protein 158 (gene/pseudogene) [Source:HGNC Symbol;Acc:30293]	GO:0005515,GO:0042277
A_32_P228806	0.101757	0.959866	0.0461267	-0.0971195	-0.258987	-0.417502	-0.682976	0.144771	0.218242	-1.2289	-2.48226	-0.090541	0.942821	-1.20904	0.21948	1.03212	3.68836	-3.42788	-0.989272	0.234225	0.270951	0.085928	0.541622	0.0806131	-0.309551	0.686734	0.0442692	-0.688889	0.175327	-1.9997	5	2	7	ENSG00000186153	WWOX	WW domain containing oxidoreductase [Source:HGNC Symbol;Acc:12799]	GO:0001649,GO:0005515,GO:0005634,GO:0005737,GO:0005739,GO:0005794,GO:0006915,GO:0006917,GO:0008152,GO:0008202,GO:0016491,GO:0030178,GO:0046983,GO:0048037,GO:0048705,GO:0050662,GO:0055114
A_32_P229965	-0.139051	0.370302	0.0606431	0.270279	-0.182231	-0.0304772	0.797764	-0.394569	0.318034	-0.314477	1.2652	-0.84391	0.149692	0.940743	0.601401	0.572608	0.415325	1.32183	0.204005	-0.16721	-0.124117	-1.05961	-2.25476	0.558824	-0.0705332	2.39395	1.49506	0.485241	0.723736	-1.34951	3	4	7	ENSG00000089220	PEBP1	phosphatidylethanolamine binding protein 1 [Source:HGNC Symbol;Acc:8630]	GO:0000165,GO:0000166,GO:0001505,GO:0001933,GO:0002026,GO:0004867,GO:0005102,GO:0005515,GO:0005524,GO:0005615,GO:0005625,GO:0005737,GO:0005739,GO:0005741,GO:0005791,GO:0005794,GO:0006950,GO:0006979,GO:0007286,GO:0007420,GO:0007568,GO:0008021,GO:0008289,GO:0008429,GO:0009408,GO:0009611,GO:0009636,GO:0009986,GO:0010033,GO:0010243,GO:0014070,GO:0014823,GO:0019717,GO:0019900,GO:0019901,GO:0030414,GO:…
A_32_P233211	-0.7341	-1.2178	-1.69353	-1.07259	-1.08797	-0.287328	-0.0780222	-0.67327	-0.081764	-0.423199	0.189498	-0.544585	0.222581	0.345273	0.0781023	0.668689	1.1663	0.881487	-1.97865	0.778413	-0.14633	-0.800098	-1.95678	0.296477	-0.738782	0.542355	0.749874	-0.275689	0.650963	0.185911	6	1	7	ENSG00000069667	RORA	RAR-related orphan receptor A [Source:HGNC Symbol;Acc:10258]	GO:0003677,GO:0003700,GO:0003707,GO:0004879,GO:0005515,GO:0005634,GO:0006355,GO:0006809,GO:0007165,GO:0008270,GO:0021702,GO:0043030,GO:0043565,GO:0045944,GO:0046068,GO:0046872
A_32_P23374	-0.635903	-0.58901	-0.534024	-0.254963	-0.273843	0.0816916	-1.17109	-0.284681	-0.324252	0.281366	-1.30492	0.417077	0.622114	-0.68106	-0.702768	0.360529	1.04215	-1.76446	-0.870634	0.229004	0.375484	0.523346	1.05913	0.173372	0.54897	-0.516957	-1.51374	-0.185483	-0.767014	-1.72838	5	2	7	ENSG00000117054	ACADM	acyl-CoA dehydrogenase, C-4 to C-12 straight chain [Source:HGNC Symbol;Acc:89]	GO:0001889,GO:0003995,GO:0005739,GO:0005759,GO:0005978,GO:0006082,GO:0006111,GO:0006629,GO:0006635,GO:0007507,GO:0007584,GO:0008152,GO:0009409,GO:0009437,GO:0009725,GO:0009791,GO:0016627,GO:0016853,GO:0019254,GO:0031966,GO:0033539,GO:0042493,GO:0042594,GO:0042802,GO:0045329,GO:0046688,GO:0050660,GO:0051384,GO:0051791,GO:0051793,GO:0055007,GO:0055114,GO:0070991
A_32_P234336	-0.0827041	0.412373	0.851152	1.12615	0.736758	0.865141	NA	0.96157	1.01472	1.04033	NA	1.12331	0.0744087	-0.482496	0.197018	-1.06839	0.0992131	-0.336062	NA	NA	NA	NA	NA	NA	0.640815	-1.1822	0.93692	0.925383	0.955184	1.83959	2	5	7	ENSG00000129682	FGF13	fibroblast growth factor 13 [Source:HGNC Symbol;Acc:3670]	GO:0000165,GO:0005515,GO:0005634,GO:0005737,GO:0007165,GO:0007267,GO:0007399,GO:0008083,GO:0030295
A_32_P30130	-0.345343	-0.299453	-0.625104	0.199858	-0.0238439	0.0996049	0.982777	NA	-0.41981	-0.280324	1.01533	-0.574958	-1.15313	-0.495713	0.971847	-0.187138	0.744785	1.69057	NA	0.343912	-0.49931	-0.307942	-1.8537	0.872864	-0.360466	1.09372	1.04742	0.266905	0.193493	-1.34603	3	4	7	ENSG00000147649	MTDH	metadherin [Source:HGNC Symbol;Acc:29608]	GO:0000122,GO:0005515,GO:0005634,GO:0005730,GO:0005737,GO:0005783,GO:0005789,GO:0005923,GO:0016020,GO:0016021,GO:0030054,GO:0031965,GO:0048471,GO:0051059,GO:0051092
A_32_P31465	-0.233839	0.389954	0.578232	-0.394112	0.340116	0.251546	0.716605	-0.056039	0.150236	-0.348138	0.212459	-0.00908129	-0.168399	0.816396	0.194178	-0.341424	-0.477671	0.442849	1.11861	0.103805	1.20931	-1.5719	-1.75189	1.06258	0.00127127	1.37588	1.41149	0.891894	0.403604	0.178254	2	5	7	ENSG00000185651	UBE2L3	ubiquitin-conjugating enzyme E2L 3 [Source:HGNC Symbol;Acc:12488]	GO:0000151,GO:0000166,GO:0000209,GO:0000793,GO:0003676,GO:0003677,GO:0003713,GO:0003916,GO:0003917,GO:0004842,GO:0005515,GO:0005524,GO:0005634,GO:0005694,GO:0005737,GO:0006259,GO:0006265,GO:0006268,GO:0006464,GO:0006511,GO:0007059,GO:0007090,GO:0008283,GO:0016567,GO:0016874,GO:0019787,GO:0019899,GO:0032583,GO:0043687,GO:0045449,GO:0051246,GO:0070979,GO:0071383,GO:0071385
A_32_P32606	-0.0406288	-0.0916502	-0.508453	0.128999	0.228348	0.328618	0.280588	-0.680657	-0.28674	-0.612874	0.590542	-0.536382	0.0447597	0.0744142	0.248888	-1.148	-1.26477	0.911514	-0.438345	0.286397	0.119157	-1.19606	-1.584	-0.883096	-1.11728	0.460056	0.308691	-0.100211	-1.3939	-1.56336	7	0	7	ENSG00000101367	MAPRE1	microtubule-associated protein, RP/EB family, member 1 [Source:HGNC Symbol;Acc:6890]	GO:0005515,GO:0005737,GO:0005794,GO:0005815,GO:0005819,GO:0005829,GO:0005856,GO:0005874,GO:0005881,GO:0007049,GO:0007067,GO:0008017,GO:0008022,GO:0008283,GO:0030981,GO:0031115,GO:0031253,GO:0035372,GO:0042995,GO:0051010,GO:0051301
A_32_P41327	0.489432	0.484097	1.11207	-0.331307	-0.274281	NA	1.04575	0.209452	-0.235691	-0.0775481	0.724214	-0.422572	0.0577665	1.18565	0.285312	0.36975	-0.524039	1.14572	0.491241	0.249719	0.287497	-0.8915	-1.34223	0.209827	-0.461446	1.34172	1.78783	-0.12405	-0.651054	-0.397068	1	6	7	ENSG00000130508	PXDN	peroxidasin homolog (Drosophila) [Source:HGNC Symbol;Acc:14966]	GO:0004601,GO:0005152,GO:0005201,GO:0005515,GO:0005576,GO:0005578,GO:0005615,GO:0005783,GO:0006955,GO:0006979,GO:0016491,GO:0020037,GO:0030198,GO:0031012,GO:0042744,GO:0046872,GO:0055114
A_32_P41996	1.27235	1.16083	0.662528	1.03248	1.61366	0.724244	1.05364	1.21867	0.698888	0.655901	1.1606	0.708708	0.883798	0.751948	0.87538	0.811462	0.79365	0.815556	0.691713	0.997463	0.814782	0.668918	0.851947	0.714788	0.636592	0.878561	0.980591	0.837889	0.564949	0.671582	0	7	7	ENSG00000161082	CELF5	CUGBP, Elav-like family member 5 [Source:HGNC Symbol;Acc:14058]	GO:0000166,GO:0003676,GO:0003723,GO:0005634,GO:0005737,GO:0006397
A_32_P51707	1.37269	-0.19143	-0.334577	-1.361	-0.0104628	-0.00234443	-0.528939	0.627858	0.101012	0.849061	-0.84808	0.425259	0.0448643	0.70041	0.71435	-0.145739	1.76543	0.113341	-0.906671	-0.702886	-0.289293	1.24307	1.85825	-0.118527	0.262292	-1.18444	-1.77622	0.0788371	-0.728365	0.76603	3	4	7	ENSG00000153310	FAM49B	family with sequence similarity 49, member B [Source:HGNC Symbol;Acc:25216]	NA
A_32_P544491	-2.37039	-0.467122	-1.64912	-0.0953872	-0.421894	-3.0044	-0.67955	-0.526435	-0.144399	-0.200039	-0.952023	-0.178345	1.06747	NA	0.617587	-0.785863	0.648902	-1.3449	-0.971455	-0.441038	NA	0.608263	0.742055	NA	NA	-0.683715	NA	-1.22699	NA	-1.58404	6	1	7	ENSG00000176225	RTTN	rotatin [Source:HGNC Symbol;Acc:18654]	GO:0005488,GO:0007275,GO:0007368
A_32_P56509	0.147514	0.13547	0.0268661	0.20571	-0.490468	0.288548	1.83154	NA	0.263127	1.57986	1.64168	-0.143472	-0.52333	0.0386719	0.526493	0.0229535	-0.641056	1.2376	0.0274028	0.287289	0.524531	-1.15511	-1.01691	0.714702	0.128209	0.0627499	0.956521	0.261464	0.217377	-1.26182	3	4	7	ENSG00000164040	PGRMC2	progesterone receptor membrane component 2 [Source:HGNC Symbol;Acc:16089]	GO:0003707,GO:0004872,GO:0005496,GO:0016020,GO:0016021,GO:0020037
A_32_P57877	0.0819224	0.0812969	0.0237397	1.46888	0.0998469	0.301106	0.585479	-0.535761	0.6414	0.309306	1.05059	0.156763	0.766131	1.39128	1.09745	0.537561	0.345187	0.542646	0.203059	-0.755934	0.539603	-0.999113	-1.27609	0.977085	-0.939679	2.85647	1.39315	0.236114	0.776206	-0.616958	1	6	7	ENSG00000157557	ETS2	v-ets erythroblastosis virus E26 oncogene homolog 2 (avian) [Source:HGNC Symbol;Acc:3489]	GO:0001501,GO:0003677,GO:0003700,GO:0005515,GO:0005634,GO:0006355,GO:0043565,GO:0045893
A_32_P64461	-0.735136	-0.967667	-2.2796	-0.759319	-1.22427	0.412967	0.450813	-0.49365	0.395011	-0.175573	0.511776	0.157751	0.809309	0.876251	0.286677	1.20485	1.39188	0.965362	-2.42715	1.30506	-0.0970445	-0.41066	-0.600478	0.149773	-0.359566	0.807632	0.164888	-0.144946	1.19119	0.364742	3	4	7	ENSG00000102158	MAGT1	magnesium transporter 1 [Source:HGNC Symbol;Acc:28880]	GO:0004579,GO:0005783,GO:0008250,GO:0016020,GO:0016021,GO:0018279
A_32_P64889	-1.01417	-0.123316	-0.115222	0.117404	0.269463	-0.458497	-0.536551	0.217827	-0.223761	0.0491269	-1.01803	-0.0918187	0.133147	-0.872805	-0.487639	-1.22441	-0.135754	-1.05925	0.198417	-0.297119	-0.557489	0.372309	0.47903	-0.398697	0.139136	-1.49589	0.0731729	-0.6969	-1.59074	-1.05439	7	0	7	ENSG00000135253	KCP	kielin/chordin-like protein [Source:HGNC Symbol;Acc:17585]	NA
A_32_P65067	0.857005	-0.00600975	-1.00974	-1.70613	-0.34211	-1.15996	-0.817727	-0.46768	-0.452194	0.143209	-0.392873	0.863431	0.792023	-1.5274	0.569563	0.661432	-0.0345249	-0.183133	-0.3514	0.339927	-1.78508	0.793834	-0.134128	-0.034155	-0.138164	-1.18406	-1.73432	0.39588	-0.515895	0.625397	7	0	7	ENSG00000149346	C20orf94	UPF0492 protein C20orf94 [Source:UniProtKB/Swiss-Prot;Acc:Q5VYV7]	GO:0005515
A_32_P69683	0.565813	-0.206376	-0.0116524	-0.949487	-0.176263	-0.502394	-0.661122	-0.62516	-0.407684	-0.632765	0.225067	-0.14708	-0.00524581	-0.816987	0.301149	-0.313572	-0.0895711	-1.45761	-1.07142	-0.102093	-1.34965	1.16295	0.805368	-1.30588	0.0974715	-0.674668	-1.08213	-0.19168	-1.3327	-0.0298974	6	1	7	ENSG00000203734	ECT2L	epithelial cell transforming sequence 2 oncogene-like [Source:HGNC Symbol;Acc:21118]	GO:0005085,GO:0005089,GO:0005622,GO:0035023
A_32_P70341	-0.821856	-1.17	-1.74803	-0.910525	-1.1932	-0.330198	0.262499	-0.715248	-0.140704	-0.518712	0.475293	-0.53319	0.136784	0.55157	0.129622	0.889492	1.23251	1.10668	-1.87647	0.937422	-0.235526	-0.933234	-2.04395	0.261884	-0.986753	0.714633	0.526315	-0.212211	0.701729	0.209136	5	2	7	ENSG00000183579	ZNRF3	zinc and ring finger 3 [Source:HGNC Symbol;Acc:18126]	GO:0005515,GO:0008270,GO:0016020,GO:0016021,GO:0046872
A_32_P72785	0.882594	-0.0344931	-0.245959	0.781653	0.729054	0.705755	0.269609	-1.18946	0.684687	0.636953	1.16202	0.689502	0.169993	0.94705	-0.574681	-0.138112	-0.541467	1.1265	0.0875452	0.283522	1.45863	-0.295975	-0.731494	1.13171	0.19722	1.66655	0.823611	0.115698	2.82987	-0.744314	1	6	7	ENSG00000067248	DHX29	DEAH (Asp-Glu-Ala-His) box polypeptide 29 [Source:HGNC Symbol;Acc:15815]	GO:0000166,GO:0003676,GO:0003743,GO:0004386,GO:0005524,GO:0005737,GO:0005739,GO:0006412,GO:0008026,GO:0016787
A_32_P78936	-0.326047	-0.901622	-1.34974	-0.794139	-0.725386	-0.299832	0.239786	-0.425219	0.0935387	-0.289796	0.613767	-0.356281	-0.0522835	0.316939	0.271748	0.973488	1.02573	1.29226	-1.07766	0.946023	-0.116485	-0.72149	-2.05741	0.33728	-0.91212	1.00198	0.78402	0.0529706	1.09445	0.401496	3	4	7	ENSG00000161992	C16orf11	NHL repeat containing 4 [Source:HGNC Symbol;Acc:26700]	NA
A_32_P85676	0.0383481	0.377373	0.345291	0.422413	0.133439	-0.364852	1.24436	0.897496	1.98199	1.95402	0.57734	0.318945	-0.0853931	-0.00628432	0.101047	-0.233227	-0.0500892	-0.197644	0.757209	0.310439	1.38603	1.86662	0.52342	1.11016	0.44242	0.178459	0.935637	-0.299492	-1.41803	-0.567899	1	6	7	ENSG00000152953	STK32B	serine/threonine kinase 32B [Source:HGNC Symbol;Acc:14217]	GO:0000166,GO:0004672,GO:0004674,GO:0005524,GO:0006468,GO:0016740,GO:0046872
A_32_P85711	-0.773337	-1.2778	-1.86913	-0.85175	-1.03992	-0.552388	-0.219	-0.415248	-0.0527237	-0.394286	0.389567	-0.424769	0.0458335	0.50496	0.109927	0.838396	1.44948	1.47632	-1.92656	0.885561	-0.0674787	-0.728043	-1.89644	-0.00462737	-0.841438	0.434448	0.620987	-0.218252	0.784061	0.144116	5	2	7	ENSG00000080815	PSEN1	presenilin 1 [Source:HGNC Symbol;Acc:9508]	GO:0000045,GO:0000139,GO:0000186,GO:0000776,GO:0001568,GO:0001708,GO:0001756,GO:0001764,GO:0001933,GO:0001934,GO:0001947,GO:0002244,GO:0002286,GO:0002573,GO:0004175,GO:0005262,GO:0005515,GO:0005622,GO:0005624,GO:0005634,GO:0005640,GO:0005739,GO:0005743,GO:0005765,GO:0005783,GO:0005789,GO:0005790,GO:0005791,GO:0005794,GO:0005813,GO:0005886,GO:0005887,GO:0006469,GO:0006486,GO:0006509,GO:0006839,GO:…
A_32_P92714	-0.372327	-0.0849228	-0.299343	0.296351	0.0558525	0.0856227	0.925373	-0.969901	-1.03913	0.620389	1.04658	-0.31724	-0.602949	0.169239	0.336859	0.122853	-0.673736	0.0884011	0.34776	-0.4324	0.297969	-1.02032	-2.51004	0.746689	-0.708939	1.12856	1.30985	-0.19079	0.211288	-1.15603	4	3	7	ENSG00000082898	XPO1	exportin 1 (CRM1 homolog, yeast) [Source:HGNC Symbol;Acc:12825]	GO:0000776,GO:0003723,GO:0005488,GO:0005515,GO:0005634,GO:0005635,GO:0005642,GO:0005654,GO:0005730,GO:0005737,GO:0005829,GO:0006611,GO:0006886,GO:0008565,GO:0009615,GO:0010824,GO:0015030,GO:0030529,GO:0034504,GO:0042176,GO:0044419,GO:0046825,GO:0051028
A_32_P930953	1.12548	-0.226277	0.0601148	-1.46616	-0.190633	-1.77107	-0.119401	0.358748	-0.297483	0.219596	0.146252	-0.0162788	0.130023	-0.956587	-0.407542	0.0965274	-0.369496	-0.650242	-0.663635	-0.713744	0.382308	0.812988	1.75961	0.552003	0.341253	-0.888404	-1.0328	-0.61642	-1.62403	-1.2116	5	2	7	ENSG00000173120	KDM2A	lysine (K)-specific demethylase 2A [Source:HGNC Symbol;Acc:13606]	GO:0003677,GO:0005515,GO:0005634,GO:0005654,GO:0008270,GO:0009055,GO:0016491,GO:0016568,GO:0016702,GO:0045449,GO:0046872,GO:0051864,GO:0055114
A_23_P103971	0.126008	0.452301	0.118619	0.607919	0.563101	0.926881	0.46898	0.160285	0.36019	0.39998	-0.113781	1.07856	0.0857073	-0.365941	-0.129754	-0.511691	0.376261	0.756355	0.285121	0.184127	0.0671725	0.462484	0.998091	0.708839	2.40735	-1.75378	-2.11857	-0.171777	-1.07316	1.20652	3	3	6	ENSG00000186160	CYP4Z1	cytochrome P450, family 4, subfamily Z, polypeptide 1 [Source:HGNC Symbol;Acc:20583]	GO:0004497,GO:0005506,GO:0005783,GO:0005789,GO:0005792,GO:0009055,GO:0016020,GO:0016021,GO:0020037,GO:0046872,GO:0055114,GO:0070330
A_23_P105088	-1.76896	-0.879188	-1.24561	-0.604507	-1.36008	-0.512159	0.235265	-0.0174479	-0.21016	-0.422435	-0.0571301	-0.18482	-1.37399	-0.0287443	0.611295	0.0293108	0.953187	-0.780201	-0.218185	0.267461	-0.452663	-0.259787	-1.40333	0.157118	-0.996474	-0.704601	-0.783974	-1.3097	-0.34218	-0.42461	6	0	6	ENSG00000183734	ASCL2	achaete-scute complex homolog 2 (Drosophila) [Source:HGNC Symbol;Acc:739]	GO:0001666,GO:0001701,GO:0001890,GO:0003700,GO:0005634,GO:0005737,GO:0006355,GO:0006357,GO:0007275,GO:0007417,GO:0007422,GO:0010553,GO:0010626,GO:0030154,GO:0030528,GO:0035019,GO:0043565,GO:0045449,GO:0060708,GO:0060712,GO:0070888
A_23_P110022	-0.307942	0.440124	1.07495	1.52966	1.58265	1.98561	-0.0383237	0.092372	0.154494	-0.0689838	-0.163946	0.103204	0.304484	0.798248	0.787334	0.907488	1.30687	1.4657	-0.33794	-0.0837209	0.242736	0.211342	0.239492	0.345822	-0.371659	0.522643	0.455352	0.437209	0.326631	0.703061	0	6	6	ENSG00000179348	GATA2	GATA binding protein 2 [Source:HGNC Symbol;Acc:4171]	GO:0001709,GO:0001892,GO:0003677,GO:0003700,GO:0005515,GO:0005634,GO:0006355,GO:0006909,GO:0008134,GO:0008270,GO:0010552,GO:0021983,GO:0030154,GO:0030182,GO:0030528,GO:0043565,GO:0045766,GO:0045944,GO:0046872,GO:0048469,GO:0050766
A_23_P11005	-0.560388	-1.22638	-1.47168	-0.699221	-0.874834	-0.30587	-0.0407674	-0.578182	0.0455758	-0.291024	0.430945	-0.404813	0.23777	0.459305	0.159556	0.646194	1.2643	1.25831	-1.6919	0.819437	-0.130638	-0.662825	-1.79313	0.296039	-0.804012	0.730222	0.655046	-0.19922	0.640636	0.0755268	4	2	6	ENSG00000136378	ADAMTS7	ADAM metallopeptidase with thrombospondin type 1 motif, 7 [Source:HGNC Symbol;Acc:223]	GO:0004222,GO:0005576,GO:0005578,GO:0006508,GO:0008233,GO:0008237,GO:0008270,GO:0009986,GO:0031012,GO:0046872
A_23_P110253	0.364257	0.214628	0.994126	1.56434	1.00331	1.17105	0.0119698	0.0657468	0.214475	-0.00734129	0.223877	0.0431763	0.0886829	0.0201708	0.870828	1.4524	1.32357	1.53667	0.192938	0.466856	0.189821	-0.0446372	0.0288452	0.129908	0.10941	0.116698	-0.0425639	0.577012	0.124315	-0.0177778	0	6	6	ENSG00000157404	KIT	v-kit Hardy-Zuckerman 4 feline sarcoma viral oncogene homolog [Source:HGNC Symbol;Acc:6342]	GO:0000166,GO:0001669,GO:0002318,GO:0002320,GO:0002573,GO:0004672,GO:0004674,GO:0004713,GO:0004714,GO:0004716,GO:0004872,GO:0005020,GO:0005515,GO:0005524,GO:0005615,GO:0005737,GO:0006468,GO:0006687,GO:0007165,GO:0007169,GO:0007243,GO:0007283,GO:0007286,GO:0008284,GO:0008354,GO:0008542,GO:0008584,GO:0009314,GO:0009897,GO:0009898,GO:0009986,GO:0010628,GO:0016020,GO:0016021,GO:0016740,GO:0018108,GO:…
A_23_P112846	0.350985	-0.222102	0.355766	-0.418591	0.13238	-0.414019	0.47148	0.396583	0.34188	0.236636	-1.1099	0.152096	0.172827	-0.507799	0.0709654	-0.383221	-1.07158	-0.616786	0.256744	-0.215147	0.121059	0.473727	2.47028	-0.272535	0.309252	-1.44603	-1.03092	-0.446451	-1.02273	-0.451692	5	1	6	ENSG00000163738	MTHFD2L	methylenetetrahydrofolate dehydrogenase (NADP+ dependent) 2-like [Source:HGNC Symbol;Acc:31865]	GO:0000105,GO:0003824,GO:0004477,GO:0004487,GO:0005488,GO:0006164,GO:0006730,GO:0008652,GO:0009086,GO:0009396,GO:0016491,GO:0016787,GO:0055114
A_23_P114626	0.333114	-0.401227	-0.0686082	0.569052	0.662415	-0.191709	-0.116739	-0.189504	-0.499071	0.501641	0.163703	0.894442	-0.870652	-1.45508	0.18575	-1.05611	-0.766246	-1.38769	0.0633351	0.331661	-0.1376	1.42564	0.0236887	0.216306	-0.0271691	-0.84306	-1.13276	0.20377	0.492865	1.27212	4	2	6	ENSG00000117601	SERPINC1	serpin peptidase inhibitor, clade C (antithrombin), member 1 [Source:HGNC Symbol;Acc:775]	GO:0002020,GO:0004867,GO:0005515,GO:0005576,GO:0005615,GO:0005886,GO:0007584,GO:0007596,GO:0008201,GO:0030414,GO:0050728
A_23_P114947	0.0100699	0.027596	0.953971	1.25973	1.14768	1.5572	0.099567	0.0263925	0.528675	0.424573	0.176744	0.544926	0.105152	0.406297	0.443753	0.294231	-0.0646769	0.333327	-0.0543092	-0.0420934	0.651219	0.222896	0.166327	0.48996	-0.026082	0.198474	0.527471	1.38744	2.04832	2.0883	0	6	6	ENSG00000116741	RGS2	regulator of G-protein signaling 2, 24kDa [Source:HGNC Symbol;Acc:9998]	GO:0004871,GO:0005096,GO:0005515,GO:0005516,GO:0007049,GO:0007283,GO:0008277,GO:0009968,GO:0050873
A_23_P115118	-0.858972	-1.2162	-1.56853	-0.791349	-1.31516	-0.277584	-0.352147	-0.729818	-0.127755	-0.476034	0.0203263	-0.481233	0.330562	0.476063	0.18291	0.838299	1.33936	0.89854	-2.0243	0.842375	-0.05928	-0.76289	-1.85286	0.350111	-0.723016	0.495868	0.706042	-0.330661	0.532864	0.0981967	5	1	6	ENSG00000183682,ENSG00000116985	BMP8A,BMP8B	bone morphogenetic protein 8a [Source:HGNC Symbol;Acc:21650],bone morphogenetic protein 8b [Source:HGNC Symbol;Acc:1075]	GO:0001503,GO:0005125,GO:0005576,GO:0005615,GO:0007275,GO:0008083,GO:0030154,GO:0040007,GO:0051216,GO:0001501,GO:0001503,GO:0005125,GO:0005515,GO:0005576,GO:0005615,GO:0007275,GO:0008083,GO:0030154,GO:0040007,GO:0051216
A_23_P134347	-0.315356	-0.891128	-0.743878	-1.56183	-1.06594	-1.64123	0.0341854	-0.152884	0.0973992	0.0442215	-1.03784	-0.785861	-1.4741	0.521156	-0.432331	-1.24548	0.220282	-0.575139	0.0518359	-0.16297	0.0991873	0.148928	0.359568	-0.12874	0.0818133	-0.237024	0.140935	-0.377071	-0.152515	-0.142851	6	0	6	ENSG00000106066	CPVL	carboxypeptidase, vitellogenic-like [Source:HGNC Symbol;Acc:14399]	GO:0004185,GO:0005515,GO:0006508,GO:0008233
A_23_P134405	0.489216	0.167978	0.980323	0.0599542	0.245472	0.607933	0.51607	0.729254	0.611272	0.761946	1.28644	0.343283	-0.0191744	-0.198137	0.322456	-0.0156553	0.031937	0.38451	0.667457	1.32658	1.10376	0.595838	0.0949748	1.22367	1.54214	0.381667	0.908802	0.894561	1.15638	0.174022	0	6	6	ENSG00000006704	GTF2IRD1	GTF2I repeat domain containing 1 [Source:HGNC Symbol;Acc:4661]	GO:0003700,GO:0003705,GO:0005515,GO:0005634,GO:0006355,GO:0007275,GO:0009790
A_23_P134433	-0.635762	-0.967551	-1.52469	-0.696051	-1.06782	-0.237398	0.339786	-0.620512	0.0453636	-0.237674	0.520931	-0.328613	0.189569	0.500203	0.158037	0.813235	1.18468	1.16102	-1.34163	0.739195	0.00968553	-0.665904	-1.93388	0.51217	-0.729734	0.885308	0.798981	-0.055588	0.965515	0.272205	4	2	6	ENSG00000164778	EN2	engrailed homeobox 2 [Source:HGNC Symbol;Acc:3343]	GO:0003700,GO:0005634,GO:0006355,GO:0007275,GO:0030182,GO:0030901,GO:0030902,GO:0043565,GO:0045944,GO:0048666
A_23_P135123	-0.0101264	-0.0177944	-0.0262217	0.27407	0.521293	1.33631	0.0980707	-0.0333817	0.185279	1.08585	1.18962	1.13738	-0.196905	-0.0763286	0.0663641	-0.112234	-0.0709065	-0.287648	0.0819146	-0.0667242	0.171056	0.0488195	0.191665	-0.256595	0.0675808	-0.141758	0.291496	0.462842	1.01262	1.66598	0	6	6	ENSG00000172159	FRMD3	FERM domain containing 3 [Source:HGNC Symbol;Acc:24125]	GO:0000287,GO:0004427,GO:0005488,GO:0005737,GO:0005856,GO:0006796,GO:0008092,GO:0016020,GO:0016021,GO:0019898
A_23_P141376	-0.713253	-0.543507	-0.97954	-1.07237	-0.916072	-0.536678	0.0605876	-0.700499	-0.0984345	-0.427407	-0.0545385	-0.673685	-1.19131	0.0560537	-0.617861	-1.18078	-1.19032	0.0948058	0.119227	-0.257155	-0.741151	0.224566	-1.41561	0.121368	-1.18282	-0.438114	-0.497344	-0.466574	-0.35293	0.227717	6	0	6	ENSG00000177469	PTRF	polymerase I and transcript release factor [Source:HGNC Symbol;Acc:9688]	GO:0003716,GO:0005515,GO:0005634,GO:0005654,GO:0005737,GO:0005739,GO:0005783,GO:0005792,GO:0005829,GO:0005886,GO:0005901,GO:0006353,GO:0006361,GO:0042134,GO:0045449
A_23_P146125	0.115281	0.0233031	-0.0918147	0.188231	0.0636988	0.177365	0.357766	-0.0108856	-0.21591	-0.287211	0.221958	-1.10815	0.294172	-0.624984	-1.21605	-0.337345	-1.27111	-1.14719	-0.016022	-0.386394	-0.875651	0.154993	1.09816	0.515053	-1.24475	0.0575995	-0.0838174	0.272073	0.137573	-0.0379065	5	1	6	ENSG00000164794	KCNV1	potassium channel, subfamily V, member 1 [Source:HGNC Symbol;Acc:18861]	GO:0005216,GO:0005244,GO:0005249,GO:0005267,GO:0005515,GO:0005886,GO:0005887,GO:0006811,GO:0006813,GO:0008076,GO:0008200,GO:0015459,GO:0016020,GO:0055085
A_23_P146325	0.658709	-1.02623	-0.908253	-1.35351	0.118383	-0.597993	-0.935496	0.0402287	0.0150524	-0.696437	-2.019	-0.446344	0.132291	-0.594599	0.266875	0.268307	1.24828	0.253963	0.117608	0.335444	-0.556241	0.711475	-0.105791	2.12581	0.15941	-1.50089	-0.661495	-0.381577	0.109971	0.701956	4	2	6	ENSG00000153317	ASAP1	ArfGAP with SH3 domain, ankyrin repeat and PH domain 1 [Source:HGNC Symbol;Acc:2720]	GO:0005515,GO:0005737,GO:0008060,GO:0008270,GO:0016020,GO:0032312,GO:0046872
A_23_P147782	0.151596	-0.0110287	-0.780385	-0.196798	-0.862177	-1.26447	0.391799	-0.599332	-1.46192	-1.22288	0.560176	-0.846801	-0.327318	0.421693	-0.749685	0.335492	0.351353	-0.644627	0.244676	0.454029	-0.266488	-0.261437	-2.25246	-0.16059	-0.000913113	0.7985	1.0504	-0.367498	0.147772	-1.18796	5	1	6	ENSG00000170616	SCRT1	scratch homolog 1, zinc finger protein (Drosophila) [Source:HGNC Symbol;Acc:15950]	GO:0003700,GO:0005622,GO:0005634,GO:0006355,GO:0008270,GO:0046872
A_23_P15135	-0.529889	-1.28036	-1.69176	-0.98442	-0.835348	-0.447516	0.227939	-0.581	0.00393041	-0.353198	0.436059	-0.497526	0.130106	0.46899	0.124049	0.997464	1.09337	1.24552	-1.90981	0.797411	-0.178433	-0.691693	-1.85251	0.22063	-0.821605	0.455549	0.750719	-0.152702	0.718188	0.250792	4	2	6	ENSG00000130182	ZSCAN10	zinc finger and SCAN domain containing 10 [Source:HGNC Symbol;Acc:12997]	GO:0003677,GO:0003700,GO:0005515,GO:0005622,GO:0005634,GO:0006355,GO:0008270,GO:0016564,GO:0043565,GO:0046872
A_23_P154855	1.1665	1.65967	0.0622795	-0.110919	0.520661	-0.760178	1.25135	0.357385	NA	0.185338	-0.453059	-0.124003	0.522558	0.790405	1.03095	-0.0189434	1.07143	-0.412259	0.0490276	NA	-0.605282	0.561663	-0.376918	-1.48167	NA	-0.734788	NA	-0.699462	NA	NA	1	5	6	ENSG00000180509	KCNE1	potassium voltage-gated channel, Isk-related family, member 1 [Source:HGNC Symbol;Acc:6240]	GO:0002070,GO:0005244,GO:0005249,GO:0005251,GO:0005764,GO:0005886,GO:0006811,GO:0006813,GO:0006936,GO:0007605,GO:0008015,GO:0008016,GO:0008076,GO:0015459,GO:0016020,GO:0016021,GO:0016324,GO:0051899
A_23_P161968	1.10023	0.633521	0.556141	-0.409386	0.813449	-0.0245219	0.319325	-0.0339697	0.729383	0.829959	0.866378	0.658468	1.08239	1.01772	0.880441	1.15741	0.883328	1.25123	0.730112	0.540724	0.33734	-0.0501969	-0.661837	0.583528	0.142391	1.93177	0.988171	0.841468	0.510859	0.341191	0	6	6	ENSG00000184999	SLC22A10	solute carrier family 22, member 10 [Source:HGNC Symbol;Acc:18057]	GO:0005215,GO:0006810,GO:0016020,GO:0016021,GO:0055085
A_23_P167250	1.10271	1.1067	0.773133	-0.139382	0.2288	-0.488852	0.120562	-0.00957499	0.303899	-0.46072	-0.919949	0.250389	0.381934	0.577105	-0.974786	-1.09657	-1.00075	-0.918988	0.305738	-0.38121	-0.422699	-0.24766	-1.56007	0.101361	0.0028865	-0.216239	-0.0619035	0.0851601	0.156316	-1.31321	4	2	6	ENSG00000138684	IL21	interleukin 21 [Source:HGNC Symbol;Acc:6005]	GO:0005125,GO:0005126,GO:0005134,GO:0005576,GO:0005615,GO:0006955,GO:0007165,GO:0042102,GO:0045078,GO:0048469
A_23_P168587	0.232669	0.723527	1.05329	0.873695	0.471292	0.186483	0.0742942	0.232725	0.220293	0.389537	-0.378606	0.370697	-0.133762	-0.490768	-0.331526	-1.0259	-1.74462	-0.713557	1.20095	-0.416283	0.325938	0.801936	1.68361	0.0243336	0.654404	-1.06761	-0.00711671	-0.0555656	0.207507	0.548372	3	3	6	ENSG00000169193	CCDC126	coiled-coil domain containing 126 [Source:HGNC Symbol;Acc:22398]	GO:0005576
A_23_P2041	-0.225634	-0.0295986	0.134996	-0.40553	0.22028	0.690917	0.151149	-0.136161	0.278446	0.198989	-0.439154	0.148931	0.0491332	0.163347	0.928217	1.216	1.16448	1.28298	-0.446591	0.0554099	0.228999	0.280409	1.27578	0.633515	0.148604	-0.313485	-0.149636	0.142187	1.21483	1.90091	0	6	6	ENSG00000133808	MICALCL	MICAL C-terminal like [Source:HGNC Symbol;Acc:25933]	GO:0005737,GO:0007275,GO:0007283,GO:0008150,GO:0030154,GO:0051019
A_23_P207354	0.126484	0.731096	-0.0795472	0.147524	1.23566	0.910114	1.16353	0.276065	-0.188206	0.408593	1.56374	NA	1.02545	0.590011	0.349301	0.382014	0.706433	1.51689	0.109119	0.816376	0.140302	NA	NA	NA	0.176983	1.03415	0.0558529	-0.23608	0.848297	0.778184	0	6	6	ENSG00000131097	HIGD1B	HIG1 hypoxia inducible domain family, member 1B [Source:HGNC Symbol;Acc:24318]	GO:0016020,GO:0016021
A_23_P212383	-0.23873	-0.0511846	-0.0265658	0.247415	-0.245736	-0.354964	-0.341008	0.100469	-0.104861	0.0914864	-1.00954	0.10193	0.205959	-0.850861	-0.312111	-0.455418	-0.764392	-1.30786	-0.180427	-0.437278	-0.33086	1.1764	2.27738	0.0319404	0.0837323	-1.72365	-1.19697	-0.444031	-0.786167	-0.329297	4	2	6	ENSG00000211456	SACM1L	SAC1 suppressor of actin mutations 1-like (yeast) [Source:HGNC Symbol;Acc:17059]	GO:0004437,GO:0005783,GO:0005789,GO:0005794,GO:0008150,GO:0016020,GO:0016021,GO:0016787,GO:0016791,GO:0030176,GO:0046856
A_23_P212469	-0.215422	-0.13695	0.370267	1.04741	1.234	1.32523	-0.0135168	0.220639	0.116579	0.255818	0.0206517	0.434979	-0.0917708	-0.465834	-0.0558433	0.311971	-0.0944751	0.0196619	-0.113019	-0.545777	-0.167646	0.166144	1.10414	1.23716	0.133072	-0.770189	-0.413443	-0.0249204	0.407593	1.04323	0	6	6	ENSG00000168032	ENTPD3	ectonucleoside triphosphate diphosphohydrolase 3 [Source:HGNC Symbol;Acc:3365]	GO:0000166,GO:0005524,GO:0005886,GO:0009134,GO:0009143,GO:0016021,GO:0016787,GO:0017110,GO:0017111
A_23_P214281	0.172578	0.266888	0.560286	0.566283	0.92301	1.27052	0.0392133	0.183717	-0.14456	0.0389433	0.236296	0.65646	-0.142993	0.36796	0.90298	1.2098	1.66828	2.1885	0.240492	0.258917	0.769276	0.667667	0.737887	0.179393	0.120364	0.333341	0.224	0.621968	1.10048	1.76743	0	6	6	ENSG00000170915	PAQR8	progestin and adipoQ receptor family member VIII [Source:HGNC Symbol;Acc:15708]	GO:0004872,GO:0005488,GO:0005496,GO:0005886,GO:0007275,GO:0016021,GO:0030154,GO:0048477
A_23_P214565	-0.122442	-0.405554	-0.832659	-0.29337	-0.165397	-0.413668	0.601843	-0.541479	-0.0779927	-0.453726	0.638652	1.04742	0.0107424	0.914079	-1.28503	0.645343	0.782407	0.868728	-1.12792	-0.233073	0.0491457	-0.680209	-1.41815	0.854221	-1.55719	0.948864	0.55296	0.131792	1.36377	-0.0269227	4	2	6	ENSG00000237284	MAS1L	MAS1 oncogene-like [Source:HGNC Symbol;Acc:13961]	GO:0004872,GO:0004930,GO:0005886,GO:0007186,GO:0016021
A_23_P215614	-0.00662088	-0.165485	0.253886	0.517713	-0.232666	-0.584803	0.0462642	0.0513462	-0.241486	0.204185	-0.962967	0.0852597	1.99075	-0.945199	-1.2841	-0.523133	-0.429349	-1.3382	0.042569	-0.518668	-0.354085	0.387239	0.782935	0.0472885	0.103404	-1.76097	-0.554755	-1.05118	-1.31349	-0.7115	5	1	6	ENSG00000004766	CCDC132	coiled-coil domain containing 132 [Source:HGNC Symbol;Acc:25956]	NA
A_23_P216915	0.268439	0.788226	1.10591	-0.0219891	0.438914	0.0923823	0.6546	0.373348	0.140281	0.674817	1.00338	-0.40009	0.931214	2.38734	0.842566	0.086894	0.598875	0.117486	0.164196	-0.238248	-0.0796439	0.110964	-0.0818827	0.633952	0.290127	0.885925	1.83762	0.320383	1.19023	1.2729	0	6	6	ENSG00000136931	NR5A1	nuclear receptor subfamily 5, group A, member 1 [Source:HGNC Symbol;Acc:7983]	GO:0001553,GO:0003677,GO:0003682,GO:0003690,GO:0003700,GO:0003707,GO:0003713,GO:0004879,GO:0005515,GO:0005543,GO:0005634,GO:0006355,GO:0006357,GO:0006366,GO:0007267,GO:0007538,GO:0008270,GO:0008584,GO:0008585,GO:0009888,GO:0016563,GO:0019899,GO:0030154,GO:0030325,GO:0043565,GO:0045944,GO:0046872,GO:0050810,GO:0051457
A_23_P250206	-0.619287	-1.513	-2.19426	-1.11299	-1.24455	-0.467605	-0.641795	-0.785543	-0.303543	0.0443091	-0.184298	-0.0864047	0.63244	0.395389	-0.785232	0.524038	0.851935	0.0222756	-2.76807	-0.115513	-0.616943	-0.639387	-0.891291	-0.403553	-1.13769	0.790247	-0.620178	0.51207	0.525687	0.471907	6	0	6	ENSG00000106633	GCK	glucokinase (hexokinase 4) [Source:HGNC Symbol;Acc:4195]	GO:0000166,GO:0000287,GO:0001678,GO:0004340,GO:0004396,GO:0005515,GO:0005524,GO:0005536,GO:0005625,GO:0005634,GO:0005654,GO:0005737,GO:0005739,GO:0005829,GO:0005884,GO:0005938,GO:0005975,GO:0005978,GO:0006003,GO:0006006,GO:0006096,GO:0006739,GO:0007204,GO:0009749,GO:0016301,GO:0016740,GO:0016773,GO:0019903,GO:0019932,GO:0030141,GO:0032024,GO:0032811,GO:0042149,GO:0042327,GO:0042593,GO:0043266,GO:…
A_23_P252501	0.777619	0.819326	0.99635	0.19953	-0.245069	0.239299	0.67899	0.824958	1.1324	0.791189	0.223841	0.653312	0.3967	0.382411	0.429162	0.0856069	0.0984344	1.07688	0.434878	0.0477154	0.269571	1.14547	0.834938	1.04181	1.33163	0.442613	1.02225	0.412473	0.450771	0.41743	0	6	6	ENSG00000164663	USP49	ubiquitin specific peptidase 49 [Source:HGNC Symbol;Acc:20078]	GO:0004221,GO:0006511,GO:0008233,GO:0008234,GO:0008270,GO:0046872
A_23_P27013	-0.0494946	0.298843	0.393499	0.265369	0.135589	0.185163	-0.517426	0.0658079	-0.086075	0.182229	-0.396383	0.0842575	0.271303	1.73427	1.47911	1.76997	1.47156	1.20489	0.805012	0.357728	0.566721	0.00490866	-0.410086	0.371943	0.399684	0.621667	0.356703	1.29085	0.303847	0.620773	0	6	6	ENSG00000170689	HOXB9	homeobox B9 [Source:HGNC Symbol;Acc:5120]	GO:0003677,GO:0003700,GO:0005515,GO:0005634,GO:0006350,GO:0006355,GO:0007275,GO:0009952,GO:0016563,GO:0030099,GO:0030879,GO:0043565,GO:0045944,GO:0048704,GO:0048706
A_23_P28815	0.15062	0.0176203	0.0488787	0.18491	-0.214166	0.273904	-0.207086	0.10403	0.887448	-0.0769336	-0.787007	0.167201	0.48102	-1.02545	0.207561	-0.0556244	0.173976	0.273121	-0.338909	-0.244878	1.54265	0.24323	1.26127	2.4741	-0.122114	0.354768	1.01515	0.721963	0.683387	2.04011	1	5	6	ENSG00000019186	CYP24A1	cytochrome P450, family 24, subfamily A, polypeptide 1 [Source:HGNC Symbol;Acc:2602]	GO:0001649,GO:0004497,GO:0005506,GO:0005739,GO:0005743,GO:0008403,GO:0009055,GO:0016491,GO:0016709,GO:0020037,GO:0030342,GO:0033280,GO:0042359,GO:0042369,GO:0046872,GO:0055114,GO:0070561
A_23_P29965	0.396961	-0.0329346	0.0892632	0.136572	1.16643	0.146901	0.730443	-0.00993651	0.23666	-0.114123	0.207814	-0.0409381	-0.107787	1.04857	1.82647	1.41134	1.30332	0.60363	-0.0345508	0.156823	1.55624	0.0343115	0.317061	0.369787	0.257524	0.0550225	0.887411	0.28273	0.161249	-0.0648492	0	6	6	ENSG00000171201	SMR3B	submaxillary gland androgen regulated protein 3B [Source:HGNC Symbol;Acc:17326]	GO:0003674,GO:0005576,GO:0005615,GO:0008150
A_23_P302005	0.184358	0.396564	0.221027	0.385259	0.471446	0.324852	0.00832366	0.365724	0.208338	0.692161	0.832925	1.38362	-0.196274	-1.21648	-0.32844	-0.14621	-0.311256	0.541623	0.388807	-0.138635	0.15297	1.10219	1.6367	0.581577	0.319922	-0.825944	0.217369	0.197559	1.11225	1.41968	1	5	6	ENSG00000243244	STON1	stonin 1 [Source:HGNC Symbol;Acc:17003]	GO:0003702,GO:0005515,GO:0005634,GO:0005672,GO:0005737,GO:0006367,GO:0006886,GO:0006897,GO:0016020,GO:0016192,GO:0030100,GO:0030131
A_23_P302750	-0.362295	-1.01159	-1.0428	0.150977	-0.738161	-0.29587	-0.196365	-0.374674	-0.234314	-0.350723	-0.746083	0.0485152	1.12304	0.263816	0.314634	-0.0626815	1.21114	0.791468	-1.69414	0.948533	-0.00969879	0.26878	0.558759	-0.712095	-0.484404	0.775532	-1.0973	-0.293878	0.138151	-0.694638	4	2	6	ENSG00000160072	ATAD3B	ATPase family, AAA domain containing 3B [Source:HGNC Symbol;Acc:24007]	GO:0000166,GO:0005524,GO:0017111
A_23_P306307	0.0869259	0.244074	-0.206248	-0.959941	0.16045	-0.0591787	-0.954773	-1.30035	-1.58477	-1.44859	0.174808	-0.227105	-1.27518	-0.334769	0.23632	-0.944453	-1.21466	-0.0083484	-0.0130945	-0.421803	0.241891	0.0686964	-1.04284	0.0451849	0.145557	-0.116103	0.0389173	0.695934	0.139707	-0.0347366	6	0	6	ENSG00000163982	OTOP1	otopetrin 1 [Source:HGNC Symbol;Acc:19656]	GO:0005576,GO:0005615,GO:0009590,GO:0016020,GO:0016021,GO:0031214,GO:0042472
A_23_P307563	-0.134682	0.0824694	0.169135	0.299547	0.083914	-0.113569	0.212776	0.352471	-0.47845	-0.185821	NA	0.83338	-0.521255	-1.01532	-1.08224	-0.249318	-1.33604	-1.20901	0.113023	NA	-0.404743	NA	NA	NA	0.301654	-1.48542	0.416912	-0.355761	-1.10576	0.263578	6	0	6	ENSG00000160145	KALRN	kalirin, RhoGEF kinase [Source:HGNC Symbol;Acc:4814]	GO:0000166,GO:0004672,GO:0004674,GO:0005085,GO:0005089,GO:0005515,GO:0005524,GO:0005622,GO:0005737,GO:0005829,GO:0006468,GO:0006915,GO:0007165,GO:0007242,GO:0007399,GO:0007409,GO:0008624,GO:0015629,GO:0016192,GO:0016740,GO:0023034,GO:0035023,GO:0043005,GO:0043025,GO:0046872,GO:0048471,GO:0050773
A_23_P311585	-0.782359	-1.23517	-1.37664	-1.35346	-0.982699	-0.149004	-0.0652276	-0.603883	-0.609161	0.342157	-0.46972	1.06168	0.47743	-1.171	0.495376	-1.04525	0.628949	0.0148649	-0.455006	-0.631101	-0.231256	-0.777434	-0.714945	-0.406194	0.132948	0.0355339	0.0372031	-0.309144	-0.0251793	-0.302591	5	1	6	ENSG00000198083	KRTAP9-9	keratin associated protein 9-9 [Source:HGNC Symbol;Acc:16773]	GO:0045095
A_23_P326325	-0.62698	-1.14049	-0.953922	-0.125276	-0.391155	0.316803	-0.0175927	0.22883	0.257893	1.30689	0.213275	0.318297	-0.9324	-1.29206	0.286293	0.643822	0.524294	0.174096	-0.84435	-0.233157	0.0323234	0.146614	1.21761	0.0347273	-0.727293	-0.0474951	-1.41555	-0.60615	-1.88559	0.00811293	4	2	6	ENSG00000146350	C6orf170	Protein broad-minded [Source:UniProtKB/Swiss-Prot;Acc:Q96NH3]	GO:0005097,GO:0005622,GO:0005737,GO:0005929,GO:0007275,GO:0032313
A_23_P327361	0.411805	0.0499897	-0.027204	0.0392042	0.0639806	-0.898413	-0.0134487	0.657515	-0.227737	0.0849524	0.17197	0.0671977	-0.251431	0.00901322	-0.702295	0.350121	-0.372606	-1.59666	0.0921602	-1.01829	-1.23803	-0.0562857	1.91229	-0.468605	0.462837	-1.40452	0.373144	-0.71868	-2.30619	-0.95282	5	1	6	ENSG00000104093	DMXL2	Dmx-like 2 [Source:HGNC Symbol;Acc:2938]	GO:0008021,GO:0016020,GO:0017137,GO:0030054,GO:0030672,GO:0031410,GO:0045202
A_23_P32847	0.0586837	-0.628587	0.374021	0.139069	0.021512	0.219593	0.742135	-0.428649	1.26817	0.417056	0.0208119	-0.0463903	1.07032	-0.910458	-0.0938322	0.40182	0.148721	0.01839	0.0206343	0.217608	0.00962866	-1.31768	-0.411866	1.02788	0.205523	0.338	1.03434	0.27689	0.13439	1.135	1	5	6	ENSG00000152208	GRID2	glutamate receptor, ionotropic, delta 2 [Source:HGNC Symbol;Acc:4576]	GO:0004872,GO:0004970,GO:0005215,GO:0005216,GO:0005234,GO:0005515,GO:0005624,GO:0005886,GO:0005887,GO:0006810,GO:0006811,GO:0007215,GO:0008066,GO:0014069,GO:0016020,GO:0019717,GO:0030054,GO:0030288,GO:0035249,GO:0043523,GO:0045202,GO:0045211,GO:0060079,GO:0060134
A_23_P334083	-0.0335967	-0.980118	0.067093	0.118556	0.00800162	-0.19839	-0.07965	-0.383723	-0.228127	-0.0924587	-1.02161	-0.32255	1.04788	-1.1234	0.255283	-0.709876	-0.61164	-0.385675	-0.337927	-0.104059	-0.260167	0.023581	-2.51262	-0.504146	-1.14781	-0.430393	-0.700712	0.029781	-1.17555	-0.425027	5	1	6	ENSG00000106785	TRIM14	tripartite motif-containing 14 [Source:HGNC Symbol;Acc:16283]	GO:0003674,GO:0005622,GO:0005737,GO:0008150,GO:0008270,GO:0046872
A_23_P347027	-0.232627	-1.35459	-0.68957	0.374907	-0.170512	0.204407	-0.490343	-1.22287	-1.02986	-0.650015	-0.657906	-0.284784	0.771148	-1.06393	-1.10722	-0.884401	-0.278791	-1.04207	0.132126	0.104476	-0.652491	0.137831	-0.0324807	-0.0424827	-0.299234	-0.27794	0.110329	-0.259713	NA	-0.0748837	6	0	6	ENSG00000103056	SMPD3	sphingomyelin phosphodiesterase 3, neutral membrane (neutral sphingomyelinase II) [Source:HGNC Symbol;Acc:14240]	GO:0000137,GO:0000139,GO:0004767,GO:0005794,GO:0005886,GO:0006684,GO:0006685,GO:0007049,GO:0007275,GO:0016021,GO:0016787,GO:0030072,GO:0046872
A_23_P34953	0.0487017	0.374848	0.444808	0.0301606	0.138886	-0.435554	-0.115983	0.229918	-0.248573	0.199755	0.150065	-0.421336	0.282482	-1.43638	-0.0378497	-0.483463	-0.669115	-2.14467	0.512269	-0.826021	-0.395063	1.13382	0.669301	-0.680113	0.409299	-2.23112	0.257043	-0.61286	-2.41213	-1.38664	5	1	6	ENSG00000117597	C1orf107	Digestive organ expansion factor homolog [Source:UniProtKB/Swiss-Prot;Acc:Q68CQ4]	GO:0005634,GO:0007275
A_23_P359173	0.340448	0.0734387	0.531082	-0.356611	-0.139974	-0.024364	-0.489965	-0.146434	-0.239171	-0.0540466	-0.369611	0.0159673	-0.388276	-0.848117	-0.305259	-0.820725	-1.5103	-1.06396	-0.251064	-0.989272	-0.284186	0.530786	1.0612	-0.755995	0.012428	-1.30893	-1.03493	-0.260699	-1.27847	-0.610568	5	1	6	ENSG00000132549	VPS13B	vacuolar protein sorting 13 homolog B (yeast) [Source:HGNC Symbol;Acc:2183]	GO:0008104,GO:0015031
A_23_P363255	NA	0.112596	-1.164	0.145266	NA	0.283364	NA	0.0617907	NA	0.00963497	0.247614	0.136971	NA	0.0379865	NA	-0.00194698	0.203364	0.012356	0.0689954	-0.0139254	0.636217	1.28879	1.66048	0.888761	0.39694	-0.0669038	-0.0481106	1.04743	1.00856	1.20581	1	5	6	ENSG00000166510	CCDC68	coiled-coil domain containing 68 [Source:HGNC Symbol;Acc:24350]	NA
A_23_P365119	-0.372623	0.335655	-0.48832	-0.883034	-1.10766	-0.447991	-0.439432	-0.817023	-0.378177	-0.632949	-0.708749	-0.433206	0.23013	-0.0600447	-0.513158	0.334808	1.18225	-1.10393	-0.722604	-0.376877	-0.329301	-0.19261	-0.0997788	-0.820944	-1.14439	0.140068	-0.972196	-1.23625	-1.54892	-0.654469	5	1	6	ENSG00000176155	CCDC57	coiled-coil domain containing 57 [Source:HGNC Symbol;Acc:27564]	NA
A_23_P366559	-0.265802	-0.291736	-0.468787	-0.893147	-1.04302	-0.874071	0.0497466	-0.251786	0.151552	-0.193529	-1.01773	-0.331382	-0.00692104	-0.212663	0.143205	0.0323038	0.0620174	-1.28466	-0.00509345	0.501172	0.105555	-0.010344	0.446067	0.129733	-0.63387	-1.35775	-1.77861	-1.13886	-0.333656	-0.94741	6	0	6	ENSG00000170456	DENND5B	DENN/MADD domain containing 5B [Source:HGNC Symbol;Acc:28338]	GO:0016020,GO:0016021
A_23_P374104	0.126259	0.462076	1.2933	-0.237179	1.16253	-0.388947	0.0386235	-0.315297	0.19927	-1.29538	0.296742	-0.0427152	-0.383415	-0.587938	-0.375004	-1.05274	0.239858	-0.778737	-0.138212	-0.0031542	0.618942	1.13332	-1.36651	0.0511504	0.220285	-0.565907	0.0727121	0.175149	0.145954	-0.548134	3	3	6	ENSG00000136859	ANGPTL2	angiopoietin-like 2 [Source:HGNC Symbol;Acc:490]	GO:0005085,GO:0005102,GO:0005575,GO:0005576,GO:0005615,GO:0005622,GO:0005737,GO:0005886,GO:0007165,GO:0007264,GO:0007275,GO:0023034
A_23_P378416	-0.854368	-0.570634	-0.636914	0.837072	-0.267408	0.33416	-0.0270029	0.209809	-0.126589	-0.0297618	-1.78096	-0.347594	1.1171	-0.8386	-0.157769	0.258638	1.7235	-1.18874	-0.161313	-0.1225	-0.283645	0.303637	1.56753	-0.33923	NA	-2.05229	-0.0313079	-0.777616	-0.857659	-0.341412	3	3	6	ENSG00000046653	GPM6B	glycoprotein M6B [Source:HGNC Symbol;Acc:4461]	GO:0003674,GO:0007275,GO:0007399,GO:0016020,GO:0016021,GO:0030154
A_23_P384551	NA	NA	0.0236628	0.171981	NA	0.321494	NA	0.0608279	NA	-0.727346	0.270504	-0.426008	NA	0.0455222	1.13589	NA	0.840902	1.42066	-0.125707	0.105433	-0.240111	NA	0.582043	0.716684	NA	-1.13639	1.02264	1.53924	0.067721	1.81043	1	5	6	ENSG00000167046	RP11-93B14.6	HCG2018282Novel protein (FLJ32154) ; [Source:UniProtKB/TrEMBL;Acc:Q5JT57]	NA
A_23_P388061	0.0583853	-0.0333672	-0.118312	0.0511179	0.0408063	0.109485	0.600558	0.0382636	-1.27415	-1.0171	-0.183494	0.175898	-0.0282092	0.0775861	0.309736	-0.0154713	0.18677	-0.0936196	-0.214114	0.340991	-0.0233589	-0.0463025	-0.0813134	-0.0246653	0.0318652	-1.48459	-0.865118	-1.34524	-2.63042	-1.0079	6	0	6	ENSG00000184845	DRD1	dopamine receptor D1 [Source:HGNC Symbol;Acc:3020]	GO:0001588,GO:0001590,GO:0001659,GO:0001661,GO:0001662,GO:0001963,GO:0001975,GO:0004872,GO:0004930,GO:0004952,GO:0005515,GO:0005624,GO:0005634,GO:0005783,GO:0005789,GO:0005886,GO:0005887,GO:0005901,GO:0006469,GO:0006606,GO:0006886,GO:0006936,GO:0007186,GO:0007187,GO:0007189,GO:0007190,GO:0007191,GO:0007212,GO:0007416,GO:0007610,GO:0007612,GO:0007613,GO:0007617,GO:0007625,GO:0007626,GO:0007628,GO:…
A_23_P388220	-0.125062	-0.295921	-0.159783	0.336329	-0.178256	0.397426	-0.901161	-0.379329	-0.301048	1.44456	0.45078	-0.373959	-1.2406	0.210448	-1.04742	-1.21496	-0.975091	0.424165	0.287783	0.35437	0.562001	-0.0074972	0.140418	0.241681	-0.00463968	0.0840981	1.33606	0.251071	0.113482	-1.24705	4	2	6	ENSG00000184672	RALYL	RALY RNA binding protein-like [Source:HGNC Symbol;Acc:27036]	GO:0000166,GO:0003676,GO:0003723,GO:0005515,GO:0042802
A_23_P392435	0.114687	0.147108	0.0738839	-0.037408	-0.170443	-0.457266	-0.657717	0.458491	-0.149967	0.0175129	-1.13078	0.0669903	0.330109	-0.544386	-0.208724	-0.330088	-0.358165	-0.895372	0.0390041	-0.612515	-0.851516	0.987457	1.79506	-0.647003	-0.103812	-2.08971	-1.00506	-1.0993	-1.74441	-0.701918	5	1	6	ENSG00000165572	KBTBD6	kelch repeat and BTB (POZ) domain containing 6 [Source:HGNC Symbol;Acc:25340]	GO:0003674,GO:0005515,GO:0005575,GO:0008150
A_23_P392962	-0.429005	-1.31845	-1.48141	-0.875705	-0.183864	0.450681	0.0316625	0.128582	-1.0123	-0.920522	0.288301	-0.633338	-0.508114	-0.0389413	-0.36741	0.716981	-1.26978	0.700285	-1.02375	-0.0693616	1.88031	0.843587	-0.081408	-0.286941	0.152255	-0.740967	0.0265849	0.0755388	0.194487	-0.702612	5	1	6	ENSG00000250766,ENSG00000154016	GRAPL,GRAP	GRB2-related adaptor protein-like [Source:HGNC Symbol;Acc:37240],GRB2-related adaptor protein [Source:HGNC Symbol;Acc:4562]	GO:0005515,GO:0005070,GO:0005515,GO:0005737,GO:0007265,GO:0007267
A_23_P396328	0.229358	0.429669	0.537729	-0.034167	-0.0459697	-0.202262	-0.230184	0.00773662	0.00690864	0.234032	-0.832041	0.354056	-0.521753	-0.704507	-0.819345	-1.10106	-1.67925	-1.50311	0.787821	-0.388034	0.0951559	0.90256	1.84806	-0.605966	0.56035	-1.1359	-1.04993	0.664239	0.633455	0.886196	5	1	6	ENSG00000107186	MPDZ	multiple PDZ domain protein [Source:HGNC Symbol;Acc:7208]	GO:0005515,GO:0005886,GO:0005923,GO:0007155,GO:0008022,GO:0014069,GO:0016324,GO:0019717,GO:0030054,GO:0030425,GO:0042995,GO:0044419,GO:0045202,GO:0045211
A_23_P409553	0.202708	0.101694	-0.225071	-0.213517	-0.140166	0.28884	0.202823	-0.272668	-0.0413096	-0.019364	-1.14431	-0.1982	-0.228383	-0.959844	0.11177	0.456777	1.03408	-0.902164	-1.08119	-0.975934	-0.078168	0.668518	1.27956	1.58743	-0.329645	-1.4535	-0.608782	-0.644731	-0.752855	0.0641911	3	3	6	ENSG00000100614	PPM1A	protein phosphatase, Mg2+/Mn2+ dependent, 1A [Source:HGNC Symbol;Acc:9275]	GO:0000287,GO:0003824,GO:0004721,GO:0004722,GO:0004871,GO:0005515,GO:0005575,GO:0005624,GO:0005891,GO:0006470,GO:0008022,GO:0008287,GO:0016055,GO:0016311,GO:0016787,GO:0030145,GO:0030177,GO:0043005,GO:0043123,GO:0045893
A_23_P410408	-0.154244	0.358483	0.319208	0.250775	-0.72269	0.220003	1.03653	-0.0390125	0.180979	-0.121564	1.64325	-0.0395931	0.217039	0.987111	0.0133496	1.2902	1.1022	0.863452	0.00521411	-0.600744	0.291164	0.0727389	0.00965175	0.16103	0.178858	0.117799	2.25634	-0.108283	0.519401	-1.01731	1	5	6	ENSG00000188000	OR7D2	olfactory receptor, family 7, subfamily D, member 2 [Source:HGNC Symbol;Acc:8378]	GO:0004872,GO:0004984,GO:0005886,GO:0007186,GO:0007608,GO:0016021,GO:0045449,GO:0050896
A_23_P417891	0.515652	0.620545	1.3219	0.550007	0.579965	0.242702	-1.1365	0.130544	0.896535	0.328676	-1.68963	0.322481	0.0599978	-0.269838	-0.025311	0.0412317	-0.520991	-0.234115	0.466579	0.625536	0.548582	0.858475	1.34185	-0.209539	0.904778	0.118695	0.160042	0.705605	1.69549	1.67257	2	4	6	ENSG00000102606	ARHGEF7	Rho guanine nucleotide exchange factor (GEF) 7 [Source:HGNC Symbol;Acc:15607]	GO:0005085,GO:0005089,GO:0005515,GO:0005622,GO:0005737,GO:0005829,GO:0005925,GO:0006915,GO:0007165,GO:0007264,GO:0008624,GO:0023034,GO:0030426,GO:0035023,GO:0043065,GO:0043615
A_23_P422809	0.050156	-0.397633	0.181832	-0.686631	-0.117863	-0.831624	-0.115639	0.639492	-0.559881	-0.185974	-1.17661	-0.352629	-0.115183	-0.330158	-0.254362	-0.436148	-1.46669	-0.547544	0.409111	-0.751817	-0.572544	0.148185	0.250206	0.520237	-0.66365	-2.39786	-1.30391	-0.401434	-1.53922	-1.18881	6	0	6	ENSG00000110422	HIPK3	homeodomain interacting protein kinase 3 [Source:HGNC Symbol;Acc:4915]	GO:0000166,GO:0004672,GO:0004674,GO:0005524,GO:0005634,GO:0005737,GO:0006468,GO:0006915,GO:0006916,GO:0016740,GO:0018105,GO:0018107,GO:0043508,GO:0045449
A_23_P422933	NA	NA	NA	NA	NA	NA	0.322728	0.23815	0.0931968	0.489768	0.45476	0.548041	1.15538	0.839616	1.6124	0.739033	1.25285	1.03646	0.955955	0.441392	0.0644465	0.535035	0.0688253	0.286016	1.49507	1.29708	NA	NA	NA	0.866996	0	6	6	ENSG00000137727	ARHGAP20	Rho GTPase activating protein 20 [Source:HGNC Symbol;Acc:18357]	GO:0005096,GO:0005622,GO:0007165
A_23_P42397	-0.881557	-0.00128714	0.683064	1.17045	1.68288	2.58164	-0.00928552	-0.021805	0.172832	-0.142014	0.203889	-0.0478064	-0.0739859	-0.0918139	0.207612	1.03971	2.92354	5.08207	0.0271794	0.218902	0.328328	0.105492	-0.44384	0.0548644	0.210077	0.348907	0.0689535	0.279022	0.202889	-0.024124	0	6	6	ENSG00000146250	PRSS23	protease, serine, 23 [Source:HGNC Symbol;Acc:14370]	GO:0003824,GO:0004252,GO:0005576,GO:0005739,GO:0006508
A_23_P428999	0.317177	0.364901	0.614678	0.261247	-0.313141	-0.393322	-0.467308	0.273697	-0.218917	0.307853	-0.0449691	0.0207883	0.170805	-0.923626	-0.117766	-0.381552	-1.0311	-0.875035	0.708339	-0.734881	-0.613656	0.0165347	2.1976	-0.734647	0.441388	-3.00522	-0.682116	-1.00631	-1.68388	-1.33353	5	1	6	ENSG00000140396	NCOA2	nuclear receptor coactivator 2 [Source:HGNC Symbol;Acc:7669]	GO:0000122,GO:0003682,GO:0003713,GO:0004871,GO:0005102,GO:0005515,GO:0005634,GO:0005737,GO:0006355,GO:0007165,GO:0016564,GO:0016922,GO:0021549,GO:0030374,GO:0030375,GO:0030521,GO:0030528,GO:0035257,GO:0045449,GO:0045944
A_23_P433204	-0.0581789	NA	NA	NA	0.11701	-0.217146	-0.0169345	-0.138417	-0.472272	0.0981154	0.249654	0.215484	1.01525	-0.685032	-0.375075	0.138919	-0.17165	0.255362	-0.768197	-0.604691	-0.526963	1.04628	2.02472	-1.13398	-0.436321	-0.672744	0.0999209	-1.16305	-1.04775	-0.790196	3	3	6	ENSG00000126858	RHOT1	ras homolog gene family, member T1 [Source:HGNC Symbol;Acc:21168]	GO:0000166,GO:0003674,GO:0005509,GO:0005515,GO:0005525,GO:0005622,GO:0005739,GO:0005741,GO:0006915,GO:0007264,GO:0015031,GO:0016020,GO:0016021,GO:0016787,GO:0019725,GO:0031307,GO:0047497
A_23_P43580	-0.340485	-0.741088	-0.255074	-0.225166	-0.598768	-0.855264	0.00572954	0.193951	-0.1957	0.00179985	-1.08863	-0.0179378	0.108418	-0.29878	-0.168532	-0.165233	-0.416283	-1.05873	-0.153498	-0.762141	-1.51862	0.213139	0.63755	-0.142424	-0.0574145	-1.66663	-1.0525	-0.686413	-2.06392	-0.775271	6	0	6	ENSG00000119397	CEP110	centrosomal protein 110kDa [Source:HGNC Symbol;Acc:1858]	GO:0000166,GO:0003700,GO:0005515,GO:0005737,GO:0005813,GO:0005829,GO:0005856,GO:0006355,GO:0007049,GO:0043565,GO:0051301
A_23_P502047	0.174966	0.539173	1.02388	1.45614	1.45719	1.52818	0.720078	0.254352	-0.366092	0.137128	0.0670697	0.419886	-0.165644	0.408301	0.321599	0.945104	1.504	1.52664	0.298976	0.679773	0.337052	0.277547	0.0999696	0.629019	0.0557742	-0.30891	0.55696	0.156412	0.355457	0.588597	0	6	6	ENSG00000090539	CHRD	chordin [Source:HGNC Symbol;Acc:1949]	GO:0001501,GO:0001541,GO:0001649,GO:0001702,GO:0001707,GO:0003743,GO:0005085,GO:0005488,GO:0005515,GO:0005576,GO:0005615,GO:0005634,GO:0005737,GO:0005851,GO:0006413,GO:0006417,GO:0006950,GO:0007389,GO:0007417,GO:0008201,GO:0009408,GO:0009749,GO:0009953,GO:0014002,GO:0014003,GO:0016740,GO:0019955,GO:0021919,GO:0030336,GO:0030514,GO:0030900,GO:0031369,GO:0032057,GO:0033504,GO:0042552,GO:0043434,GO:…
A_23_P502879	0.141401	0.124805	0.016411	0.209281	0.218512	0.272043	-0.0493437	0.413163	-0.203266	-0.0424696	-0.437931	-0.0162568	0.930423	-0.176093	0.271061	-1.1284	-1.12562	-0.57005	0.00988738	0.258443	0.225827	0.645405	-0.0154772	0.0340215	1.27004	-1.3257	0.0435042	-1.97088	-2.15339	-0.0321276	5	1	6	ENSG00000198121	LPAR1	lysophosphatidic acid receptor 1 [Source:HGNC Symbol;Acc:3166]	GO:0000187,GO:0001619,GO:0001965,GO:0004872,GO:0004930,GO:0005515,GO:0005543,GO:0005886,GO:0005887,GO:0007186,GO:0007202,GO:0007204,GO:0009986,GO:0016021,GO:0030139,GO:0030165,GO:0032060,GO:0035025,GO:0043123,GO:0043410,GO:0051482
A_23_P502980	0.0792101	-0.0744176	0.00918541	-0.259003	-0.345028	-0.243519	0.0554999	-0.0682212	-0.296373	-0.178829	-0.721494	-0.0418457	-0.0526387	-0.0369845	-0.0236749	-0.587501	-0.466941	-0.459956	-0.0115313	-1.05403	-0.229465	1.31177	1.12731	1.13862	-0.402864	-1.45112	0.792236	-1.02186	-0.982645	-0.384899	3	3	6	ENSG00000102780	DGKH	diacylglycerol kinase, eta [Source:HGNC Symbol;Acc:2854]	GO:0000166,GO:0004143,GO:0005515,GO:0005524,GO:0005737,GO:0005768,GO:0007205,GO:0008270,GO:0016740,GO:0023034,GO:0046872,GO:0051259
A_23_P53641	-0.472057	-0.310622	0.46368	-0.365354	-1.18237	-1.51117	0.232996	0.00194447	-0.124017	0.0227577	-0.334606	-0.0472047	-0.2174	-0.551779	-0.484755	-0.474967	-1.13338	-1.76408	0.485853	-0.504439	-0.232624	0.470754	0.68894	0.542995	0.164601	-1.41499	-0.629619	-0.486202	-1.40485	-0.883849	6	0	6	ENSG00000177119	ANO6	anoctamin 6 [Source:HGNC Symbol;Acc:25240]	GO:0005216,GO:0005254,GO:0006811,GO:0016020,GO:0016021,GO:0034707
A_23_P54681	-0.0140451	0.276385	-0.262678	-0.385832	-0.497471	-0.836694	-0.238706	0.505043	-0.579163	-0.312842	0.257121	-0.309499	-0.112309	-0.711661	-0.931794	-0.51957	-0.754984	-1.04526	0.1961	0.52076	-0.830822	-0.0289466	0.364097	0.132357	0.762754	-3.28366	-1.0104	-1.62335	-2.3362	-2.27506	6	0	6	ENSG00000103460	TOX3	TOX high mobility group box family member 3 [Source:HGNC Symbol;Acc:11972]	GO:0003677,GO:0005634
A_23_P54736	0.388724	1.11429	0.167057	0.194944	0.501755	-0.155758	1.05049	0.536064	0.0242562	0.26404	0.355288	1.11983	-0.00417913	0.0837694	-0.0486594	-0.155893	0.601555	0.279117	0.738571	1.66799	0.261231	0.0934793	-0.424851	0.589728	1.13425	-0.361458	-0.86494	-0.0303148	-1.13032	-0.534016	1	5	6	ENSG00000127588	GNG13	guanine nucleotide binding protein (G protein), gamma 13 [Source:HGNC Symbol;Acc:14131]	GO:0003924,GO:0004871,GO:0005834,GO:0005886,GO:0007186,GO:0007200,GO:0009755,GO:0050909
A_23_P58869	0.423825	0.414118	0.293223	-0.0994751	-0.0868991	-0.221143	-0.171084	0.0811474	-0.127657	-1.19755	-0.331131	-0.563805	-1.06377	-1.22374	0.259847	-0.720491	0.533749	0.0630869	0.150528	-0.649393	0.568433	0.918468	0.78932	0.0670945	-0.891093	-1.47458	0.168375	-0.605526	-1.55046	-1.14055	6	0	6	ENSG00000218803	GSTM2P1	glutathione S-transferase mu 2 (muscle) pseudogene 1 [Source:HGNC Symbol;Acc:38009]	NA
A_23_P66011	0.173227	1.10714	0.586361	0.908385	0.210377	-0.0150933	1.26108	1.2608	0.406199	1.17797	1.01734	0.327363	0.366266	0.175082	0.00902931	0.172574	0.135295	0.382404	0.0881316	0.311112	1.19631	0.241571	0.829519	-0.0358021	0.119936	0.183264	0.459362	0.606923	-0.382729	-0.745227	0	6	6	ENSG00000103154	NECAB2	N-terminal EF-hand calcium binding protein 2 [Source:HGNC Symbol;Acc:23746]	GO:0005509,GO:0005737,GO:0016491,GO:0017000
A_23_P6822	-0.216303	0.0429102	0.260957	-0.206563	0.349646	-0.885232	-0.0783309	-0.0498053	-0.291787	-0.653398	0.119983	-0.727632	-0.399116	0.141708	1.07676	1.19632	-0.0043849	0.354939	0.667064	-0.533401	-0.327492	0.239266	-1.10708	-1.12073	-0.375497	1.51582	1.06066	0.308756	-0.253746	0.449694	2	4	6	ENSG00000162267	ITIH3	inter-alpha (globulin) inhibitor H3 [Source:HGNC Symbol;Acc:6168]	GO:0004866,GO:0004867,GO:0005576,GO:0030212
A_23_P69652	-0.0672858	0.0129637	-0.161447	-0.722463	-0.380917	-0.0622933	0.200159	-0.497329	0.30872	-0.270972	0.58627	-0.634884	0.290107	0.482811	-0.148489	0.668686	1.3226	0.734013	-0.503768	0.119281	-0.0591991	-0.931878	-2.31803	0.596064	-1.18029	1.64456	1.1501	0.300072	1.18009	0.018448	2	4	6	ENSG00000155269	GPR78	G protein-coupled receptor 78 [Source:HGNC Symbol;Acc:4528]	GO:0004872,GO:0004930,GO:0005886,GO:0007186,GO:0007189,GO:0016021
A_23_P72411	0.381638	0.139675	0.675137	0.260133	-0.0820248	-0.279043	1.29372	0.536417	-0.671615	0.49727	0.470526	2.2871	0.0855817	0.351382	-0.0926133	-0.196992	0.0523207	0.00351322	0.966091	1.09809	-0.425261	0.497319	0.0410483	0.373472	0.694625	-1.6788	-1.14584	-0.35659	-1.63332	-0.417288	3	3	6	ENSG00000186377	CYP4X1	cytochrome P450, family 4, subfamily X, polypeptide 1 [Source:HGNC Symbol;Acc:20244]	GO:0004497,GO:0005506,GO:0005783,GO:0005789,GO:0005792,GO:0009055,GO:0016020,GO:0020037,GO:0046872,GO:0055114,GO:0070330
A_23_P73837	0.0322038	-0.0871308	-0.153716	0.0176725	0.0360849	0.0482073	1.45176	0.0307657	-0.00880644	0.131448	0.175534	1.05546	-0.297854	0.453185	0.00653477	-0.0543725	-0.479745	1.36931	0.572705	0.274111	-1.69772	-0.269844	-2.10817	0.328668	-0.0679414	-0.430512	0.590256	0.320414	-2.51958	0.0439855	3	3	6	ENSG00000101916	TLR8	toll-like receptor 8 [Source:HGNC Symbol;Acc:15632]	GO:0003677,GO:0003723,GO:0003725,GO:0003727,GO:0004872,GO:0004888,GO:0005515,GO:0006954,GO:0007165,GO:0007249,GO:0009615,GO:0010008,GO:0016020,GO:0016021,GO:0016064,GO:0031224,GO:0045078,GO:0045087,GO:0045089,GO:0045356,GO:0045359,GO:0045416,GO:0051607
A_23_P78628	-0.0489093	0.16664	-0.249578	-1.21677	-0.0813033	-0.829914	-1.64636	-0.0277449	-0.745934	-0.177202	-0.0518703	-1.36753	-0.019167	0.24545	-0.399378	-0.0243557	-1.72842	1.03712	0.212133	0.437735	-0.643125	-0.99922	-1.33489	-0.348299	-0.18144	0.275146	-0.0565108	0.401934	0.15156	-0.670697	5	1	6	ENSG00000076984	MAP2K7	mitogen-activated protein kinase kinase 7 [Source:HGNC Symbol;Acc:6847]	GO:0000166,GO:0000287,GO:0004672,GO:0004674,GO:0004708,GO:0004713,GO:0005515,GO:0005524,GO:0005634,GO:0005737,GO:0006468,GO:0006950,GO:0007165,GO:0016740,GO:0019901,GO:0051403
A_23_P7961	-0.285604	0.327883	0.108732	0.144538	0.969985	0.0982646	0.67488	-0.0178928	0.275866	-0.0181244	0.433875	0.591424	0.0738407	-0.47355	-0.516169	1.12642	-1.17622	1.43709	-0.130596	-0.324457	-0.108603	-0.0763328	2.00991	2.02663	0.647361	-0.0646655	0.768662	0.798389	0.223398	1.3069	1	5	6	ENSG00000096088	PGC	progastricsin (pepsinogen C) [Source:HGNC Symbol;Acc:8890]	GO:0004190,GO:0005576,GO:0005615,GO:0006508,GO:0007586,GO:0008233
A_23_P84762	-0.770407	-1.24495	-1.35388	-0.773989	-0.687686	0.161757	0.202499	-0.633436	-0.0391562	-0.412045	-0.0169613	-0.450881	0.0822902	0.837173	0.045734	0.763126	1.10174	1.28885	-1.81443	0.733381	-0.0846274	-0.679342	-1.83806	0.468546	-0.907598	0.598241	0.707002	-0.269597	0.593235	0.0588647	4	2	6	ENSG00000178685	PARP10	poly (ADP-ribose) polymerase family, member 10 [Source:HGNC Symbol;Acc:25895]	GO:0003676,GO:0003950,GO:0005634,GO:0005730,GO:0005737,GO:0016757
A_23_P87700	0.329673	0.369307	0.44424	-0.368133	-0.332816	0.111593	-0.183869	-0.256719	-0.486049	-0.25054	1.47827	-0.259625	-1.06364	-0.0750329	-0.570845	0.00181442	0.227892	-0.0267829	-0.385793	0.690322	-1.17322	1.41985	2.32434	0.0512143	0.219108	0.13684	0.0724694	0.263989	1.41054	-0.119813	2	4	6	ENSG00000197614	MFAP5	microfibrillar associated protein 5 [Source:HGNC Symbol;Acc:29673]	GO:0001527,GO:0005201,GO:0005576,GO:0005578
A_23_P91742	-0.594003	-0.944746	-0.503431	-0.926178	-1.19546	-0.18898	-0.506615	-0.44801	-1.60165	-0.211854	-0.475404	0.240091	0.478909	-0.443375	0.397783	0.24365	-0.173324	-0.249774	-1.45842	-1.07686	0.135568	-0.0479804	-1.21196	-0.286019	0.162414	-1.02948	-0.0686177	-0.732961	0.144599	-0.4415	6	0	6	ENSG00000128268	MGAT3	mannosyl (beta-1,4-)-glycoprotein beta-1,4-N-acetylglucosaminyltransferase [Source:HGNC Symbol;Acc:7046]	GO:0000139,GO:0000185,GO:0001701,GO:0003007,GO:0003824,GO:0003830,GO:0005515,GO:0005794,GO:0006487,GO:0007179,GO:0008047,GO:0010008,GO:0016020,GO:0016021,GO:0016757,GO:0019209,GO:0030324
A_24_P108738	-0.356485	-0.8303	-1.3314	-0.707555	-0.74012	-0.207982	0.072673	-0.416996	0.103556	-0.253426	0.424981	-0.378192	0.193626	0.537151	0.305585	0.867306	1.26166	1.29653	-1.69941	1.04891	-0.105755	-0.806141	-1.87676	0.279413	-0.841662	0.855782	0.673256	-0.0789114	0.756727	-0.1348	3	3	6	ENSG00000244486	SCARF2	scavenger receptor class F, member 2 [Source:HGNC Symbol;Acc:19869]	GO:0000166,GO:0004428,GO:0004430,GO:0004872,GO:0005044,GO:0005488,GO:0005515,GO:0005524,GO:0005798,GO:0006661,GO:0007155,GO:0007157,GO:0007165,GO:0007268,GO:0016020,GO:0016021,GO:0016740,GO:0016773,GO:0048015
A_24_P115967	2.09303	0.747405	1.051	-0.104497	-0.248395	-0.577631	-0.0239863	0.478953	0.378787	0.172287	-0.222311	0.288503	-0.214741	-0.0964072	-0.248817	-0.708748	-1.00012	-0.917156	0.391561	0.0979114	0.596672	1.05217	1.5123	0.212445	0.610283	-0.450634	-0.0872521	0.41275	0.665008	1.16395	1	5	6	ENSG00000134780	DAGLA	diacylglycerol lipase, alpha [Source:HGNC Symbol;Acc:1165]	GO:0004806,GO:0005524,GO:0005737,GO:0005886,GO:0006457,GO:0006629,GO:0016021,GO:0016042,GO:0016787,GO:0046872
A_24_P119381	1.00528	-0.16647	-0.927786	-1.33608	-0.746077	0.159004	-0.777766	0.328335	-0.145806	0.126252	-0.833444	0.31862	0.0464562	-0.721842	-0.101203	-0.152991	0.627847	0.0465098	-0.788605	-0.80272	-0.0424203	1.08578	1.72341	0.0687046	0.093491	-1.39262	-1.18327	-0.09271	-0.628927	0.325137	3	3	6	ENSG00000224597	RP11-534G20.3	patched domain containing 3 pseudogene (LOC387647), non-coding RNA [Source:RefSeq DNA;Acc:NR_003930]	NA
A_24_P129107	-0.314207	-0.929614	-1.36551	-0.705766	-0.856697	-0.291707	0.279321	-0.668787	0.0442706	-0.367534	0.410616	-0.425925	0.0473827	0.537321	0.288294	0.717155	0.996545	1.14311	-1.14476	0.878904	-0.156194	-0.834468	-2.17675	0.262138	-0.967871	1.14066	0.695254	0.077027	1.0377	0.16455	3	3	6	ENSG00000145506	NKD2	naked cuticle homolog 2 (Drosophila) [Source:HGNC Symbol;Acc:17046]	GO:0005509,GO:0005515,GO:0005737,GO:0005886,GO:0006810,GO:0006887,GO:0016023,GO:0016055,GO:0031625
A_24_P136653	0.134064	-0.898014	-0.107009	-0.0265636	0.164891	-0.158019	-0.562732	0.1998	-0.178668	-0.154722	-1.14142	-0.381572	-0.425375	-0.989863	0.0384421	-0.222425	-1.07465	-1.91727	0.195142	-0.326675	-0.258224	0.254893	0.835641	-1.05997	0.0339542	-1.03066	-0.590932	-0.517555	-1.51167	-0.636122	6	0	6	ENSG00000050344	NFE2L3	nuclear factor (erythroid-derived 2)-like 3 [Source:HGNC Symbol;Acc:7783]	GO:0003677,GO:0003700,GO:0003713,GO:0005634,GO:0006355,GO:0006366,GO:0043565,GO:0045449,GO:0046983
A_24_P147540	-0.778772	-1.34616	-1.79669	-0.975591	-0.943434	-0.296767	-0.0265491	-0.559196	-0.101883	-0.432023	0.052548	-0.545368	0.180176	0.527062	0.0782118	0.948578	1.30946	1.19105	-2.05142	0.939635	-0.254269	-0.786923	-1.99079	0.240013	-0.759604	0.652634	0.703473	-0.265275	0.675105	0.228686	4	2	6	ENSG00000183248	AC010336.2	Putative uncharacterized protein FLJ22184 [Source:UniProtKB/Swiss-Prot;Acc:Q9H6K5]	NA
A_24_P14776	0.00850998	0.145349	0.391596	1.52416	1.30131	1.1535	-0.290304	0.167433	0.0812612	0.311912	0.156888	1.23857	0.00744587	-0.453757	-0.104139	0.495091	0.872025	1.18832	0.0910411	-0.448494	-0.384769	0.821	1.04325	0.973677	0.00893664	-0.843729	0.0770758	-0.144869	-0.197443	0.589226	0	6	6	ENSG00000147041	SYTL5	synaptotagmin-like 5 [Source:HGNC Symbol;Acc:15589]	GO:0005509,GO:0005515,GO:0005576,GO:0006886,GO:0006887,GO:0008270,GO:0016020,GO:0016021,GO:0017137,GO:0046872
A_24_P15841	-0.396076	-0.463294	-0.587709	0.179035	-0.333981	0.33013	-0.521138	-0.67693	-1.05001	-0.788308	-0.806214	-0.771007	-0.385412	0.27801	0.0574556	-0.00989112	-0.115865	0.00611598	-1.31908	-0.155796	-0.0967665	-0.771877	-1.16346	-0.491497	-1.03745	-0.972493	0.270271	-0.841385	-1.63786	-1.0409	6	0	6	ENSG00000132622	HSPA12B	heat shock 70kD protein 12B [Source:HGNC Symbol;Acc:16193]	GO:0000166,GO:0005524
A_24_P160716	0.939997	0.0198941	0.660634	1.21199	0.774143	0.483305	-0.00463999	1.76609	2.20525	0.722802	0.863517	-0.0469489	0.445459	0.417517	0.33418	0.773712	1.16486	0.722064	0.640688	-0.0283055	1.12337	0.293919	-0.000635317	1.46407	0.243256	0.165446	0.346363	0.107302	0.549653	0.683682	0	6	6	ENSG00000148408	CACNA1B	calcium channel, voltage-dependent, N type, alpha 1B subunit [Source:HGNC Symbol;Acc:1389]	GO:0000166,GO:0001956,GO:0005216,GO:0005244,GO:0005245,GO:0005515,GO:0005524,GO:0005886,GO:0005891,GO:0006810,GO:0006811,GO:0006816,GO:0007268,GO:0007269,GO:0007626,GO:0008016,GO:0008022,GO:0008217,GO:0014070,GO:0016020,GO:0016021,GO:0019717,GO:0030425,GO:0033574,GO:0043025,GO:0043198,GO:0043679,GO:0045471,GO:0055085
A_24_P16378	0.258292	0.219155	-0.167674	0.411749	-0.812809	-1.16303	-0.1263	-0.41577	-0.206336	0.0353245	-1.30974	-0.130607	-1.02971	-0.552637	0.0133142	-0.641061	-1.19861	-1.67138	0.224783	0.441435	-1.40948	-0.0548774	0.14726	0.0984336	-0.572218	-0.354321	-0.0650584	0.214099	0.153084	0.141828	6	0	6	ENSG00000165102	HGSNAT	heparan-alpha-glucosaminide N-acetyltransferase [Source:HGNC Symbol;Acc:26527]	GO:0005765,GO:0008415,GO:0015019,GO:0016020,GO:0016021,GO:0016740
A_24_P166126	0.141948	0.14048	1.57427	1.49231	0.203431	0.341526	NA	0.0545323	NA	NA	0.276356	NA	1.40195	0.0462859	1.08408	NA	NA	0.0696299	0.180728	0.497679	NA	-0.0158632	0.134167	0.121256	NA	-0.111287	-0.0309749	NA	1.62526	1.46256	0	6	6	ENSG00000172399	MYOZ2	myozenin 2 [Source:HGNC Symbol;Acc:1330]	GO:0005515,GO:0005737,GO:0008150,GO:0015629,GO:0030017,GO:0030018,GO:0030346
A_24_P173475	0.604044	0.41351	0.53507	0.182713	1.37466	-0.289847	0.53293	1.17246	0.68778	0.72448	0.511577	0.612853	0.921451	0.939244	0.732765	1.06892	1.04095	0.818947	0.572849	0.652292	-0.11411	-0.00473111	-0.185587	0.0689416	0.0251993	1.45531	0.529431	1.10396	0.0905189	0.530316	0	6	6	ENSG00000187045	TMPRSS6	transmembrane protease, serine 6 [Source:HGNC Symbol;Acc:16517]	GO:0001525,GO:0003824,GO:0004252,GO:0005886,GO:0006508,GO:0008233,GO:0016021,GO:0023034,GO:0030198,GO:0042730
A_24_P22821	-0.0215074	1.03545	-0.305253	0.324045	0.114845	0.279233	0.420744	-0.724201	0.306929	-0.70559	0.460219	0.237035	1.17496	1.00156	0.40587	0.71406	0.260177	1.29855	0.273658	0.425798	-1.04503	-0.0873648	-0.364436	0.324172	-0.107251	0.0882001	-1.23808	-0.348082	0.320101	-0.250658	2	4	6	ENSG00000134815	DHX34	DEAH (Asp-Glu-Ala-His) box polypeptide 34 [Source:HGNC Symbol;Acc:16719]	GO:0000166,GO:0003676,GO:0003723,GO:0004386,GO:0005524,GO:0008026,GO:0016787,GO:0017111
A_24_P230502	-0.281997	-0.937185	-1.6378	-0.467969	-0.599778	-0.144264	-0.00645081	-0.193991	-0.000613748	-0.342238	0.489606	-0.439882	0.387043	0.586808	0.184948	1.16531	1.42306	1.24352	-1.40421	0.957704	-0.107001	-0.549956	-1.79966	0.36497	-0.762546	0.441393	0.730924	-0.115787	0.802614	0.378697	3	3	6	ENSG00000108786	HSD17B1	hydroxysteroid (17-beta) dehydrogenase 1 [Source:HGNC Symbol;Acc:5210]	GO:0003824,GO:0004303,GO:0005488,GO:0005737,GO:0006694,GO:0006703,GO:0008152,GO:0008210,GO:0016491,GO:0055114
A_24_P252155	0.641151	0.0903696	0.548369	0.521396	0.299445	-0.146424	-0.164942	-0.221318	-0.508728	-0.449332	-0.287506	-0.659199	-1.00577	0.039224	0.269686	-0.150427	-0.47952	1.06557	-0.286721	-0.604966	-0.702839	-0.664726	-0.839808	-1.35651	-0.431215	-0.411586	-2.28326	-0.927475	-2.32793	-1.27892	5	1	6	ENSG00000153292	GPR110	G protein-coupled receptor 110 [Source:HGNC Symbol;Acc:18990]	GO:0004888,GO:0004930,GO:0005886,GO:0007166,GO:0007186,GO:0007218,GO:0016020,GO:0016021
A_24_P253293	-0.50143	-0.838888	-1.51557	-0.866202	-0.694414	-0.253722	0.0464029	-0.337274	0.0413218	-0.35587	0.545663	-0.399301	0.0670187	0.771811	0.286594	0.837463	1.38498	1.51459	-1.81383	1.31591	-0.120742	-0.753857	-1.96634	0.455708	-0.91027	0.923733	0.790551	-0.0951791	0.909114	0.156732	3	3	6	ENSG00000136327	NKX2-8	NK2 homeobox 8 [Source:HGNC Symbol;Acc:16364]	GO:0001889,GO:0003690,GO:0003700,GO:0003702,GO:0005575,GO:0005634,GO:0006355,GO:0006366,GO:0007275,GO:0007409,GO:0030323,GO:0030324,GO:0043565,GO:0050680
A_24_P273742	-0.0528239	0.563535	0.75982	1.1396	0.575435	0.567121	0.065493	0.702478	0.187588	0.413398	0.134716	0.388871	0.0187429	-1.29427	-0.195732	-0.313994	0.128328	0.0395541	0.308117	-0.265184	-0.282455	1.19936	1.34942	0.71736	0.477514	-1.8183	-0.0324569	-0.433462	-1.35433	-0.569551	3	3	6	ENSG00000133985	TTC9	tetratricopeptide repeat domain 9 [Source:HGNC Symbol;Acc:20267]	GO:0005488,GO:0006457
A_24_P276102	0.0421676	0.271398	0.424501	0.233507	0.0823879	-0.559953	-0.129608	0.487156	-0.190806	0.0852172	-1.4719	-0.174861	-0.13476	-1.00472	-0.0167088	-0.746011	-1.27945	-2.39438	0.488576	-0.440003	-0.13914	0.378873	0.705183	0.0615137	0.4358	-1.04164	-0.168906	-0.496301	-1.6849	-0.797431	6	0	6	ENSG00000080839	RBL1	retinoblastoma-like 1 (p107) [Source:HGNC Symbol;Acc:9893]	GO:0000122,GO:0005515,GO:0005634,GO:0005667,GO:0007049,GO:0008134,GO:0016568,GO:0043550,GO:0044419,GO:0045449
A_24_P282083	0.310724	-1.16905	-0.59878	-1.19905	-0.238108	-0.22703	-0.30126	-0.176157	-1.11387	-0.446243	0.000837426	0.00430594	-0.777473	-0.611893	-1.32987	-0.49272	-0.228348	-0.490914	0.148748	0.369281	NA	NA	-0.588113	NA	-0.584627	-2.59165	-0.227238	-0.718668	-1.71294	0.35544	6	0	6	ENSG00000138814	PPP3CA	protein phosphatase 3, catalytic subunit, alpha isozyme [Source:HGNC Symbol;Acc:9314]	GO:0000082,GO:0001975,GO:0004721,GO:0004722,GO:0004723,GO:0005509,GO:0005515,GO:0005516,GO:0005625,GO:0005626,GO:0005634,GO:0005737,GO:0005739,GO:0005792,GO:0005829,GO:0005955,GO:0006470,GO:0006606,GO:0006816,GO:0006950,GO:0016020,GO:0016311,GO:0016787,GO:0030018,GO:0046982,GO:0048741,GO:0050804,GO:0060079
A_24_P285158	-0.744609	-1.34127	-1.7449	-0.728884	-1.00481	-0.618997	0.0945596	-0.709778	-0.0119884	-0.360062	0.385103	-0.456174	0.0308373	0.33907	-0.00745188	0.921333	1.20069	0.937522	-2.06799	0.824818	-0.0447643	-0.824601	-1.98843	0.27533	-0.81125	0.695597	0.803114	-0.160378	0.808466	-0.0288406	5	1	6	ENSG00000162746	FCRLB	Fc receptor-like B [Source:HGNC Symbol;Acc:26431]	GO:0005737,GO:0005783
A_24_P293089	-0.637955	-1.21762	-1.73023	-0.58096	-0.800325	-0.399082	0.186127	-0.454888	-0.0169892	-0.309325	0.172315	-0.364867	-0.136122	0.266165	0.0175313	0.906519	1.04591	1.2021	-1.83677	0.767207	-0.0975427	-0.637973	-1.77017	0.29757	-0.666598	0.511637	0.744158	-0.295985	0.65656	0.181838	4	2	6	ENSG00000218891	ZNF579	zinc finger protein 579 [Source:HGNC Symbol;Acc:26646]	GO:0003677,GO:0005622,GO:0005634,GO:0008270,GO:0045449,GO:0046872
A_24_P296587	-0.232502	0.591003	0.914465	0.776854	0.890171	1.39936	0.0525038	-0.17815	1.58051	1.5447	0.78438	1.58965	0.178466	0.654187	0.699782	0.499388	0.788944	0.914079	-0.447165	-0.0654214	0.548098	0.452242	0.523422	0.857257	-0.195013	1.04518	1.47185	0.815419	0.381591	0.585905	0	6	6	ENSG00000064195	DLX3	distal-less homeobox 3 [Source:HGNC Symbol;Acc:2916]	GO:0001568,GO:0001890,GO:0003700,GO:0005634,GO:0006355,GO:0007275,GO:0030528,GO:0043565
A_24_P305747	0.352074	-0.560168	-0.244913	-0.058408	0.042602	-0.253817	-1.38532	-0.359004	-0.451925	-0.527913	0.170997	-0.863696	0.338322	0.23978	-0.0393725	-0.148161	-0.354144	-1.38027	-1.23614	0.61164	-0.375424	0.579412	0.151234	-1.46609	0.308348	-2.03662	-0.368435	-0.787553	-1.7594	-0.820733	6	0	6	ENSG00000137818	RPLP1	ribosomal protein, large, P1 [Source:HGNC Symbol;Acc:10372]	GO:0003723,GO:0003735,GO:0005515,GO:0005622,GO:0005737,GO:0005829,GO:0005840,GO:0006412,GO:0006414,GO:0022625
A_24_P308139	0.397317	0.569062	1.49098	0.96125	-0.0251626	-0.648352	-0.194639	0.256195	0.00621808	0.365858	-0.688838	0.0932773	-0.480756	-0.341718	-0.248713	-0.914683	-1.42371	-2.1498	1.29933	-0.262244	NA	-0.633744	1.21352	-0.210766	0.141576	-0.973398	-0.856001	-1.10624	NA	NA	3	3	6	ENSG00000185697	MYBL1	v-myb myeloblastosis viral oncogene homolog (avian)-like 1 [Source:HGNC Symbol;Acc:7547]	GO:0003677,GO:0005634,GO:0006355,GO:0016563,GO:0030528,GO:0045449
A_24_P32178	-0.112229	-1.06148	-1.29734	-0.540687	-0.399985	-0.298938	0.0555853	-0.747771	0.117436	-0.131418	0.417834	-0.185133	0.274889	0.459646	0.139289	0.632553	1.02553	1.00653	-1.2003	0.648008	0.0465106	-0.754502	-1.81441	0.396006	-0.672418	0.79768	0.893232	-0.0676567	0.826308	0.126179	4	2	6	ENSG00000130584	ZBTB46	zinc finger and BTB domain containing 46 [Source:HGNC Symbol;Acc:16094]	GO:0003676,GO:0005515,GO:0005622,GO:0005634,GO:0008270,GO:0045449,GO:0046872
A_24_P32394	0.320668	-0.0372242	-0.480245	0.198598	-1.13707	-1.45456	-0.230523	-0.683435	0.183708	-0.362508	-0.731149	-0.203588	-1.07412	-0.926095	0.421461	-0.54248	-2.07934	-1.10745	0.175648	-0.269427	-1.14314	0.0741543	0.889912	0.104261	-0.23082	-0.132594	-0.43628	-0.551395	0.101532	-0.105071	6	0	6	ENSG00000121988	ZRANB3	zinc finger, RAN-binding domain containing 3 [Source:HGNC Symbol;Acc:25249]	GO:0000166,GO:0003676,GO:0003677,GO:0004386,GO:0004519,GO:0005524,GO:0005622,GO:0008270,GO:0016787,GO:0046872
A_24_P324479	-0.580947	-1.09809	-1.54632	-0.995968	-1.04712	-0.350462	0.161506	-0.768513	-0.131409	-0.39801	0.13982	-0.494425	0.0122237	0.405228	0.16702	0.692594	0.998343	1.21844	-1.48974	0.701219	-0.202065	-0.891816	-2.02772	0.191251	-0.932067	0.766345	0.696811	-0.178386	0.684533	0.0662962	5	1	6	ENSG00000008382	MPND	MPN domain containing [Source:HGNC Symbol;Acc:25934]	GO:0008233
A_24_P330263	NA	0.230088	0.0287398	0.119531	NA	0.309195	1.32066	1.54316	0.574097	0.902816	0.23014	0.409801	NA	0.619579	0.515339	-0.139772	0.701182	1.12098	0.203701	0.519637	-0.248098	1.26551	NA	0.130633	1.1013	1.4686	-0.0493624	0.238559	0.338935	0.0553224	0	6	6	ENSG00000136160	EDNRB	endothelin receptor type B [Source:HGNC Symbol;Acc:3180]	GO:0001600,GO:0001755,GO:0004872,GO:0004930,GO:0004962,GO:0005515,GO:0005886,GO:0005887,GO:0006885,GO:0007166,GO:0007186,GO:0007194,GO:0007200,GO:0007399,GO:0007422,GO:0007497,GO:0008217,GO:0014826,GO:0016021,GO:0030318,GO:0042310,GO:0043473,GO:0048066,GO:0048246
A_24_P331734	-0.637538	-0.442263	0.231035	-1.55832	-0.458152	0.176475	-0.700899	-0.232614	-0.0981186	0.0184042	0.155497	-0.0658756	0.446654	0.192973	-0.328557	0.0924474	0.127114	-1.81331	-0.326943	-1.17817	-0.508078	0.233811	-1.27275	-0.341223	0.354494	-1.12759	-0.596305	-0.59803	-1.43879	-0.111271	6	0	6	ENSG00000172766	NAA16	N(alpha)-acetyltransferase 16, NatA auxiliary subunit [Source:HGNC Symbol;Acc:26164]	GO:0005488,GO:0005634,GO:0005667,GO:0005737,GO:0006474,GO:0016407,GO:0043022,GO:0045893
A_24_P333364	-0.533334	-1.19635	-1.55396	-0.688575	-0.682779	-0.398073	0.131285	-0.325779	-0.029437	-0.291907	0.33504	-0.433595	-0.0763275	0.37944	0.0114093	0.634811	1.06476	0.971211	-1.8556	1.52028	-0.0518803	-0.750616	-1.9114	0.230764	-0.824365	0.508782	0.764801	-0.262589	0.731321	0.729465	4	2	6	ENSG00000133612	AGAP3	ArfGAP with GTPase domain, ankyrin repeat and PH domain 3 [Source:HGNC Symbol;Acc:16923]	GO:0000166,GO:0005525,GO:0005622,GO:0005737,GO:0007165,GO:0007264,GO:0008060,GO:0008270,GO:0015031,GO:0016020,GO:0032312,GO:0046872
A_24_P340390	-0.364062	-0.169126	0.499324	0.0787043	-0.35104	-0.328636	0.0351874	0.0296345	-0.491828	-0.284299	-0.43334	-0.584835	-0.386324	-0.51724	-0.217586	1.02941	-0.0270762	-1.06825	0.70015	-0.345425	-0.193243	1.35597	1.05237	0.104324	-0.282984	-1.17027	0.638658	-0.522505	-1.2839	-0.0725717	3	3	6	ENSG00000137449	CPEB2	cytoplasmic polyadenylation element binding protein 2 [Source:HGNC Symbol;Acc:21745]	GO:0000166,GO:0003676,GO:0003723,GO:0005737,GO:0006417,GO:0008187
A_24_P348083	-0.635181	-1.4699	-1.55008	-0.814312	-0.807993	-0.389629	0.165212	-0.597173	0.0130322	-0.408839	0.273763	-0.386734	0.12045	0.677421	0.0301348	0.674775	1.35736	1.22369	-2.05123	0.864544	0.0429386	-0.746969	-1.94836	0.475558	-0.766204	0.812074	0.852541	-0.17574	0.977018	0.150223	4	2	6	ENSG00000141622	RNF165	ring finger protein 165 [Source:HGNC Symbol;Acc:31696]	GO:0005515,GO:0008270,GO:0046872
A_24_P349788	-0.553495	-1.33053	-1.76636	-0.560222	-0.749282	-0.430629	-0.0433421	-0.224091	0.0897919	-0.277393	0.181341	-0.388081	0.0970431	0.460986	0.169056	0.934879	1.14814	1.12637	-2.00716	0.989119	-0.0768506	-0.569451	-1.63479	0.367109	-0.55838	0.575812	0.848493	-0.319107	0.734703	0.253019	4	2	6	ENSG00000179294	C17orf96	Uncharacterized protein C17orf96 [Source:UniProtKB/Swiss-Prot;Acc:A6NHQ4]	NA
A_24_P350622	0.171158	-1.06849	-1.31682	-0.190145	0.046934	-1.23274	0.272873	-0.154404	0.488774	0.196933	0.530658	0.460819	-0.494859	-0.16623	-0.338127	0.0359336	0.313548	0.636439	-0.998891	-0.143552	-0.233749	-0.334982	-1.90683	0.692995	-0.223487	1.16363	1.08017	0.41874	0.723422	0.677888	4	2	6	ENSG00000189013	KIR2DL4	killer cell immunoglobulin-like receptor, two domains, long cytoplasmic tail, 4 [Source:HGNC Symbol;Acc:6332]	NA
A_24_P356373	-0.573252	-1.0181	-1.34743	-1.06395	-0.872179	-0.522523	0.0116628	-0.456386	-0.131274	-0.560127	0.578588	-0.442516	0.180875	0.352081	0.00210032	0.82292	1.3575	0.706347	-1.32088	0.0364424	-0.242972	-0.714762	-1.90751	0.273934	-0.963009	0.734585	0.0857289	-0.110898	0.365376	0.0916717	5	1	6	ENSG00000103253	HAGHL	hydroxyacylglutathione hydrolase-like [Source:HGNC Symbol;Acc:14177]	GO:0016787,GO:0046872
A_24_P357266	-0.0315524	-0.188269	-0.534012	-0.384052	-0.887538	-1.74372	-0.0812333	-0.419662	-0.64335	0.742911	0.148229	-0.139073	-0.155119	-1.43506	-0.850601	-0.0105927	-1.04702	-1.42019	0.173194	0.404363	0.111352	-0.0370126	-0.0697687	0.0763588	-0.464381	-1.19345	-0.507368	-0.920563	-1.24889	-0.492982	6	0	6	ENSG00000126010	GRPR	gastrin-releasing peptide receptor [Source:HGNC Symbol;Acc:4609]	GO:0004872,GO:0004930,GO:0004946,GO:0005886,GO:0005887,GO:0007186,GO:0007611,GO:0008283,GO:0008528,GO:0016020,GO:0016021,GO:0035176,GO:0042127,GO:0042923
A_24_P35905	0.644954	1.29268	0.497188	0.0334172	0.251625	1.15121	0.16342	0.149017	NA	-0.321163	1.17795	NA	1.16752	0.399076	0.505537	0.146938	0.575526	1.67764	0.0844345	0.293183	0.557038	0.74464	-0.0700879	0.504644	0.201601	0.192264	1.19552	0.891776	0.103446	0.808174	0	6	6	ENSG00000140279	DUOX2	dual oxidase 2 [Source:HGNC Symbol;Acc:13273]	GO:0004601,GO:0005506,GO:0005509,GO:0005886,GO:0006979,GO:0009055,GO:0009566,GO:0009615,GO:0016021,GO:0016174,GO:0016324,GO:0016491,GO:0019221,GO:0020037,GO:0030282,GO:0030878,GO:0035264,GO:0042335,GO:0042403,GO:0042445,GO:0042446,GO:0042744,GO:0048839,GO:0048855,GO:0050660,GO:0051591,GO:0055114
A_24_P359145	0.229956	-0.0955968	-0.139412	-0.0173862	0.00194787	-0.166727	-1.58302	0.289412	0.0749478	-0.0488445	0.256885	0.479028	0.00957836	0.111427	0.269006	0.568916	0.92645	-1.12538	-0.364509	0.422777	-0.201269	1.20831	1.08968	0.498415	0.248775	-0.370673	-1.22047	-0.355607	-1.12967	0.20714	4	2	6	ENSG00000186532	SMYD4	SET and MYND domain containing 4 [Source:HGNC Symbol;Acc:21067]	GO:0005488,GO:0008270,GO:0046872
A_24_P365526	-0.0948342	-1.1018	-0.788726	-0.325182	0.208474	-0.712377	0.173277	-0.0688439	-1.41974	-1.06208	-0.0299706	-0.366108	0.818934	0.297894	-0.686314	0.0546588	-1.13277	1.25492	-0.395085	-0.823296	-0.212003	0.96165	-0.852608	-0.479134	0.0948987	-0.0424223	1.71922	0.274187	-0.149682	-0.227617	4	2	6	ENSG00000101336	HCK	hemopoietic cell kinase [Source:HGNC Symbol;Acc:4840]	GO:0000166,GO:0004672,GO:0004674,GO:0004713,GO:0004715,GO:0005515,GO:0005524,GO:0005737,GO:0005901,GO:0006468,GO:0006909,GO:0007498,GO:0016020,GO:0016740,GO:0044419,GO:0050830
A_24_P37887	-0.614167	-1.22763	-1.81903	-0.760174	-0.950791	-0.40281	0.300484	-0.676991	0.0563438	-0.336118	0.357895	-0.51896	0.183479	0.60434	-0.0386446	0.798772	1.07259	1.27382	-1.93659	0.877623	-0.0524299	-0.846575	-2.07186	0.28022	-0.946611	0.853403	0.711954	-0.111309	0.829673	0.0600403	4	2	6	ENSG00000178015	GPR150	G protein-coupled receptor 150 [Source:HGNC Symbol;Acc:23628]	GO:0004872,GO:0004930,GO:0005886,GO:0007186,GO:0016021
A_24_P379223	-0.777764	-1.33418	-1.80127	-0.628099	-0.977299	-0.215661	-0.0507126	-0.520307	-0.0877129	-0.38711	0.200336	-0.446479	0.393843	0.540502	0.270845	0.994716	1.27206	1.06255	-2.09263	0.961209	-0.0735608	-0.649826	-1.94197	0.329312	-0.798071	0.435763	0.61114	-0.266934	0.810281	0.325917	4	2	6	ENSG00000162783	IER5	immediate early response 5 [Source:HGNC Symbol;Acc:5393]	NA
A_24_P382287	0.379143	0.334625	0.464256	0.841474	0.0670046	0.686847	0.714788	1.08073	0.540742	0.905775	0.749107	0.0687666	-0.0741436	0.953113	0.010569	0.200577	0.215293	1.01912	0.587682	0.567756	0.614189	-0.114675	-0.881503	0.861151	0.437481	1.26245	1.96443	0.480957	1.22634	1.1207	0	6	6	ENSG00000081138	CDH7	cadherin 7, type 2 [Source:HGNC Symbol;Acc:1766]	GO:0005509,GO:0005886,GO:0007155,GO:0007156,GO:0016020,GO:0016021,GO:0016337
A_24_P382401	-0.368232	0.126198	0.0650055	0.119348	-0.214234	-0.168444	0.0156807	0.211583	-0.0769077	-0.0731018	0.201894	-0.173408	0.171065	-1.27611	-0.600303	-0.24129	-0.785585	-1.39884	-0.189277	-0.571383	-0.867064	1.0757	2.9166	0.0560863	-0.724086	-2.2853	-1.77222	-0.848928	-0.0224946	-0.846007	4	2	6	ENSG00000173875,ENSG00000188033	ZNF490,ZNF791	zinc finger protein 490 [Source:HGNC Symbol;Acc:23705],zinc finger protein 791 [Source:HGNC Symbol;Acc:26895]	GO:0003676,GO:0003677,GO:0005622,GO:0005634,GO:0006355,GO:0008270,GO:0046872
A_24_P384220	-0.502529	0.236952	0.250126	0.413022	-0.227505	0.288834	0.0641047	-0.648765	-0.127949	-0.174152	-0.894725	0.0538486	0.359735	-1.72804	0.401677	-0.446115	-0.264898	-0.173274	-1.42152	0.186388	0.0165286	1.46838	1.58072	-1.1277	0.543824	-1.18638	0.801027	-0.273205	-0.363723	0.118291	4	2	6	ENSG00000186073	C15orf41	Uncharacterized protein C15orf41 (Protein HH114) [Source:UniProtKB/Swiss-Prot;Acc:Q9Y2V0]	GO:0004553,GO:0005515,GO:0005975
A_24_P387321	0.0230116	0.0969903	-0.146408	0.102202	0.0978956	-0.304871	-0.517566	0.133241	0.177954	0.156448	-1.47025	0.270105	0.298313	-0.934296	-0.0274509	-0.263436	-0.252875	-1.63798	-0.30682	0.208787	-0.136644	1.12889	2.61411	-0.347095	-0.248203	-1.75173	-1.79049	-0.425119	-0.281392	0.317607	4	2	6	ENSG00000197857	ZNF44	zinc finger protein 44 [Source:HGNC Symbol;Acc:13110]	GO:0003676,GO:0003677,GO:0005515,GO:0005622,GO:0005634,GO:0005737,GO:0006355,GO:0008270,GO:0015630,GO:0046872
A_24_P388252	-0.529493	-0.259259	-0.134848	-0.270555	-0.108562	0.362796	1.13913	-0.0755034	0.118175	-0.163668	0.764483	-1.00987	0.0459491	0.663474	0.183385	0.324834	0.16002	0.535977	0.193212	-1.2638	-0.224738	0.022239	-0.402971	-0.406912	-0.44443	0.520691	1.59943	0.554196	2.51794	1.05498	2	4	6	ENSG00000221823	PPP3R1	protein phosphatase 3, regulatory subunit B, alpha [Source:HGNC Symbol;Acc:9317]	GO:0001837,GO:0004723,GO:0005509,GO:0005515,GO:0005516,GO:0005829,GO:0005955,GO:0007507,GO:0008633,GO:0034504,GO:0060487
A_24_P400507	-0.35465	-0.815654	0.081095	1.00556	0.120427	-0.0972408	-0.892509	0.313126	-0.00806798	0.313635	-0.501371	0.351816	0.699151	-1.20663	0.201863	-0.65018	-1.39356	-2.02715	0.10048	0.323574	-0.0152209	-0.0491202	0.344846	-0.0330914	0.524481	-2.1492	0.0490384	-0.666813	-1.15501	NA	5	1	6	ENSG00000163378	C3orf64	Uncharacterized glycosyltransferase AER61 Precursor (EC 2.4.-.-) [Source:UniProtKB/Swiss-Prot;Acc:Q5NDL2]	GO:0005576,GO:0016757
A_24_P405992	-0.565752	-1.00063	-1.50379	-0.916255	-0.885504	-0.411865	0.336973	-0.527984	0.0100402	-0.347915	0.446016	-0.435285	0.223282	0.523039	0.307269	0.999203	1.32295	1.3304	-1.33527	0.909444	-0.114097	-0.775066	-2.10734	0.293736	-0.875248	0.834263	0.688064	-0.0923455	0.901444	0.189976	4	2	6	ENSG00000171992	SYNPO	synaptopodin [Source:HGNC Symbol;Acc:30672]	GO:0003779,GO:0005515,GO:0005737,GO:0005886,GO:0005923,GO:0014069,GO:0015629,GO:0030054,GO:0032233,GO:0042995,GO:0043197,GO:0043204,GO:0045202,GO:0045211,GO:0051492
A_24_P418908	1.21899	-0.342989	-0.480223	-1.06836	-0.0923003	-0.0614018	-0.037866	0.860808	0.346592	0.298277	-1.29163	0.653771	0.728316	-0.718737	0.392773	0.596537	1.22108	-0.118356	-0.987016	0.355011	-0.136203	1.03857	1.42557	0.453581	0.56536	0.0575853	0.0134183	0.0886361	0.268498	0.00059783	2	4	6	ENSG00000169122	FAM110B	family with sequence similarity 110, member B [Source:HGNC Symbol;Acc:28587]	GO:0005737,GO:0005739,GO:0005815,GO:0005856
A_24_P419028	0.183556	-0.0934078	-0.492724	-0.596777	0.151501	-0.374535	0.51847	-0.0369829	0.585898	0.380657	0.948582	0.326116	0.696627	0.510258	0.774378	0.99029	1.20077	1.22921	-0.301264	0.301464	0.10496	-0.795933	-2.14044	0.667447	-0.764022	1.58306	1.02833	0.594652	1.49847	0.283865	1	5	6	ENSG00000138670	RASGEF1B	RasGEF domain family, member 1B [Source:HGNC Symbol;Acc:24881]	GO:0005085,GO:0005622,GO:0007264,GO:0051056
A_24_P426	-0.12241	0.0773412	0.191287	-0.0860686	0.174338	0.155866	0.000351851	0.205205	-0.228687	0.0236197	-0.552045	0.0483799	0.065502	-0.596125	-0.26732	-0.277498	-1.07147	-0.645879	0.420721	-1.02635	0.0374392	0.827931	1.18799	-0.149779	-0.135531	-1.41568	-1.05446	-0.520466	-1.2735	-0.321239	5	1	6	ENSG00000144909	OSBPL11	oxysterol binding protein-like 11 [Source:HGNC Symbol;Acc:16397]	GO:0006869,GO:0008202
A_24_P44916	-0.818938	-1.4185	-1.76266	-0.881983	-0.678265	-0.173272	-0.340453	-0.396764	-0.0429882	-0.42603	0.100008	-0.452037	0.0916453	0.692385	-0.0643677	0.917583	1.5241	1.23329	-2.24963	0.747063	-0.0828231	-0.691087	-1.7772	0.358722	-0.66613	0.374281	0.828819	-0.332568	0.731923	0.248674	4	2	6	ENSG00000167617	CDC42EP5	CDC42 effector protein (Rho GTPase binding) 5 [Source:HGNC Symbol;Acc:17408]	GO:0005515,GO:0005737,GO:0005856,GO:0005886,GO:0007254,GO:0007266,GO:0008360,GO:0012505,GO:0016020,GO:0017049,GO:0030838,GO:0031274
A_24_P467073	0.0571946	0.30439	0.210031	0.0970378	1.04242	1.8835	0.450508	-0.203726	0.129286	-0.578837	0.0332286	-0.0468346	-0.0748559	-0.0953708	0.203394	0.0132472	0.127991	-0.29932	-0.146536	0.320447	0.217935	0.0793497	1.0306	1.08313	-0.0878427	-0.602063	0.0426424	0.453601	1.30497	1.74843	0	6	6	ENSG00000108469	RECQL5	RecQ protein-like 5 [Source:HGNC Symbol;Acc:9950]	GO:0000166,GO:0003676,GO:0003678,GO:0004386,GO:0005524,GO:0005634,GO:0005654,GO:0005737,GO:0006259,GO:0006281,GO:0006310,GO:0008026,GO:0016787
A_24_P478362	-0.387763	-0.91525	-1.28877	-0.532168	-0.817085	-0.167357	0.107384	-0.726735	0.0791173	-0.265883	0.569664	-0.437712	-0.0259927	0.492822	0.296024	0.812304	0.924639	1.45608	-1.31669	0.97842	0.0807059	-0.821224	-2.07088	0.434877	-0.826477	1.29058	0.811225	0.02848	1.1027	0.109912	3	3	6	ENSG00000177932	ZNF354C	zinc finger protein 354C [Source:HGNC Symbol;Acc:16736]	GO:0003676,GO:0003677,GO:0005622,GO:0005634,GO:0006355,GO:0008270,GO:0046872
A_24_P481997	-0.632435	0.445727	-0.679119	0.29294	-0.555386	0.593911	NA	0.0531924	0.257268	0.308222	0.177321	1.27354	-0.309959	-1.23714	0.329313	-0.65321	NA	-1.70678	-1.46581	0.346414	-0.681121	-0.0540744	0.129008	0.0103971	NA	-0.377445	NA	-1.0561	0.106076	-1.35617	5	1	6	ENSG00000099194	SCD	stearoyl-CoA desaturase (delta-9-desaturase) [Source:HGNC Symbol;Acc:10571]	GO:0004768,GO:0005506,GO:0005783,GO:0005789,GO:0006629,GO:0006633,GO:0016020,GO:0016021,GO:0016491,GO:0031965,GO:0055114
A_24_P510047	0.0948019	-1.36939	-0.741229	-0.1786	-0.469853	-0.322677	-0.657171	0.131939	-0.0197201	-0.412897	0.037261	-0.0424708	0.660092	-0.350165	0.405327	0.955572	0.889914	0.241439	-1.81483	-0.070999	-0.050876	1.00697	0.647206	-0.486378	0.233021	-1.95133	-1.33184	-0.342681	-0.361562	1.40426	4	2	6	ENSG00000132466	ANKRD17	ankyrin repeat domain 17 [Source:HGNC Symbol;Acc:23575]	GO:0003723,GO:0005524,GO:0005634,GO:0005737,GO:0006298,GO:0030983,GO:0044419
A_24_P518298	0.32829	0.442635	1.23886	0.222591	-0.375523	0.123018	0.959164	0.0829705	0.275475	0.852631	0.669575	0.182148	0.914724	0.578412	1.06855	0.77463	0.825193	1.55264	0.563151	0.372013	1.09339	-0.00738419	-0.555409	0.653954	0.276373	2.85755	0.814708	0.489432	2.06561	-0.245327	0	6	6	ENSG00000196531	NACA	nascent polypeptide-associated complex alpha subunit [Source:HGNC Symbol;Acc:7629]	GO:0003677,GO:0003713,GO:0005515,GO:0005634,GO:0005737,GO:0005854,GO:0006350,GO:0006412,GO:0015031,GO:0017025,GO:0044419
A_24_P56310	0.0586365	0.13169	-0.38257	-0.484012	-0.684327	-0.575854	NA	NA	0.219661	0.414569	0.182807	-0.337525	0.158144	-0.353218	-0.728752	-1.02321	-1.57941	-1.29067	0.117124	0.336303	-0.25614	-0.0531672	-0.102656	-0.0291527	-0.338236	-1.91279	0.0089153	-0.799777	-1.5958	-1.21754	6	0	6	ENSG00000127863	TNFRSF19	tumor necrosis factor receptor superfamily, member 19 [Source:HGNC Symbol;Acc:11915]	GO:0001942,GO:0004872,GO:0005031,GO:0005515,GO:0005739,GO:0006915,GO:0006917,GO:0007254,GO:0016020,GO:0016021,GO:0043123
A_24_P56689	-0.547432	-0.872286	-1.41072	-0.576418	-0.575537	-0.263646	0.172721	-0.352457	0.106873	-0.260731	0.561165	-0.334599	0.223058	0.291881	0.175311	0.757675	0.991894	1.0066	-1.79025	1.2755	-0.232715	-0.702571	-1.83354	0.371456	-0.726913	0.854645	0.77417	-0.00152358	1.0518	0.305654	3	3	6	ENSG00000122386	ZNF205	zinc finger protein 205 [Source:HGNC Symbol;Acc:12996]	GO:0003676,GO:0003677,GO:0005515,GO:0005622,GO:0005634,GO:0006355,GO:0008270,GO:0046872
A_24_P58204	-0.190836	-0.253432	-0.0178153	0.580898	0.151405	0.325269	1.0597	0.00768239	1.95139	0.0749763	1.04926	-0.168621	0.112582	-0.302569	0.731785	0.8294	0.492137	1.3099	0.0148114	0.125073	0.471414	-0.234294	0.520082	0.824839	1.03485	0.295641	0.195821	0.558217	0.190184	1.17241	0	6	6	ENSG00000242180	OR51B5	olfactory receptor, family 51, subfamily B, member 5 [Source:HGNC Symbol;Acc:19599]	GO:0004872,GO:0004984,GO:0005344,GO:0005506,GO:0005833,GO:0005886,GO:0006810,GO:0007186,GO:0007608,GO:0016021,GO:0019825,GO:0020037,GO:0046872,GO:0050896
A_24_P593120	1.00361	-1.38029	0.0899866	-0.735308	-0.362486	-0.884164	NA	0.0474576	0.269753	-1.29866	0.144989	0.149296	0.497478	1.33459	0.330145	0.914595	0.265558	0.141376	-0.239765	-0.00913714	0.0175355	-0.541884	1.27905	-0.487929	0.343087	-0.3309	-0.335476	0.0521212	-1.64841	0.96172	3	3	6	ENSG00000124198	ARFGEF2	ADP-ribosylation factor guanine nucleotide-exchange factor 2 (brefeldin A-inhibited) [Source:HGNC Symbol;Acc:15853]	GO:0000139,GO:0005085,GO:0005086,GO:0005488,GO:0005622,GO:0005737,GO:0005802,GO:0005829,GO:0006887,GO:0016020,GO:0017022,GO:0023034,GO:0032012,GO:0050811
A_24_P62169	-1.16444	-0.669277	-0.206065	-0.738352	-0.0376164	0.635973	-0.130915	-0.574644	-0.483648	-0.0579898	0.209559	-0.0620324	0.391615	-1.13182	NA	0.43036	1.54775	-0.695199	NA	NA	0.620674	-0.728492	-1.16681	-0.0344645	-1.6475	-0.473104	-0.101252	0.204081	-1.53487	-0.808601	5	1	6	ENSG00000157540	DYRK1A	dual-specificity tyrosine-(Y)-phosphorylation regulated kinase 1A [Source:HGNC Symbol;Acc:3091]	GO:0000166,GO:0004672,GO:0004674,GO:0004713,GO:0004715,GO:0005515,GO:0005524,GO:0005634,GO:0006468,GO:0007399,GO:0016607,GO:0016740,GO:0018108,GO:0043621,GO:0046777
A_24_P623814	1.1472	-0.593077	-0.550359	-1.19733	-0.541292	0.298363	-0.494393	0.417697	0.986313	-0.199809	0.236431	0.0318825	0.609322	-1.61401	-0.738711	-0.0915534	-1.74967	-0.819155	-0.371081	0.23554	-0.629185	1.21756	1.22623	0.669813	0.174176	0.0326833	-0.329218	-0.0134719	-0.742594	-0.0285962	3	3	6	ENSG00000138640	FAM13A	family with sequence similarity 13, member A [Source:HGNC Symbol;Acc:19367]	GO:0005096,GO:0005622,GO:0007165
A_24_P626850	-0.46044	-0.702247	-0.352777	-0.34449	-0.614028	-0.424289	0.721373	0.372002	-0.201053	-0.282566	-0.878776	0.0718442	0.355887	-0.427509	-1.01839	0.737702	1.34563	-0.941072	-1.28989	-0.287557	0.146454	NA	NA	NA	-0.289281	-1.34496	0.0564089	-0.908313	-2.15764	-1.07206	5	1	6	ENSG00000049239	H6PD	hexose-6-phosphate dehydrogenase (glucose 1-dehydrogenase) [Source:HGNC Symbol;Acc:4795]	GO:0004345,GO:0005488,GO:0005783,GO:0005788,GO:0005792,GO:0005975,GO:0006006,GO:0006098,GO:0016491,GO:0016787,GO:0017057,GO:0047936,GO:0050661,GO:0055114
A_24_P652510	0.184581	-0.431458	-0.186832	0.420524	0.121273	0.646468	-0.966713	0.102958	0.60945	0.306676	-0.902962	0.313584	0.971499	0.0335288	0.384639	0.721127	0.786589	-1.00588	-0.413106	-0.667579	0.00189276	1.22865	2.82702	1.8795	0.139545	-1.99664	-1.6763	-0.0809412	0.585826	0.406077	3	3	6	ENSG00000141441	FAM59A	family with sequence similarity 59, member A [Source:HGNC Symbol;Acc:26136]	NA
A_24_P665185	1.90703	0.411499	1.04773	-0.481613	-0.535068	0.31713	-0.308413	1.28319	-0.23082	0.353452	-1.12678	0.727258	NA	0.971077	0.694856	0.676803	1.87354	0.800107	0.182541	-0.0870295	1.09459	NA	NA	NA	0.849491	-0.425608	-0.600564	0.425193	-0.643376	0.640378	1	5	6	ENSG00000147324	MFHAS1	malignant fibrous histiocytoma amplified sequence 1 [Source:HGNC Symbol;Acc:16982]	GO:0005515
A_24_P668974	0.5818	0.336938	0.078186	-0.0301685	0.155865	1.79654	0.3374	-0.469936	-0.643021	-0.434224	0.216739	-0.288414	-0.785768	0.710275	0.0173114	0.414829	0.238178	-0.284228	0.306569	-1.09648	0.615636	-1.37359	-2.00987	0.551564	-1.3228	2.36107	0.715607	-0.035265	0.52504	-0.98689	4	2	6	ENSG00000174720	LARP7	La ribonucleoprotein domain family, member 7 [Source:HGNC Symbol;Acc:24912]	GO:0000166,GO:0003676,GO:0003723,GO:0005634,GO:0005654,GO:0006396,GO:0030529
A_24_P67189	-1.15602	-0.5747	-0.912294	-0.183032	-0.09427	0.053603	0.119591	-0.264933	-0.374158	0.00790528	0.555725	-0.0833541	0.00962554	-1.16673	-1.74325	0.0320554	0.191449	0.701661	-0.277021	0.212283	-0.0728453	-0.745855	-1.48789	0.229281	-0.363684	1.31753	1.04522	-0.56238	0.394416	0.175701	4	2	6	ENSG00000181323	SPEM1	spermatid maturation 1 [Source:HGNC Symbol;Acc:32429]	GO:0005737,GO:0007275,GO:0007283,GO:0016020,GO:0016021,GO:0030154
A_24_P68183	0.68352	0.906245	-0.0589469	0.116579	0.435985	-0.176693	0.109317	0.102788	0.61397	1.08567	0.177068	0.927107	1.10703	0.567613	1.01647	0.655434	0.903352	-0.0237185	0.620094	0.298865	0.818693	1.0546	1.90206	0.490118	0.638146	1.04984	0.362343	0.470066	0.346688	0.00556969	0	6	6	ENSG00000206120	C3orf50	non-protein coding RNA 259 [Source:HGNC Symbol;Acc:25149]	NA
A_24_P696924	0.129102	-5.85e-05	-1.00762	0.517136	0.110284	0.477451	0.31303	0.384093	-0.184574	-0.411057	0.272161	-0.314075	0.475925	1.09647	0.50159	0.311672	1.7777	1.16449	-1.11599	0.410964	0.320987	0.447713	0.292085	-0.65066	-0.499209	-0.536211	0.435042	-0.195748	-0.77116	1.17106	2	4	6	ENSG00000107968	MAP3K8	mitogen-activated protein kinase kinase kinase 8 [Source:HGNC Symbol;Acc:6860]	GO:0000166,GO:0000287,GO:0004672,GO:0004674,GO:0004709,GO:0005515,GO:0005524,GO:0005737,GO:0005829,GO:0006468,GO:0007049,GO:0007165,GO:0016740
A_24_P697437	0.245992	-0.979684	0.432032	-1.21821	-0.315688	0.184911	-0.222441	0.334342	-0.18071	-0.619283	-0.890606	0.038648	0.228886	-0.395159	-0.0589341	-0.215099	-0.0113566	-0.493274	-1.24754	-0.215917	-0.247608	0.830443	1.7775	-1.69161	-0.24204	-1.78854	-0.624525	-0.47524	-1.27233	0.365734	5	1	6	ENSG00000172660	TAF15	TAF15 RNA polymerase II, TATA box binding protein (TBP)-associated factor, 68kDa [Source:HGNC Symbol;Acc:11547]	GO:0003676,GO:0003677,GO:0003723,GO:0005622,GO:0005634,GO:0008270,GO:0046872
A_24_P711809	-0.261477	-0.512768	-1.21246	-0.735514	-0.616386	-0.489096	0.389243	-0.405294	0.106087	-0.318296	0.630021	-0.38921	0.053647	0.326854	0.29328	0.73952	1.07098	1.57646	-0.785226	0.653729	0.218091	-0.994861	-2.22543	0.372577	-0.565401	1.13409	0.978557	0.185653	1.37287	0.433962	2	4	6	ENSG00000148411	NACC2	NACC family member 2, BEN and BTB (POZ) domain containing [Source:HGNC Symbol;Acc:23846]	GO:0005515,GO:0005634,GO:0008284,GO:0016481,GO:0016566,GO:0016604,GO:0051260
A_24_P71904	0.0960573	0.139629	0.0605617	0.277881	0.0837605	0.235402	0.741354	0.900644	0.043122	0.284261	0.195398	1.13226	0.131934	-0.465605	-0.449572	-0.545135	-1.11077	-2.72328	0.010208	0.266917	0.258671	0.0862308	0.0260008	0.0553937	0.524414	-2.43913	-1.28539	0.0139182	-1.48534	0.56695	5	1	6	ENSG00000164120	HPGD	hydroxyprostaglandin dehydrogenase 15-(NAD) [Source:HGNC Symbol;Acc:5154]	GO:0003824,GO:0004957,GO:0005488,GO:0005634,GO:0005737,GO:0005829,GO:0006629,GO:0006631,GO:0006693,GO:0007179,GO:0007565,GO:0007567,GO:0008152,GO:0016404,GO:0016491,GO:0019372,GO:0042803,GO:0045786,GO:0051287,GO:0055114,GO:0070403
A_24_P723735	0.0826599	0.286026	0.0355401	0.290151	0.16829	-0.069126	-1.06591	0.191935	-0.037043	0.121103	-1.75218	-0.0264853	0.18147	-0.532608	-0.122387	-0.247427	-0.533835	-0.930311	0.148295	-0.317592	-0.326443	2.14173	1.11961	0.00992801	-0.0544897	-1.71934	-0.247113	-0.752556	-1.0362	-0.48415	4	2	6	ENSG00000214635	ZNF720P1	zinc finger protein 720 pseudogene 1 [Source:HGNC Symbol;Acc:34505]	GO:0005622,GO:0008270
A_24_P742954	0.0676812	0.125333	0.197622	-0.0789836	-0.361749	0.541072	0.423922	-0.351138	-0.336938	-0.77618	-0.389996	-1.2009	0.011795	-0.0138931	0.244004	-0.305118	-1.13155	-0.066333	0.161974	0.440607	-0.411723	-0.791051	-1.71483	-0.293386	-1.35239	0.651914	1.45864	-0.488786	-0.664478	-2.07269	5	1	6	ENSG00000120053	GOT1	glutamic-oxaloacetic transaminase 1, soluble (aspartate aminotransferase 1) [Source:HGNC Symbol;Acc:4432]	GO:0004069,GO:0004609,GO:0005625,GO:0005737,GO:0005764,GO:0005829,GO:0006103,GO:0006107,GO:0006114,GO:0006520,GO:0006531,GO:0006532,GO:0006533,GO:0006536,GO:0009058,GO:0016769,GO:0019550,GO:0019551,GO:0030170,GO:0031406,GO:0032869,GO:0043648,GO:0043679,GO:0051384,GO:0055089
A_24_P791968	-0.533936	-1.03484	-1.47631	-0.590346	-0.829904	-0.276091	0.124855	-0.620821	0.0922305	-0.286313	0.467993	-0.428411	0.194357	0.737945	0.217428	0.950291	1.03314	1.55379	-1.51753	0.96831	-0.0315595	-0.700483	-1.95535	0.274168	-0.822365	0.975206	0.723459	-0.0615538	0.872836	0.218587	4	2	6	ENSG00000155093	PTPRN2	protein tyrosine phosphatase, receptor type, N polypeptide 2 [Source:HGNC Symbol;Acc:9677]	GO:0004725,GO:0004872,GO:0005001,GO:0005515,GO:0005624,GO:0005737,GO:0005887,GO:0006470,GO:0016020,GO:0016311,GO:0016787,GO:0016791,GO:0030141,GO:0034260,GO:0043195
A_24_P810476	-0.026811	-0.144668	-0.192004	-1.59929	-0.711976	-0.924325	-0.161754	-0.406598	0.144316	0.0579421	-0.287545	0.244927	0.0176463	0.144018	0.297439	1.1342	2.13558	-1.18878	-0.0891211	0.39507	-0.445479	-0.249023	0.0200599	1.66434	0.0576908	-0.0114342	-0.285547	0.383938	0.146878	-1.31702	3	3	6	ENSG00000140538	NTRK3	neurotrophic tyrosine kinase, receptor, type 3 [Source:HGNC Symbol;Acc:8033]	GO:0000166,GO:0004672,GO:0004674,GO:0004713,GO:0004714,GO:0005030,GO:0005515,GO:0005524,GO:0005737,GO:0005887,GO:0006468,GO:0007169,GO:0007275,GO:0007399,GO:0016020,GO:0016740,GO:0030154,GO:0042490,GO:0043121,GO:0046777,GO:0048691
A_24_P82630	0.592044	0.155314	0.512797	0.0621128	0.116739	-0.358656	0.0159926	0.543492	0.298672	0.53114	-1.0448	0.192885	-0.0369922	-0.652911	-0.0583423	-0.409627	-1.11498	-1.38697	0.331213	-0.283545	-0.110269	0.986894	1.46376	-0.735477	0.309704	-1.36139	-1.38578	-0.0537538	-0.256295	0.191446	5	1	6	ENSG00000101596	AP001011.3	Structural maintenance of chromosomes flexible hinge domain-containing protein 1 [Source:UniProtKB/Swiss-Prot;Acc:A6NHR9]	GO:0001740,GO:0005515,GO:0005524,GO:0005694,GO:0009048,GO:0051276,GO:0060821
A_24_P838748	0.352754	0.894044	1.08008	0.074659	0.824948	0.194345	-0.657602	0.369063	0.134703	0.45939	-1.75379	0.43356	1.02176	-2.07379	-0.810085	-0.160851	-0.733869	-0.357557	-0.0596813	0.103077	0.0768065	0.912584	1.26511	0.0393716	-0.178068	-1.17449	0.08684	-0.0659731	-0.0936153	0.0764295	3	3	6	ENSG00000171475	WIPF2	WAS/WASL interacting protein family, member 2 [Source:HGNC Symbol;Acc:30923]	GO:0003779,GO:0005737,GO:0005856
A_24_P84370	0.815378	-0.334291	-1.27999	-0.859557	-0.0711619	-0.0285916	-1.14069	-0.00704594	-0.337742	-0.160189	-0.751879	0.182258	-0.0457969	-0.69179	-0.0277813	0.0606395	0.51126	-0.270531	-1.04086	-0.83053	-0.273241	0.933819	0.470131	-0.886491	-0.172467	-1.1036	-1.99962	-0.315262	-1.42647	0.248933	6	0	6	ENSG00000011105	TSPAN9	tetraspanin 9 [Source:HGNC Symbol;Acc:21640]	GO:0005624,GO:0005887,GO:0016020,GO:0016021
A_24_P846988	-0.387988	-0.870795	-1.45118	-0.788406	-0.705252	-0.0491385	0.256453	-0.241635	0.0802502	-0.317295	0.417491	-0.430849	0.342343	0.585051	0.217748	0.978592	1.28955	1.00867	-1.88356	1.32286	-0.197046	-0.552743	-1.80887	0.274256	-0.760048	0.385155	0.585076	-0.23098	0.799221	0.425658	3	3	6	ENSG00000237116	AC006372.1	Similar to polycystic kidney disease 1-like 3 [Source:UniProtKB/TrEMBL;Acc:A4D236]	NA
A_24_P85258	0.112177	0.145365	0.234149	-0.528889	-0.431856	-0.129786	1.98689	0.409903	-0.415095	-0.111018	0.238421	2.15532	-0.305035	-0.0893155	-0.273334	-0.399374	-0.194125	0.777354	1.01791	0.478357	0.00930638	0.199953	-0.357408	-0.246658	0.502218	-1.19375	-1.90779	-0.789394	-3.18871	-0.823627	3	3	6	ENSG00000142609	C1orf222	KIAA1751 [Source:HGNC Symbol;Acc:29368]	NA
A_24_P856722	0.391486	-0.701325	-0.374374	-0.842358	-0.114161	-0.268846	-0.124741	0.457236	-0.208651	-0.104508	-1.70861	0.216187	0.235568	-0.620793	0.171716	0.409642	0.665898	-0.393942	-1.04711	-0.225758	0.058341	1.18937	1.42604	-0.809247	-0.0651092	-2.17959	-0.723861	-0.421264	-1.46798	-0.14319	4	2	6	ENSG00000253203	GUSBP3	glucuronidase, beta pseudogene 3 [Source:HGNC Symbol;Acc:37301]	GO:0004553,GO:0005975
A_24_P883109	1.92686	-1.57959	-0.0346045	-2.26556	-0.208699	1.25636	-0.3005	-0.36606	0.91689	0.193943	-0.283197	0.456283	0.283451	-0.548645	0.195188	-0.132525	0.477001	0.034065	0.102341	-0.520275	0.318098	0.741054	0.685619	-0.852996	-0.194987	-0.363561	-1.02627	0.832979	-0.164995	1.15793	3	3	6	ENSG00000198874	TYW1	tRNA-yW synthesizing protein 1 homolog (S. cerevisiae) [Source:HGNC Symbol;Acc:25598]	GO:0003824,GO:0005506,GO:0008033,GO:0010181,GO:0016491,GO:0046872,GO:0051536,GO:0051539,GO:0055114
A_24_P899020	0.270309	-1.26765	-0.411524	-0.729682	0.0797015	-0.0972026	-0.2118	0.360856	0.212422	0.188911	-1.57479	0.328928	0.353228	-0.319306	-0.0804927	-0.0135873	0.877458	-0.570853	-1.40932	0.148403	0.0836933	1.25052	1.82062	-1.12051	0.122319	-0.974327	-0.729672	-0.097892	-0.0655302	0.120305	4	2	6	ENSG00000187239	FNBP1	formin binding protein 1 [Source:HGNC Symbol;Acc:17069]	GO:0003723,GO:0003735,GO:0005515,GO:0005622,GO:0005737,GO:0005764,GO:0005840,GO:0005856,GO:0005886,GO:0005938,GO:0006412,GO:0006897,GO:0007165,GO:0007399,GO:0008289,GO:0016023,GO:0042802
A_24_P910230	0.232365	0.0341736	0.663566	-0.983777	-0.292643	0.0417635	-0.499105	0.420522	0.4031	0.537161	0.190901	0.97751	0.195141	0.214098	0.123674	0.284767	0.151117	1.61545	-1.93844	1.30994	0.112189	0.00391645	1.35316	0.28074	-1.03816	-0.453485	-1.14724	-0.396828	-0.0268163	-0.839684	3	3	6	ENSG00000108094	CUL2	cullin 2 [Source:HGNC Symbol;Acc:2552]	GO:0000082,GO:0005515,GO:0006511,GO:0007050,GO:0008285,GO:0008629,GO:0030163,GO:0031461,GO:0031625,GO:0044419
A_24_P913561	-0.0828865	-0.254664	-0.109749	0.396188	0.0819277	-0.704209	0.0519097	-0.132635	0.0738648	-0.0334095	-1.63853	-0.126616	-0.234998	-0.722523	-0.233227	-0.702041	-0.258537	-1.27234	0.109062	-0.0830689	-0.646333	-0.623383	-0.908385	-0.465228	0.121525	-1.2891	-0.385075	-1.14898	-1.56123	-1.03446	6	0	6	ENSG00000123094	RASSF8	Ras association (RalGDS/AF-6) domain family (N-terminal) member 8 [Source:HGNC Symbol;Acc:13232]	GO:0007165
A_24_P914986	0.649674	0.753967	0.64769	-0.0564317	0.984372	-0.115503	1.62536	0.00763024	0.273609	0.379189	0.81089	0.239633	1.95173	1.06755	0.788291	1.44657	1.13387	0.995155	-0.438504	0.39463	0.219056	0.929157	-0.107527	-0.017331	0.110957	1.7225	-0.0630008	0.71128	0.125606	0.131494	0	6	6	ENSG00000185630	PBX1	pre-B-cell leukemia homeobox 1 [Source:HGNC Symbol;Acc:8632]	GO:0001655,GO:0001658,GO:0003677,GO:0003700,GO:0005515,GO:0005634,GO:0005667,GO:0005737,GO:0006355,GO:0006694,GO:0007548,GO:0008134,GO:0008284,GO:0009887,GO:0009952,GO:0009954,GO:0030154,GO:0030278,GO:0030325,GO:0030326,GO:0030528,GO:0035162,GO:0042127,GO:0043433,GO:0043565,GO:0045665,GO:0045944,GO:0046982,GO:0048536,GO:0048538,GO:0048568,GO:0048706
A_24_P916266	0.381507	-0.148272	1.02455	0.329517	0.137176	2.53222	0.0814432	0.525545	0.565534	0.0633832	-0.0137475	0.45025	-0.0492694	0.766926	0.0742756	0.758778	-0.640961	0.969433	0.0927438	1.6906	0.950213	1.15688	1.36371	0.387614	0.0156998	0.0612829	0.022305	0.245547	1.19382	0.0577572	0	6	6	ENSG00000105497	ZNF175	zinc finger protein 175 [Source:HGNC Symbol;Acc:12964]	GO:0003676,GO:0003700,GO:0005622,GO:0005634,GO:0005737,GO:0006355,GO:0008270,GO:0009615,GO:0045111,GO:0046872
A_24_P916853	0.625123	-0.0926714	-0.123216	-1.01953	-0.0880203	-0.0105758	-0.356398	0.232535	-0.2021	-0.390927	-0.458424	-0.00313963	0.681027	-0.586435	0.882624	0.679694	0.844514	-0.104608	-0.568415	-0.352281	-0.174239	1.04135	1.18188	0.049606	-0.292151	-1.063	-1.60178	-0.141463	2.01821	0.503232	3	3	6	ENSG00000249859	PVT1	Pvt1 oncogene (non-protein coding) [Source:HGNC Symbol;Acc:9709]	NA
A_24_P918964	-1.194	-0.746801	0.139502	-1.02037	-1.38168	-1.0653	0.0850282	-0.692311	0.265641	-1.50175	0.938681	-0.562666	0.0271813	-0.223861	-1.3903	0.0557761	0.000724638	-0.236049	-0.356707	0.293086	0.2824	-0.0422256	-0.835082	-0.0191947	0.214212	-0.4089	0.069803	-0.589791	-0.260246	-0.891082	6	0	6	ENSG00000182272	B4GALNT4	beta-1,4-N-acetyl-galactosaminyl transferase 4 [Source:HGNC Symbol;Acc:26315]	GO:0005794,GO:0008376,GO:0016020,GO:0016021,GO:0016740,GO:0032580,GO:0033842
A_24_P919168	-0.267219	-1.2381	-0.930658	0.140688	-0.277111	-1.19108	-0.399708	0.0629099	-0.04162	-0.461964	-0.902245	0.118037	-0.131823	-0.370618	-0.0398499	-0.112182	0.265597	-0.660998	-1.16889	0.449963	-0.140946	0.0295313	1.79128	-0.439387	-0.49063	-1.47416	-2.02791	-0.524165	-0.759375	0.0858292	5	1	6	ENSG00000122692	SMU1	smu-1 suppressor of mec-8 and unc-52 homolog (C. elegans) [Source:HGNC Symbol;Acc:18247]	GO:0005634,GO:0005737
A_24_P921584	-0.330732	-0.976312	-1.14518	-0.625059	-0.588699	0.149069	0.166182	-0.275177	0.0429581	-0.199374	0.231404	-0.324106	0.104635	0.734014	-0.00489667	0.878767	1.1879	1.06311	-1.52146	0.844485	-0.109725	-0.638193	-1.82691	0.362443	-0.766845	0.617706	1.72456	-0.233551	0.412182	0.0265299	3	3	6	ENSG00000149925	ALDOA	aldolase A, fructose-bisphosphate [Source:HGNC Symbol;Acc:414]	GO:0003779,GO:0004332,GO:0005515,GO:0006000,GO:0006096,GO:0006754,GO:0006941,GO:0007015,GO:0008092,GO:0008360,GO:0015629,GO:0015631,GO:0016829,GO:0030388,GO:0031674,GO:0042802,GO:0046716,GO:0070061,GO:0070062
A_24_P926580	0.804655	-0.345557	-0.707574	-1.45916	-0.711733	-1.3478	-0.362838	-0.255674	-1.56189	-0.155241	-1.28041	-0.432059	-0.450452	-1.43917	-0.423123	-0.668786	-0.465539	-0.968282	0.193592	0.493451	-0.370036	0.619616	0.665581	0.110005	-0.995642	-0.136422	-2.17083	0.330751	-0.410878	-0.0913597	6	0	6	ENSG00000182263	FIGN	fidgetin [Source:HGNC Symbol;Acc:13285]	GO:0000166,GO:0005524,GO:0005634,GO:0008022,GO:0016363,GO:0017111
A_24_P934135	0.239484	-0.0647113	0.222318	-0.446232	0.172242	-0.444118	-0.427097	0.583183	0.000699478	0.165931	-1.39096	0.635779	0.0292641	-1.17645	-0.290542	-0.747889	0.0825604	-0.502597	-0.158491	-1.23518	-0.521298	0.87477	1.25695	0.502956	-0.158367	-2.56819	-1.04498	-0.0013212	-0.458212	0.289869	5	1	6	ENSG00000143079	CTTNBP2NL	CTTNBP2 N-terminal like [Source:HGNC Symbol;Acc:25330]	GO:0005515,GO:0015629
A_24_P934401	-0.142188	-0.0163368	-1.09144	1.00953	-0.794512	-0.224687	-0.471053	-0.240988	0.174534	-0.495232	-1.80532	-0.829983	0.0570138	-0.355449	-0.312028	-0.0699569	0.440846	-0.49331	-1.67625	1.28362	-0.234592	0.257521	0.464396	-0.617904	-0.889079	-0.600825	-1.9324	-0.44612	-0.0728817	0.272044	4	2	6	ENSG00000123144	C19orf43	Uncharacterized protein C19orf43 [Source:UniProtKB/Swiss-Prot;Acc:Q9BQ61]	NA
A_24_P935893	-0.174548	-0.181787	-0.807367	-1.0046	-1.13363	-0.753844	1.0513	-1.25601	-0.184905	-0.590405	0.257467	-0.236123	0.509033	-0.402338	0.0574061	-0.476835	-0.718867	-0.120362	-0.801404	-0.766044	-0.492885	-0.441269	0.433556	-0.516464	-0.288463	-0.190136	-1.37372	-0.764349	-1.27468	-0.724286	5	1	6	ENSG00000183508	FAM46C	family with sequence similarity 46, member C [Source:HGNC Symbol;Acc:24712]	NA
A_24_P940615	-0.242752	-0.537459	-0.548529	-0.657822	-0.0621274	-0.0446157	0.291211	-0.565339	-0.474277	-0.620289	-0.527956	-0.0176039	-0.427689	-1.72432	-0.381151	-0.0854344	0.846897	-0.0586632	-1.31696	-0.890362	-0.663603	-0.0510516	0.473686	-0.800087	-0.195855	-1.78513	-1.19561	-1.17415	-1.2433	-0.0248074	6	0	6	ENSG00000187775	DNAH17	dynein, axonemal, heavy chain 17 [Source:HGNC Symbol;Acc:2946]	GO:0000166,GO:0001539,GO:0003777,GO:0004197,GO:0005524,GO:0005622,GO:0005737,GO:0005856,GO:0005858,GO:0005874,GO:0005929,GO:0006508,GO:0007018,GO:0007165,GO:0016887,GO:0017111,GO:0030286,GO:0035085
A_24_P942017	-1.05409	0.253329	0.457585	-0.376436	0.0832314	-0.0810853	1.08383	-0.0610534	0.231423	-0.309267	-0.31516	0.238436	0.291303	0.712453	0.0308159	-0.405397	0.213697	-0.0889124	0.140478	-0.188902	1.74781	0.272423	0.166749	0.456954	0.0125158	-1.16701	-0.178918	0.182968	-1.27133	1.04	3	3	6	ENSG00000172262	ZNF131	zinc finger protein 131 [Source:HGNC Symbol;Acc:12915]	GO:0003700,GO:0005515,GO:0005622,GO:0005634,GO:0006355,GO:0008270,GO:0046872
A_24_P943283	1.17514	-0.581948	-0.909449	-0.724888	0.235571	-0.747107	-0.676814	-0.0338846	-0.0949365	-0.144876	-0.54468	0.105071	0.200013	0.268973	0.243899	-0.0933912	0.287	-0.462882	-0.355357	0.287519	0.222721	1.40503	1.65391	-0.029579	0.860943	-1.0965	-0.652169	0.785291	1.25228	1.87509	1	5	6	ENSG00000213047	DENND1B	DENN/MADD domain containing 1B [Source:HGNC Symbol;Acc:28404]	NA
A_32_P115518	0.0169822	-0.181279	0.142417	0.145522	0.0397672	-0.213128	0.41484	0.0709519	1.15529	0.431288	0.427917	0.679642	1.05522	-0.18822	0.0312177	1.89666	0.660764	1.52991	0.0452149	0.274205	0.246675	0.211161	-1.55836	-0.525069	0.0703519	0.798267	0.00341658	0.578975	1.4308	-0.0561331	1	5	6	ENSG00000178573	MAF	v-maf musculoaponeurotic fibrosarcoma oncogene homolog (avian) [Source:HGNC Symbol;Acc:6776]	GO:0000785,GO:0001816,GO:0002088,GO:0003677,GO:0003690,GO:0003700,GO:0003702,GO:0005515,GO:0005634,GO:0005737,GO:0006351,GO:0006355,GO:0006366,GO:0016563,GO:0032330,GO:0042803,GO:0043565,GO:0045449,GO:0045944,GO:0046982,GO:0048468,GO:0070306
A_32_P117957	1.45037	1.14313	-0.353579	-1.22521	-0.816438	-0.424368	0.184719	-0.901255	-0.269938	-0.174499	0.405964	-0.777508	-0.469045	0.646887	-0.996427	-0.267873	-0.711634	0.39923	0.482273	-0.108698	0.0374539	-0.962766	-1.07353	-0.3852	-1.30963	0.0686994	1.0625	0.181102	-0.841629	-0.578089	3	3	6	ENSG00000091483	FH	fumarate hydratase [Source:HGNC Symbol;Acc:3700]	GO:0003824,GO:0004333,GO:0005737,GO:0005739,GO:0005759,GO:0006099,GO:0006106,GO:0006108,GO:0016829,GO:0045239,GO:0048873
A_32_P130083	-1.20951	-0.275881	-0.993006	-0.499842	-0.61945	-0.285927	-0.637152	0.0419643	0.0912161	0.0440295	-0.304404	0.140062	1.3926	0.666912	0.354308	0.214186	1.00417	-1.30589	-1.53529	0.262359	0.023551	0.311594	1.10765	-0.506354	0.957867	-0.70145	-0.077471	-0.211813	0.107396	-0.0328235	3	3	6	ENSG00000126653	CCDC55	coiled-coil domain containing 55 [Source:HGNC Symbol;Acc:25305]	GO:0016607
A_32_P130380	0.0252753	0.153192	-0.263005	0.650529	-0.557038	-0.0526332	0.866733	-0.362819	0.640959	0.517209	0.640744	-0.408514	0.003027	0.336719	1.10679	-0.463898	-0.273213	1.12951	0.277807	-0.345932	-0.68674	-1.59192	-0.754896	0.619051	0.386147	2.26406	1.37721	0.448579	1.57913	-0.676833	1	5	6	ENSG00000184203	PPP1R2	protein phosphatase 1, regulatory (inhibitor) subunit 2 pseudogene 3 [Source:HGNC Symbol;Acc:16318]	GO:0004864,GO:0004865,GO:0005515,GO:0005975,GO:0005977,GO:0006091,GO:0009966,GO:0043666
A_32_P133005	0.47686	0.365094	0.371747	0.0829075	0.251197	-0.17204	0.157653	0.448622	0.241797	0.198515	-0.179731	0.207184	0.0229304	-0.932615	-0.335756	-0.663806	-1.12836	-1.21134	0.18097	-0.212942	-0.132192	1.43174	2.90262	0.0222472	0.173916	-1.8391	-1.27532	0.103073	-0.0389869	0.323441	4	2	6	ENSG00000122741	DCAF10	DDB1 and CUL4 associated factor 10 [Source:HGNC Symbol;Acc:23686]	GO:0016567,GO:0080008
A_32_P133840	-0.23	0.37801	0.161064	0.216071	-0.371884	-0.0996171	1.84865	0.148863	-0.480592	0.0374703	0.455668	2.17265	-0.289217	-0.215666	-0.0588788	-0.354227	-0.0189284	0.580567	0.941161	1.42377	0.10192	0.0406037	-0.383412	0.179946	0.947492	-1.06067	-1.74614	-0.442992	-2.79509	-0.167591	3	3	6	ENSG00000133069	TMCC2	transmembrane and coiled-coil domain family 2 [Source:HGNC Symbol;Acc:24239]	GO:0005515,GO:0016020,GO:0016021,GO:0016192
A_32_P135489	1.10431	-0.327602	0.426273	-0.124786	0.0422978	-0.0489261	0.388912	0.0794038	0.0210695	-0.480865	0.377271	-1.52599	-0.285015	0.515784	0.776586	0.134133	-0.662026	-0.336887	0.875172	0.250947	0.148867	-0.667565	-1.51415	-0.31486	-1.10891	-0.610109	1.07778	0.577874	-0.106414	-1.37773	4	2	6	ENSG00000068120	COASY	CoA synthase [Source:HGNC Symbol;Acc:29932]	GO:0000166,GO:0003824,GO:0004140,GO:0004595,GO:0005524,GO:0005575,GO:0005737,GO:0009058,GO:0015937,GO:0016740,GO:0016779
A_32_P137632	-0.762409	-0.0526726	0.192761	0.09868	-0.00405236	0.842682	0.927829	-0.192446	-0.0128333	0.430833	-1.38424	0.449855	-0.192195	-1.01829	-0.556443	-0.409487	0.0654845	-1.19462	0.253286	-1.27068	-0.421072	0.979412	1.21434	0.602184	0.13146	-1.03436	-0.203559	0.0886568	-0.21496	0.305043	5	1	6	ENSG00000145743	FBXL17	F-box and leucine-rich repeat protein 17 [Source:HGNC Symbol;Acc:13615]	NA
A_32_P145443	-0.499034	-0.596666	-0.464228	-0.624477	-0.0904294	-0.442538	0.708706	-0.257696	-0.524221	-1.01892	0.631695	-2.01398	0.283305	0.781858	0.237001	0.496408	-0.131921	1.01174	0.572131	-0.868457	-0.297023	-0.974065	-1.02456	0.776275	-0.615199	1.38412	1.03679	0.570578	0.695268	-0.701743	3	3	6	ENSG00000119669	C14orf4	Enhanced at puberty protein 1 [Source:UniProtKB/Swiss-Prot;Acc:Q9H1B7]	GO:0003674,GO:0005515,GO:0005634,GO:0008150,GO:0008270
A_32_P15211	0.615925	-0.0925109	0.376366	0.656235	-0.29569	0.0672671	-0.793562	0.285012	-0.464191	-0.401997	-0.865587	-0.51049	-0.652091	-2.00614	-0.4582	-0.134159	1.36109	-0.170069	-0.449607	-0.282347	-1.35171	0.14135	1.70031	0.10514	0.486491	0.0729224	-0.0541578	-1.17169	-1.73518	-0.568618	4	2	6	ENSG00000075292	ZNF638	zinc finger protein 638 [Source:HGNC Symbol;Acc:17894]	GO:0003676,GO:0003677,GO:0003690,GO:0003723,GO:0005622,GO:0005634,GO:0005654,GO:0005737,GO:0008270,GO:0008380,GO:0016607,GO:0046872
A_32_P154561	0.475425	1.05103	0.619539	0.343657	0.549363	0.222103	0.0836403	1.17949	0.528782	0.115722	-0.0973571	0.212925	1.26141	1.28374	0.612023	0.440797	0.61915	1.28294	0.310272	-0.414432	0.32598	0.105188	0.695384	0.05258	0.206558	0.72053	0.0668656	0.882114	0.206507	1.65205	0	6	6	ENSG00000162599	NFIA	nuclear factor I/A [Source:HGNC Symbol;Acc:7784]	GO:0003677,GO:0003700,GO:0005515,GO:0005622,GO:0005634,GO:0005737,GO:0005886,GO:0006260,GO:0006355,GO:0008134,GO:0010552,GO:0014070,GO:0016563,GO:0019079,GO:0045941,GO:0045944
A_32_P155588	-0.356349	0.407473	0.0883737	0.228021	0.113541	-0.0479304	0.831525	-0.530284	-0.122058	-0.118613	1.31413	-0.213789	-0.11016	0.279538	0.340297	-0.0401553	-0.845649	-1.14082	0.108472	0.436327	-0.215376	-0.389852	-2.72141	0.958164	0.0600358	1.74439	1.67184	0.221495	0.0765733	-2.01811	3	3	6	ENSG00000166803	KIAA0101	KIAA0101 [Source:HGNC Symbol;Acc:28961]	GO:0005634,GO:0005739
A_32_P16662	-0.396309	-0.261646	-0.349963	-0.244361	-0.490847	-0.23552	0.705752	-1.14558	-0.180205	-0.081725	0.879358	-0.323818	0.345405	0.535506	0.282843	0.56125	0.404754	0.948907	-0.730873	-0.71493	0.159663	-1.21043	-2.03225	0.450081	-0.870292	2.60728	0.358064	0.527648	1.40586	-1.32025	4	2	6	ENSG00000148396	SEC16A	SEC16 homolog A (S. cerevisiae) [Source:HGNC Symbol;Acc:29006]	GO:0000139,GO:0005783,GO:0005789,GO:0005794,GO:0015031,GO:0016020,GO:0016192
A_32_P171253	1.03073	-0.124743	-0.0367758	-1.77977	-0.458322	-0.0176739	-1.58967	-0.16311	-0.303765	0.674166	-0.086872	-0.364572	-0.0783625	-0.010752	0.248141	-0.0288809	0.172088	-1.37566	0.172408	0.165218	0.367051	-0.0509576	-0.117048	0.116191	0.15408	-0.955086	-1.82089	0.730418	-0.082059	1.37108	4	2	6	ENSG00000113448	PDE4D	phosphodiesterase 4D, cAMP-specific [Source:HGNC Symbol;Acc:8783]	GO:0003824,GO:0004114,GO:0004115,GO:0005625,GO:0005626,GO:0005737,GO:0005815,GO:0005829,GO:0005856,GO:0006198,GO:0006939,GO:0007165,GO:0016020,GO:0016787,GO:0046872
A_32_P171984	-0.844229	-1.32055	-1.55911	-0.706995	-0.913932	-0.402139	0.0997116	-0.483567	0.0521707	-0.325193	0.508766	-0.327038	0.438876	0.373118	-0.0298309	1.04199	1.56614	0.864135	-2.19195	0.940009	-0.0676473	-0.569471	-1.74283	0.362062	-0.681769	0.344365	0.78446	-0.352246	0.636152	0.249257	4	2	6	ENSG00000001630	CYP51A1	cytochrome P450, family 51, subfamily A, polypeptide 1 [Source:HGNC Symbol;Acc:2649]	GO:0004497,GO:0005506,GO:0005515,GO:0005783,GO:0005789,GO:0005792,GO:0006520,GO:0006695,GO:0007165,GO:0008398,GO:0009055,GO:0016020,GO:0016021,GO:0016597,GO:0016743,GO:0020037,GO:0046872,GO:0055114
A_32_P172608	0.0662387	-0.0349904	0.282175	-0.625955	0.297523	0.157909	0.0687699	-0.269711	0.504794	0.437783	1.03475	-0.288764	0.284823	0.554594	0.519371	0.732364	0.344456	1.31878	0.118202	0.275599	0.641869	-0.447165	-1.47953	0.637558	-0.408195	1.90223	1.09931	0.27569	1.45853	-0.436265	1	5	6	ENSG00000075415	SLC25A3	solute carrier family 25 (mitochondrial carrier; phosphate carrier), member 3 [Source:HGNC Symbol;Acc:10989]	GO:0005488,GO:0005739,GO:0005743,GO:0005887,GO:0006091,GO:0006810,GO:0015293,GO:0015320,GO:0016020,GO:0055085
A_32_P174121	0.0884459	0.0129242	0.103568	0.0377662	-0.00923736	0.180517	0.293739	0.00486817	-0.251588	-0.483015	0.995938	-0.0206798	-0.000849382	1.35405	0.327947	-0.117551	0.604913	2.5451	0.0202533	0.224299	0.890221	-2.58959	-2.61889	0.93376	-0.204141	1.90047	0.839074	0.296028	0.148444	-1.66722	3	3	6	ENSG00000181649	PHLDA2	pleckstrin homology-like domain, family A, member 2 [Source:HGNC Symbol;Acc:12385]	GO:0005737,GO:0006915,GO:0009887,GO:0016020
A_32_P178800	0.15718	0.142601	0.0505355	0.212445	0.231917	0.301979	0.285319	1.01172	0.309864	0.408168	-0.353547	0.226289	0.334214	-0.874058	0.232219	-0.597116	-1.43251	-0.599215	0.769715	-0.47589	-0.00322259	1.42699	1.14693	-0.842953	0.437689	-2.84179	0.604062	-0.692151	-1.30764	-0.277338	3	3	6	ENSG00000164171	ITGA2	integrin, alpha 2 (CD49B, alpha 2 subunit of VLA-2 receptor) [Source:HGNC Symbol;Acc:6137]	GO:0001666,GO:0001894,GO:0002687,GO:0004872,GO:0005178,GO:0005515,GO:0005518,GO:0005634,GO:0005886,GO:0005925,GO:0006928,GO:0006971,GO:0007155,GO:0007160,GO:0007229,GO:0007596,GO:0008283,GO:0008305,GO:0009279,GO:0009612,GO:0009887,GO:0009897,GO:0009986,GO:0010634,GO:0010694,GO:0014070,GO:0014075,GO:0014850,GO:0014911,GO:0016021,GO:0030424,GO:0030879,GO:0031346,GO:0032403,GO:0032870,GO:0032967,GO:…
A_32_P179317	0.357099	1.24636	0.108298	0.203423	0.18605	-0.0218773	0.655362	-0.326784	0.243731	0.0358041	0.0363007	-0.193859	-0.266347	0.341534	0.216949	0.194411	0.0877882	0.356644	0.0501802	0.251243	0.0653669	-0.241695	-1.66672	-0.512212	0.477252	1.123	1.47029	1.13463	0.117342	-1.44662	2	4	6	ENSG00000242265	PEG10	paternally expressed 10 [Source:HGNC Symbol;Acc:14005]	GO:0003676,GO:0003677,GO:0005515,GO:0005634,GO:0005737,GO:0006915,GO:0008270,GO:0030154,GO:0030512,GO:0046872
A_32_P179706	0.145819	0.297229	0.176895	-0.0958048	0.00658104	0.158032	-1.13325	0.684666	0.226194	0.44947	NA	0.289439	-0.00752037	-0.0437746	-0.393245	-0.239959	-0.772988	-0.0621947	-0.281082	-0.382365	0.119658	0.546087	1.89862	-0.599113	0.968279	-1.98569	-1.29961	0.56585	1.14969	1.18435	3	3	6	ENSG00000166262	C15orf33	Uncharacterized protein C15orf33 [Source:UniProtKB/Swiss-Prot;Acc:Q96M60]	NA
A_32_P187126	-0.482387	-0.333964	-0.259567	-0.883765	0.232688	-0.845862	0.925984	NA	-0.717942	0.451023	1.1243	-0.295954	-0.265653	0.712484	-0.232105	0.353038	-0.10525	-0.893251	0.554262	0.308731	-1.10618	-1.20715	-1.17268	0.149346	0.191436	1.0492	0.957373	-0.207769	-0.613592	-1.49906	4	2	6	ENSG00000115468	EFHD1	EF-hand domain family, member D1 [Source:HGNC Symbol;Acc:29556]	GO:0005509,GO:0005515,GO:0005739,GO:0005743,GO:0031175
A_32_P191373	0.0541233	0.0362273	-0.0819633	0.151634	0.0665198	0.211427	NA	0.41376	0.418767	0.174529	0.296691	1.14673	1.82097	0.210217	0.361401	0.743246	0.204022	-0.0409427	0.0667903	0.151699	0.239241	1.19837	-0.109792	-0.0518751	1.15718	-1.28316	0.0515206	0.295371	-1.00608	-0.041883	2	4	6	ENSG00000055208	TAB2	TGF-beta activated kinase 1/MAP3K7 binding protein 2 [Source:HGNC Symbol;Acc:17075]	GO:0005515,GO:0005622,GO:0005737,GO:0005829,GO:0005886,GO:0008270,GO:0010008,GO:0043123,GO:0045860,GO:0046872,GO:0070530
A_32_P192834	0.360593	0.508022	0.447348	-0.174605	0.781722	-0.0533244	0.581284	0.665821	0.608194	0.630872	0.0435792	0.702509	0.978622	0.769082	1.01146	1.16711	1.24605	1.2677	0.542791	1.1638	0.177591	-0.0186706	-0.269089	0.39466	0.406151	1.30372	0.105627	0.478166	-0.384569	0.292925	0	6	6	ENSG00000163694	RBM47	RNA binding motif protein 47 [Source:HGNC Symbol;Acc:30358]	GO:0003676,GO:0003723,GO:0005634
A_32_P197333	0.247007	0.062523	0.198147	-0.139404	0.423399	0.682519	1.08509	-0.150525	-0.651109	-0.90594	0.207616	-0.781389	-0.0576765	-0.196362	0.154736	-0.0336516	0.0410142	-0.0127248	-0.895905	-0.104146	-1.3195	0.795435	-0.239035	-0.370816	-1.34384	-1.04564	-0.0108102	0.2249	-2.062	-1.40026	5	1	6	ENSG00000169180	XPO6	exportin 6 [Source:HGNC Symbol;Acc:19733]	GO:0005488,GO:0005515,GO:0005634,GO:0005737,GO:0006611,GO:0006886,GO:0008565
A_32_P201118	0.0623401	-0.121072	-0.204551	-1.29511	0.245161	0.447873	0.371187	NA	-0.323483	-0.4353	1.22128	-0.118626	1.29179	1.18805	-0.151268	0.676592	0.944429	-0.873103	0.130158	0.341496	1.34518	NA	-0.83369	0.405554	NA	1.11009	-0.701971	0.17193	NA	0.634593	1	5	6	ENSG00000167632	TRAPPC9	trafficking protein particle complex 9 [Source:HGNC Symbol;Acc:30832]	GO:0005737,GO:0005783,GO:0005794,GO:0030154
A_32_P203585	-0.574683	-1.00139	-1.54825	-0.72057	-0.994126	-0.297713	0.38371	-0.644201	0.0110278	-0.28418	0.569788	-0.37656	0.189075	0.475992	0.223946	0.932053	1.07129	1.36822	-1.60106	0.992108	-0.0347947	-0.807843	-2.01667	0.417742	-0.746964	0.860294	0.820885	-0.0825958	0.93145	0.104319	4	2	6	ENSG00000100307	CBX7	chromobox homolog 7 [Source:HGNC Symbol;Acc:1557]	GO:0000785,GO:0003682,GO:0005515,GO:0005634,GO:0006333,GO:0016568,GO:0045449
A_32_P203615	0.289121	-1.28794	0.0392644	-1.15124	1.20587	0.101381	0.245567	-0.194977	-0.332738	-0.565133	-0.580747	0.12966	-0.0485638	-0.0740155	0.247971	0.525192	0.928775	-0.221471	-1.20602	0.0166509	-0.227356	0.43948	0.708342	0.212185	0.441729	-0.922181	-1.56004	0.161328	-1.56261	0.391552	5	1	6	ENSG00000178691	SUZ12	suppressor of zeste 12 homolog pseudogene [Source:HGNC Symbol;Acc:32421]	GO:0000122,GO:0001739,GO:0003682,GO:0005515,GO:0005622,GO:0005634,GO:0008270,GO:0008284,GO:0016568,GO:0016571,GO:0016574,GO:0035098,GO:0042054,GO:0045449,GO:0045596,GO:0046872
A_32_P206917	0.0894194	0.142429	0.0615347	0.284382	0.0706436	0.233548	-0.0311269	-0.0560129	-1.00693	-0.540019	0.194902	-1.29298	0.423039	0.355142	0.205623	1.17599	-0.373262	-0.844314	0.0143389	0.266052	4.58416	0.103867	0.394571	0.0831815	-1.56625	0.276497	-0.39421	0.306735	-0.515153	-1.28758	4	2	6	ENSG00000095002	MSH2	mutS homolog 2, colon cancer, nonpolyposis type 1 (E. coli) [Source:HGNC Symbol;Acc:7325]	GO:0000166,GO:0000287,GO:0000400,GO:0001701,GO:0002204,GO:0003677,GO:0003684,GO:0003690,GO:0003697,GO:0005515,GO:0005524,GO:0005634,GO:0006119,GO:0006281,GO:0006298,GO:0006301,GO:0006302,GO:0006915,GO:0006974,GO:0007050,GO:0007281,GO:0007283,GO:0008022,GO:0008340,GO:0008584,GO:0010165,GO:0010224,GO:0014070,GO:0016446,GO:0016447,GO:0016887,GO:0019237,GO:0019724,GO:0019899,GO:0019901,GO:0030183,GO:…
A_32_P20884	-0.140968	-0.675771	0.579516	0.472425	0.189972	0.273481	0.346334	-1.55615	-0.425519	-0.438339	0.6426	0.0221934	0.41816	1.97715	0.781403	0.525662	0.903982	1.53765	0.0472159	-0.498016	-0.528143	-0.563301	-2.33554	0.377536	-0.553264	2.49363	0.102085	0.338985	0.111384	-1.55309	3	3	6	ENSG00000179119	SPTY2D1	SPT2, Suppressor of Ty, domain containing 1 (S. cerevisiae) [Source:HGNC Symbol;Acc:26818]	GO:0005515,GO:0005737,GO:0006461,GO:0007165,GO:0008270,GO:0042981,GO:0043123,GO:0051092
A_32_P212817	0.115834	-0.490641	-0.0698666	-0.524944	-0.827465	0.217628	0.622535	0.172583	0.141508	0.253638	0.55767	-0.404536	-0.342606	0.464964	0.0343404	-0.163975	0.361097	1.14714	0.409663	-0.00847093	0.252449	-1.09359	-1.08609	0.214742	-1.0446	1.47151	0.701548	0.306124	1.36349	0.158832	3	3	6	ENSG00000164919	COX6C	cytochrome c oxidase subunit VIc [Source:HGNC Symbol;Acc:2285]	GO:0004129,GO:0005739,GO:0005743,GO:0006091,GO:0016020,GO:0016021
A_32_P215143	0.312989	-0.0812648	-0.0640857	-1.05717	-0.278301	0.0670167	-0.377857	0.172216	-0.257391	-0.929029	-1.58849	0.154211	0.262884	-0.50533	-0.926169	0.760705	1.56159	-0.872341	-1.42584	1.11301	0.250054	0.400862	0.746739	0.354655	-0.322876	-0.525755	-0.987903	-0.798085	-1.13398	-0.553761	4	2	6	ENSG00000236396	AMAC1L1	acyl-malonyl condensing enzyme 1-like 1 [Source:HGNC Symbol;Acc:31043]	GO:0016020,GO:0016021
A_32_P217750	0.718654	-0.383741	0.191244	0.967868	0.122238	0.380617	0.0124923	0.100693	0.0447702	-0.125089	0.560541	0.0980861	0.928874	0.702009	0.427082	1.26354	1.34749	1.22429	0.683266	0.533139	0.275537	-1.21456	NA	1.40585	-0.837018	0.770978	0.697022	0.197089	1.18495	0.244885	1	5	6	ENSG00000185291	IL3RA	interleukin 3 receptor, alpha (low affinity) [Source:HGNC Symbol;Acc:6012]	GO:0004872,GO:0004896,GO:0004912,GO:0005515,GO:0016020,GO:0016021
A_32_P219554	-0.0236079	-0.0536065	0.137926	0.761267	0.0345135	-0.162733	0.606018	-0.178231	0.161497	0.379437	2.17076	0.134381	0.0646599	-0.539745	-0.187905	0.301484	0.601781	1.54361	0.0591617	0.277759	-0.118468	-1.1297	-2.91587	0.463983	-0.31107	1.12674	1.01818	-0.494341	0.147556	-0.989294	2	4	6	ENSG00000176018	LYSMD3	LysM, putative peptidoglycan-binding, domain containing 3 [Source:HGNC Symbol;Acc:26969]	GO:0016020,GO:0016021,GO:0016998
A_32_P223400	0.138118	-0.436029	-0.0468403	-0.0340507	-0.156052	-0.200717	0.714044	-0.0663129	-0.519013	0.0616541	0.592931	-1.19486	-0.470407	-0.252198	-0.0236971	-0.518962	-0.371408	0.343125	0.0673532	-0.725049	0.051146	-1.32903	-1.85287	0.470541	-0.68946	1.29162	1.73062	-0.161298	1.07401	-0.59259	3	3	6	ENSG00000163714	SR140	U2-associated protein SR140 (140 kDa Ser/Arg-rich domain protein) [Source:UniProtKB/Swiss-Prot;Acc:O15042]	GO:0000166,GO:0003676,GO:0003723,GO:0006396
A_32_P225119	-0.0250553	0.605174	-0.031094	-0.21701	0.208186	0.186819	0.270997	-1.26983	-0.758274	-0.341509	-0.0711202	-1.05671	-0.167846	0.636839	-0.0737097	-0.114689	-0.136571	0.699602	0.989662	-0.135062	-0.177266	-0.614539	-1.31717	0.524474	-1.04856	0.955682	1.04452	-0.0431282	-0.107422	-1.60848	5	1	6	ENSG00000186184	POLR1D	polymerase (RNA) I polypeptide D, 16kDa [Source:HGNC Symbol;Acc:20422]	GO:0003677,GO:0003899,GO:0005634,GO:0005654,GO:0006350,GO:0046983
A_32_P225449	0.284746	1.32688	0.147458	-0.895081	0.0381751	-0.0467397	0.775823	0.00224535	-1.31624	1.08675	0.717875	-0.741148	-0.867921	-0.146723	-0.63978	-0.644484	-0.629338	-0.313684	0.171423	0.229649	0.310783	-1.39038	-1.43191	0.0302305	-0.112688	1.07134	0.636933	0.335635	0.728287	-0.921968	3	3	6	ENSG00000126524	SBDS	Shwachman-Bodian-Diamond syndrome [Source:HGNC Symbol;Acc:19440]	GO:0000922,GO:0001833,GO:0005515,GO:0005634,GO:0005730,GO:0005737,GO:0006364,GO:0007612,GO:0008017,GO:0019843,GO:0030282,GO:0030595,GO:0043148,GO:0048539
A_32_P226918	-0.787518	-1.34036	-1.45629	-0.84269	-1.26222	-0.521735	0.452833	-0.562344	0.0241242	-0.282652	0.40897	-0.329957	0.121889	0.528587	0.144461	0.828482	1.21314	0.82627	-1.88934	0.696124	0.0252013	-0.65691	-1.71764	0.365261	-0.714075	0.254264	0.704047	-0.281175	0.630751	-0.0150195	5	1	6	ENSG00000065243	PKN2	protein kinase N2 [Source:HGNC Symbol;Acc:9406]	GO:0000166,GO:0004672,GO:0004674,GO:0004697,GO:0005524,GO:0005622,GO:0005634,GO:0005737,GO:0006468,GO:0007165,GO:0016740,GO:0042826
A_32_P229447	0.645477	-0.441579	-0.421788	-0.636123	-1.37504	-0.489227	-0.148993	0.618729	-0.643016	-0.635052	-0.150172	-0.789662	-0.391914	0.297763	-0.136614	-0.131825	0.409188	-0.602755	0.160765	-0.110593	0.565776	-1.08246	-1.80166	-1.06666	-0.238386	0.373115	-0.20505	-0.19957	-1.17361	-1.18566	6	0	6	ENSG00000138696	BMPR1B	bone morphogenetic protein receptor, type IB [Source:HGNC Symbol;Acc:1077]	GO:0000166,GO:0001501,GO:0001502,GO:0001550,GO:0001654,GO:0004672,GO:0004674,GO:0004675,GO:0004872,GO:0005024,GO:0005025,GO:0005515,GO:0005524,GO:0005886,GO:0005887,GO:0006468,GO:0006954,GO:0009953,GO:0016020,GO:0016740,GO:0030154,GO:0030501,GO:0030509,GO:0031290,GO:0035108,GO:0042698,GO:0043010,GO:0043235,GO:0045597,GO:0045669,GO:0046332,GO:0046872,GO:0060041
A_32_P230059	-0.328585	-0.97351	-1.27306	-1.01179	-0.813748	-0.291685	0.0144196	-0.674237	-0.0199835	-0.304966	0.406291	-0.431908	0.14313	0.336934	0.161118	0.767841	1.20105	1.37423	-1.31719	0.707567	-0.115265	-0.872098	-2.10123	0.271693	-0.880671	0.84136	0.655932	0.274193	0.80167	0.0321262	4	2	6	ENSG00000178878	APOLD1	apolipoprotein L domain containing 1 [Source:HGNC Symbol;Acc:25268]	GO:0001525,GO:0001666,GO:0005576,GO:0005886,GO:0006869,GO:0007275,GO:0008289,GO:0016021,GO:0030154,GO:0042118,GO:0042157,GO:0045601
A_32_P231880	-0.793284	-1.28943	-1.50484	-0.755072	-0.751009	0.0987367	0.0130804	-0.269093	0.0196835	-0.362179	0.574737	-0.387861	0.10648	0.65091	-0.178264	0.938775	1.22603	1.16214	-2.12254	0.91639	-0.0409318	-0.611072	-1.73975	0.408357	-0.683154	0.618428	0.752946	-0.321457	0.679009	0.220614	4	2	6	ENSG00000100294	MCAT	malonyl CoA:ACP acyltransferase (mitochondrial) [Source:HGNC Symbol;Acc:29622]	GO:0004314,GO:0005488,GO:0005739,GO:0006633,GO:0008152,GO:0016740
A_32_P25737	NA	NA	NA	NA	NA	NA	0.560395	NA	NA	NA	NA	NA	-0.241525	-1.18345	-0.940292	-0.157741	-1.10739	-1.74957	-0.383865	-0.780107	-0.0878511	0.236066	0.745287	-0.593386	-0.192285	-2.3202	-0.840774	-1.01602	-1.25995	0.0999526	6	0	6	ENSG00000204116	CHIC1	cysteine-rich hydrophobic domain 1 [Source:HGNC Symbol;Acc:1934]	GO:0005886,GO:0016023
A_32_P305020	-0.166293	0.583907	-0.0188757	0.238121	0.195391	0.274275	0.565185	0.561648	-0.710229	0.71849	-1.00763	2.42677	-0.572233	-0.0474506	0.233135	0.167214	0.543507	-0.0926225	0.737384	0.187863	0.679123	1.32838	2.36432	0.0470616	0.837691	-2.39185	0.067567	-0.63807	1.96318	-0.0300908	2	4	6	ENSG00000168243	GNG4	guanine nucleotide binding protein (G protein), gamma 4 [Source:HGNC Symbol;Acc:4407]	GO:0004871,GO:0005834,GO:0005886,GO:0007186,GO:0008277,GO:0009755,GO:0030308
A_32_P32338	NA	0.770619	1.20131	0.200835	0.233612	1.06946	0.588144	-0.0677347	0.108368	1.00906	0.627956	-0.103508	-0.174063	-0.103984	NA	0.19045	-1.04387	0.361188	0.148556	0.43484	0.396194	NA	-2.31824	1.49956	-0.26795	0.0544148	0.341938	0.108554	NA	-0.791051	2	4	6	ENSG00000101782	RIOK3	RIO kinase 3 (yeast) [Source:HGNC Symbol;Acc:11451]	GO:0000166,GO:0003824,GO:0004674,GO:0005515,GO:0005524,GO:0006468,GO:0007059,GO:0016301,GO:0016740
A_32_P3600	-0.685659	-0.759361	-0.317378	-0.152883	NA	0.275154	0.182496	NA	-0.0206132	0.229465	0.873737	0.465311	-0.205634	NA	NA	-0.225225	0.357701	1.69447	NA	NA	-2.89487	-2.06708	-2.01341	0.355816	-0.44738	1.48192	0.852761	NA	NA	-1.16243	4	2	6	ENSG00000092841	MYL6	myosin, light chain 6, alkali, smooth muscle and non-muscle [Source:HGNC Symbol;Acc:7587]	GO:0003774,GO:0005509,GO:0006936,GO:0007519,GO:0008307,GO:0016459,GO:0016461,GO:0030049,GO:0030898
A_32_P436743	1.1277	-0.0271455	0.954529	0.276766	-0.135248	0.137701	0.530947	-0.373886	1.27524	0.736267	0.208057	0.22566	0.360053	0.38836	0.629405	-0.386154	-0.217546	0.692353	-0.034125	-0.143365	1.01421	1.16191	-0.443948	1.67907	0.50962	0.552544	1.30035	0.267663	-0.0381052	-0.198942	0	6	6	ENSG00000182230	FAM153A	family with sequence similarity 153, member A [Source:HGNC Symbol;Acc:29940]	NA
A_32_P44808	1.06188	-0.524242	0.445309	-1.81584	-0.704036	-0.120694	NA	1.0828	NA	NA	NA	NA	-0.504803	-0.913753	0.599228	-0.752269	-0.142898	0.0729919	NA	NA	NA	NA	0.264026	NA	1.39512	-1.8744	-0.963747	0.108251	-0.736773	1.28391	2	4	6	ENSG00000196782	MAML3	mastermind-like 3 (Drosophila) [Source:HGNC Symbol;Acc:16272]	GO:0003713,GO:0005634,GO:0007219,GO:0016607,GO:0045449,GO:0045944
A_32_P456209	0.680975	-0.493861	0.342846	1.04009	0.709276	1.40145	-0.0936494	1.22125	1.71841	0.0564828	0.126409	1.26719	2.00433	-0.409916	-0.0864378	0.0643394	0.0383823	-0.0549933	0.165526	0.364667	-0.0490444	0.740861	0.783101	0.106785	0.461147	-0.579673	-0.0527511	-0.103839	-0.88882	0.751277	0	6	6	ENSG00000176641	RNF152	ring finger protein 152 [Source:HGNC Symbol;Acc:26811]	GO:0005515,GO:0008270,GO:0046872
A_32_P459242	-0.353429	-0.56184	-0.950131	-0.5358	-0.688827	-0.372413	0.212564	-0.538164	0.0911304	-0.268308	0.506254	-0.369783	-0.094057	0.396226	0.397237	0.825546	0.88829	1.28918	-1.07106	0.357686	-0.144311	-1.10182	-2.22784	0.36715	-0.862972	1.23191	0.736528	0.0327621	1.02793	0.272939	3	3	6	ENSG00000196526	AFAP1	actin filament associated protein 1 [Source:HGNC Symbol;Acc:24017]	GO:0003700,GO:0003779,GO:0005515,GO:0005737,GO:0005856,GO:0005884,GO:0005925,GO:0006355,GO:0009966,GO:0043565
A_32_P50463	-0.563295	-0.559025	-0.511353	-0.557331	0.21859	0.175815	0.634709	-1.13023	-0.0926159	-0.166772	1.05521	-0.0483398	0.0814731	0.697674	0.441479	0.79606	0.00736664	0.868988	-0.638971	0.302075	-0.112511	-1.09158	-1.68865	0.609508	-0.692372	2.26791	0.955676	0.299375	0.221289	-1.31415	4	2	6	ENSG00000090520	DNAJB11	DnaJ (Hsp40) homolog, subfamily B, member 11 [Source:HGNC Symbol;Acc:14889]	GO:0005515,GO:0005634,GO:0005737,GO:0005783,GO:0005788,GO:0006457,GO:0016556,GO:0031072,GO:0051082
A_32_P55683	-0.789169	-0.135277	0.0258642	-0.832887	-0.219439	-0.302521	0.805114	-0.733303	-0.16343	-1.40825	0.50992	-0.823898	0.12303	0.5829	-0.248997	0.684873	0.362831	1.18797	0.579221	-0.73364	-0.343292	-1.13997	-1.39126	0.980273	-0.44189	1.58735	0.993077	0.180812	0.554615	-1.11174	4	2	6	ENSG00000145088	EAF2	ELL associated factor 2 [Source:HGNC Symbol;Acc:23115]	GO:0005515,GO:0005634,GO:0005654,GO:0006915,GO:0006917,GO:0016563,GO:0016607,GO:0030308,GO:0045449,GO:0045941,GO:0060770
A_32_P62754	0.139416	NA	NA	0.457871	0.268505	NA	1.55732	NA	0.348203	NA	1.4171	NA	-0.199803	1.15622	0.332053	0.556629	-0.458661	1.61294	0.0684071	0.277726	0.254515	NA	-2.22036	0.359277	-0.208276	0.34138	0.113269	0.296846	0.0887071	-1.54373	2	4	6	ENSG00000157869	RAB28	RAB28, member RAS oncogene family [Source:HGNC Symbol;Acc:9768]	GO:0000166,GO:0003924,GO:0005515,GO:0005525,GO:0005622,GO:0005886,GO:0006886,GO:0006913,GO:0007165,GO:0007264,GO:0015031,GO:0019003
A_32_P6868	0.526649	0.334312	0.174617	-0.107438	-0.19154	-0.265225	-0.030838	0.358622	-0.016249	0.0317389	-0.420313	-0.0905789	-1.19192	0.437768	-0.764618	-0.0333335	-1.27239	-0.0628128	0.139344	-0.764497	-0.640163	0.144862	-0.24377	-1.16012	0.059002	-1.28601	0.525781	-1.04712	-1.54517	-0.111823	6	0	6	ENSG00000018408	WWTR1	WW domain containing transcription regulator 1 [Source:HGNC Symbol;Acc:24042]	GO:0000122,GO:0001649,GO:0003713,GO:0003714,GO:0005515,GO:0005634,GO:0005667,GO:0005737,GO:0006355,GO:0008284,GO:0010718,GO:0017145,GO:0030528,GO:0032835,GO:0035329,GO:0042802,GO:0042803,GO:0045599,GO:0045944,GO:0060271,GO:0060390
A_32_P72067	0.22942	-0.360548	0.0437239	1.07687	0.686445	0.782778	-0.453348	-0.0828483	-0.137009	-0.0902461	-0.261474	0.0602063	NA	NA	NA	1.74841	3.2536	1.11008	-1.39898	0.445387	0.445794	0.659806	0.731178	0.16582	0.993343	0.0436378	1.81909	0.258259	0.757081	NA	1	5	6	ENSG00000138639	ARHGAP24	Rho GTPase activating protein 24 [Source:HGNC Symbol;Acc:25361]	GO:0001525,GO:0005096,GO:0005515,GO:0005622,GO:0005737,GO:0005856,GO:0005886,GO:0005912,GO:0005925,GO:0007165,GO:0007275,GO:0030054,GO:0030154,GO:0042995
A_32_P72622	0.0852291	-0.316544	-0.438169	-0.359576	-0.665222	0.290576	0.572676	-0.356916	0.194912	0.00357079	1.12261	-0.0619666	0.339557	0.710292	0.271132	0.723166	0.692712	1.06203	-0.407843	0.0587304	0.330006	-0.693753	-2.14266	0.814666	-0.70496	1.39962	1.20624	0.336778	1.43132	0.233884	1	5	6	ENSG00000142156	COL6A1	collagen, type VI, alpha 1 [Source:HGNC Symbol;Acc:2211]	GO:0003774,GO:0005524,GO:0005576,GO:0005578,GO:0005589,GO:0007155,GO:0016459,GO:0031012,GO:0042383,GO:0048407
A_32_P74615	-0.471871	-1.13165	-1.50824	-0.796633	-0.718256	-0.200419	0.242251	-0.365199	0.121006	-0.265836	0.555829	-0.401686	0.307344	0.492799	0.251651	0.936117	1.23082	1.47696	-1.83519	0.942961	-0.0681075	-0.676298	-1.85796	0.34557	-0.731882	0.819412	0.687833	-0.00871634	0.818506	0.295681	4	2	6	ENSG00000204335	SP5	Sp5 transcription factor [Source:HGNC Symbol;Acc:14529]	GO:0003677,GO:0005622,GO:0005634,GO:0008270,GO:0045449,GO:0046872
A_32_P76566	-0.316864	-0.592788	-1.11617	-0.322043	-0.582779	-0.23935	0.389836	-0.369215	0.057271	-0.136795	0.521785	-0.203497	0.440816	0.551884	-0.0214224	0.927743	1.00599	1.13976	-1.45766	0.942617	-0.0354809	-0.790299	-1.9692	0.35844	-0.637467	1.08017	0.914222	0.0280297	0.90488	0.0460642	3	3	6	ENSG00000075043	KCNQ2	potassium voltage-gated channel, KQT-like subfamily, member 2 [Source:HGNC Symbol;Acc:6296]	GO:0005216,GO:0005244,GO:0005249,GO:0005267,GO:0006811,GO:0006813,GO:0007268,GO:0007399,GO:0008076,GO:0016020,GO:0016021,GO:0055085
A_32_P76865	-0.0942826	-0.553144	-1.25032	-0.77998	-1.83501	-1.033	0.275518	-0.227929	0.154914	-0.271013	-0.142318	-0.659183	-0.0480227	-0.207095	0.293073	0.601409	1.16021	0.489203	-2.62335	1.54351	-0.235267	0.00118537	-0.215275	0.214501	-0.455406	-0.078652	-0.591891	-0.962872	-0.17638	-0.593691	4	2	6	ENSG00000128989	ARPP19	cAMP-regulated phosphoprotein, 19kDa [Source:HGNC Symbol;Acc:16967]	GO:0005102,GO:0005737,GO:0015459,GO:0045722,GO:0046326
A_32_P77626	0.298668	0.398822	0.759332	0.861125	-0.19659	-0.352138	0.796932	-0.578786	-0.50481	0.506435	1.17051	-0.690849	0.117519	1.08255	0.635007	-0.00416771	0.458158	1.01845	0.408365	-0.218711	0.918218	-0.56917	-1.02101	0.961927	0.77685	0.827928	1.32576	0.208402	1.07186	-0.388901	1	5	6	ENSG00000110321	EIF4G2	eukaryotic translation initiation factor 4 gamma, 2 [Source:HGNC Symbol;Acc:3297]	GO:0003743,GO:0005488,GO:0005515,GO:0005737,GO:0006446,GO:0007050,GO:0008135,GO:0008219,GO:0016070,GO:0016281
A_32_P77759	-0.390842	-1.07038	-1.55188	-0.734501	-0.818343	-0.143502	0.3477	-0.780216	-0.00688951	-0.291933	0.604929	-0.442924	0.151566	0.526372	0.203781	0.56242	1.20323	1.34085	-1.65582	0.926253	0.00862955	-0.787485	-2.09592	0.432613	-0.75143	0.977113	0.734706	-0.101129	0.945665	0.119375	4	2	6	ENSG00000185332	TMEM105	transmembrane protein 105 [Source:HGNC Symbol;Acc:26794]	GO:0016020,GO:0016021
A_32_P79591	-0.807354	-0.300099	-0.243396	-0.308396	0.267379	-0.220683	1.0345	NA	0.520424	-1.21005	NA	NA	-1.15929	NA	0.329775	0.0709568	-0.145927	-0.876088	0.0672272	0.277535	-0.183997	-0.868742	-1.0107	1.08943	-0.153052	NA	1.31483	-0.16398	0.583313	0.118592	3	3	6	ENSG00000197497,ENSG00000198538	ZNF28,ZNF665	zinc finger protein 28 [Source:HGNC Symbol;Acc:13073],zinc finger protein 665 [Source:HGNC Symbol;Acc:25885]	GO:0003676,GO:0003677,GO:0005622,GO:0005634,GO:0006355,GO:0008270,GO:0045449,GO:0046872
A_32_P87972	0.107893	0.0919335	-0.0353753	0.183611	0.140095	0.339495	0.363901	0.0503989	-0.40827	1.16627	1.7248	0.0606016	-0.0110657	-0.110609	-0.128635	-0.784415	-0.700106	0.411883	0.632558	0.663056	0.827825	-1.77535	-1.2194	-0.00740843	-0.305725	0.313939	2.5037	0.29783	0.124233	-1.01172	3	3	6	ENSG00000204370	SDHD	succinate dehydrogenase complex, subunit D, integral membrane protein [Source:HGNC Symbol;Acc:10683]	GO:0000104,GO:0005506,GO:0005739,GO:0005740,GO:0005743,GO:0005749,GO:0006099,GO:0006810,GO:0009055,GO:0016020,GO:0016021,GO:0020037,GO:0022900,GO:0046872,GO:0048039
A_32_P91773	-0.342437	0.738624	0.270445	-0.242146	-0.865124	0.0792226	1.27449	-0.539338	-0.209793	-0.545971	0.608931	-0.257988	0.0110592	0.228322	-0.410495	0.902762	0.737952	0.110249	0.000944744	0.348346	0.552245	-0.863304	-1.31346	1.21957	0.163633	2.06082	1.05608	0.398839	NA	-2.10003	2	4	6	ENSG00000112096	SOD2	superoxide dismutase 2, mitochondrial [Source:HGNC Symbol;Acc:11180]	GO:0000302,GO:0000303,GO:0001306,GO:0001315,GO:0001666,GO:0001836,GO:0001889,GO:0003032,GO:0003069,GO:0004784,GO:0005515,GO:0005625,GO:0005737,GO:0005739,GO:0005743,GO:0005759,GO:0006357,GO:0006749,GO:0006801,GO:0006915,GO:0006916,GO:0006950,GO:0006979,GO:0007005,GO:0007507,GO:0007568,GO:0007626,GO:0008217,GO:0008285,GO:0009791,GO:0010332,GO:0014823,GO:0016491,GO:0019430,GO:0019825,GO:0022904,GO:…
A_32_P96727	-0.19872	-0.851647	-0.207876	-1.1137	-0.694483	0.0645723	0.281305	-0.295009	0.149283	-0.137491	1.05605	-0.861237	0.0859323	0.839247	0.1224	-0.106553	0.615927	1.07474	NA	0.357724	-0.3176	-1.98241	-1.57334	-0.141847	-0.0223129	0.683072	1.32787	-0.61446	0.402332	-0.526709	3	3	6	ENSG00000146223	RPL7L1	ribosomal protein L7-like 1 [Source:HGNC Symbol;Acc:21370]	GO:0003735,GO:0005515,GO:0005622,GO:0005840,GO:0006412,GO:0015934,GO:0030528
A_32_P98940	1.04563	0.130007	-0.342215	-1.42068	-0.260817	-0.289861	0.0985154	0.477821	-0.593976	0.535813	-0.938864	-0.0450178	-0.0467901	-0.206003	0.227516	-0.0931353	-0.0351762	-0.286016	-0.490222	0.312919	1.05571	0.831898	-0.240969	-0.361588	-0.0431873	-1.23748	-1.45163	0.476821	-0.52357	2.02263	3	3	6	ENSG00000152127	MGAT5	mannosyl (alpha-1,6-)-glycoprotein beta-1,6-N-acetyl-glucosaminyltransferase [Source:HGNC Symbol;Acc:7049]	GO:0000139,GO:0005794,GO:0006487,GO:0008375,GO:0016020,GO:0016021,GO:0016757,GO:0030144

## Sheet: BMP7
	HCC_1954						MDA_MB_231						MDA_MB_361						T_47_D						ZR_75_30
ProbeName	30min	1h	3h	6h	12h	24h	30min	1h	3h	6h	12h	24h	30min	1h	3h	6h	12h	24h	30min	1h	3h	6h	12h	24h	30min	1h	3h	6h	12h	24h	down	up	rank	.GeneId	.GeneName	.GeneDesc	GO	Comments on annotation
A_23_P155796	0.899377	0.811001	0.881368	1.08648	1.23877	1.03065	1.28052	1.67258	1.90313	0.498447	1.13876	1.36094	-0.38692	0.286083	-0.145825	1.0887	1.03197	1.18645	0.296678	0.858003	1.33935	1.83838	2.02475	-0.367469	1.6792	1.3721	0.876261	2.21573	1.70136	1.45984	0	19	19	ENSG00000109163	GNRHR	gonadotropin-releasing hormone receptor [Source:HGNC Symbol;Acc:4421]	GO:0004872,GO:0004968,GO:0005515,GO:0005886,GO:0005887,GO:0007186,GO:0007275,GO:0008285,GO:0016020,GO:0016021,GO:0016520
A_24_P934592	0.247911	0.687774	1.02487	0.723863	1.2611	1.3946	0.423397	2.69477	1.13971	1.33999	0.578118	1.02972	0.189559	1.00707	0.191095	0.462383	0.706277	0.809705	1.3005	0.962853	-1.24394	0.975451	1.13354	0.21931	1.43152	1.99322	1.83216	1.60569	1.67879	1.99142	1	16	17	ENSG00000157322	CLEC18A	C-type lectin domain family 18, member A [Source:HGNC Symbol;Acc:30388]	GO:0005488,GO:0005509,GO:0005529,GO:0005576
A_32_P133767	1.86234	1.56585	1.98276	1.2294	1.49242	2.01252	1.00688	2.18517	1.57405	0.958756	1.46963	1.62348	-0.78214	-0.0832963	-0.039927	0.197553	-0.421292	-0.183493	1.42867	0.343688	1.02857	0.570622	0.873634	0.271479	0.681643	0.552786	0.481838	2.67016	0.926634	1.1229	0	15	15	ENSG00000179088	C12orf42	Uncharacterized protein C12orf42 [Source:UniProtKB/Swiss-Prot;Acc:Q96LP6]	NA
A_23_P64661	-0.560682	1.00779	1.19365	0.896308	0.351021	0.936723	1.05005	1.43575	1.46591	0.400803	1.46254	1.40027	0.82467	0.731453	1.34858	1.15228	0.959436	0.823671	-0.0313577	0.715203	-0.0265056	0.472035	0.450956	0.345631	1.46166	1.64551	1.32667	-0.115656	1.21952	1.22433	0	14	14	ENSG00000123329	ARHGAP9	Rho GTPase activating protein 9 [Source:HGNC Symbol;Acc:14130]	GO:0005096,GO:0005515,GO:0005622,GO:0007165
A_32_P69368	0.0200331	0.214245	1.34324	1.20271	0.966718	1.41458	0.0633658	0.868955	2.04161	1.11516	1.83984	2.4697	-0.0354521	0.376926	1.46877	1.13682	0.80451	0.860141	0.0845372	0.413712	1.0251	0.711375	0.33974	0.624636	0.0637288	0.324399	1.14849	1.17972	1.07586	1.19129	0	14	14	ENSG00000144724	PTPRG	protein tyrosine phosphatase, receptor type, G [Source:HGNC Symbol;Acc:9671]	GO:0004725,GO:0005001,GO:0005515,GO:0005615,GO:0005887,GO:0006470,GO:0007169,GO:0007420,GO:0010977,GO:0016020,GO:0016311,GO:0016787,GO:0016791,GO:0042802
A_24_P914986	0.175193	1.10172	1.00195	0.270853	0.0439109	0.217811	0.158294	1.33733	1.78445	0.134125	1.16815	1.76697	1.77909	2.10107	1.58075	2.25109	0.689653	0.858107	-0.878505	-0.191167	-0.0727417	0.7156	0.526044	0.183118	0.625062	1.1738	0.524806	1.68359	1.67464	0.902342	0	13	13	ENSG00000185630	PBX1	pre-B-cell leukemia homeobox 1 [Source:HGNC Symbol;Acc:8632]	GO:0001655,GO:0001658,GO:0003677,GO:0003700,GO:0005515,GO:0005634,GO:0005667,GO:0005737,GO:0006355,GO:0006694,GO:0007548,GO:0008134,GO:0008284,GO:0009887,GO:0009952,GO:0009954,GO:0030154,GO:0030278,GO:0030325,GO:0030326,GO:0030528,GO:0035162,GO:0042127,GO:0043433,GO:0043565,GO:0045665,GO:0045944,GO:0046982,GO:0048536,GO:0048538,GO:0048568,GO:0048706
A_32_P124773	0.47323	-0.422299	-1.34291	-1.84202	0.305574	-1.49357	-0.0521409	0.516634	-0.163187	0.885824	-2.2975	1.09239	0.391605	-0.451054	1.26487	1.26693	0.526698	0.630824	1.17217	0.146491	-0.560222	0.603862	2.38795	0.470102	-0.689184	0.503452	1.57144	2.43854	1.61026	2.25879	4	9	13	ENSG00000114850	SSR3	signal sequence receptor, gamma (translocon-associated protein gamma) [Source:HGNC Symbol;Acc:11325]	GO:0005048,GO:0005515,GO:0005783,GO:0005784,GO:0005789,GO:0005792,GO:0006613,GO:0016020,GO:0016021,GO:0030176
A_32_P228806	1.2433	-1.61362	-2.38888	-2.77959	-1.26824	-2.10249	-0.65582	-0.0206857	-0.36507	0.120343	-1.62111	-0.429258	-0.35964	-1.80011	2.60398	0.446054	0.538735	-0.980152	0.226899	0.341555	0.557338	-0.40839	0.355177	-1.33417	0.649238	0.429644	1.33367	0.22849	2.20449	2.7825	8	5	13	ENSG00000186153	WWOX	WW domain containing oxidoreductase [Source:HGNC Symbol;Acc:12799]	GO:0001649,GO:0005515,GO:0005634,GO:0005737,GO:0005739,GO:0005794,GO:0006915,GO:0006917,GO:0008152,GO:0008202,GO:0016491,GO:0030178,GO:0046983,GO:0048037,GO:0048705,GO:0050662,GO:0055114
A_23_P208302	1.25214	1.10018	1.49133	1.77775	1.17527	1.6284	0.149486	0.325894	-0.310985	0.0966939	-0.157416	0.122999	0.0787349	-0.0217756	0.235534	1.07769	1.09438	0.408524	0.350486	0.0866837	0.165669	0.719183	0.502848	0.480829	1.33042	0.871508	0.148745	2.70544	1.05982	1.47786	0	12	12	ENSG00000234906	APOC2	apolipoprotein C-II [Source:HGNC Symbol;Acc:609]	GO:0005576,GO:0005615,GO:0006629,GO:0006869,GO:0008047,GO:0008289,GO:0010518,GO:0010898,GO:0010902,GO:0010916,GO:0016004,GO:0016042,GO:0032375,GO:0033344,GO:0033700,GO:0034361,GO:0034362,GO:0034363,GO:0034366,GO:0034370,GO:0034371,GO:0034372,GO:0034382,GO:0034384,GO:0042493,GO:0042627,GO:0042632,GO:0042803,GO:0042953,GO:0043274,GO:0043691,GO:0045723,GO:0045833,GO:0048261,GO:0051006,GO:0055102,GO:…
A_24_P185368	0.615033	1.16283	1.27398	1.5589	0.261385	1.69044	NA	2.78908	2.44232	2.12611	1.58662	1.75737	0.172055	0.540485	NA	NA	1.6853	0.795403	NA	1.34703	-0.447691	2.14902	0.635706	0.392237	NA	0.55815	NA	NA	0.333025	0.331925	0	12	12	ENSG00000180532	ZSCAN4	zinc finger and SCAN domain containing 4 [Source:HGNC Symbol;Acc:23709]	GO:0000784,GO:0003700,GO:0005622,GO:0005634,GO:0005694,GO:0006355,GO:0008270,GO:0010833,GO:0046872
A_24_P765552	1.07039	1.08304	0.924089	1.1128	0.368131	0.863149	0.972485	1.04588	1.0513	0.397418	1.51628	1.10036	0.797347	0.757165	0.595534	0.669197	0.619055	0.61523	0.621917	0.829534	0.879608	0.516243	1.16714	0.372934	0.683025	1.44489	1.5118	0.751452	1.37628	1.15767	0	12	12	ENSG00000144711	IQSEC1	IQ motif and Sec7 domain 1 [Source:HGNC Symbol;Acc:29112]	GO:0005086,GO:0005622,GO:0005634,GO:0005737,GO:0032012
A_32_P210525	0.789879	-0.325359	0.632545	0.707737	1.61491	-0.766591	2.29594	1.706	0.212873	1.22513	-0.0449693	1.67908	0.853632	1.58164	1.16024	0.849246	0.705099	1.24473	0.311178	-1.6678	-0.859936	0.309875	0.138511	-0.98395	1.23477	1.38687	0.464768	2.52383	0.309777	0.368649	1	11	12	ENSG00000138821	SLC39A8	solute carrier family 39 (zinc transporter), member 8 [Source:HGNC Symbol;Acc:20862]	GO:0006811,GO:0006829,GO:0016020,GO:0016021,GO:0030001,GO:0046873,GO:0055085
A_23_P35534	-1.46047	-0.546837	-0.663261	-0.394885	-0.802492	-0.905929	-0.615903	-0.326379	0.50346	-0.035848	0.0512806	-0.480086	1.32113	0.671591	1.13692	0.957507	1.45707	1.06381	-1.63618	-2.35224	0.315608	-0.230151	-0.0591228	1.0489	-1.68628	-0.840105	1.12625	2.14054	1.43412	0.512027	4	8	12	ENSG00000122859	NEUROG3	neurogenin 3 [Source:HGNC Symbol;Acc:13806]	GO:0003690,GO:0003700,GO:0005634,GO:0005737,GO:0007275,GO:0007399,GO:0007417,GO:0007422,GO:0016563,GO:0030528,GO:0030855,GO:0044424,GO:0045449,GO:0045597,GO:0045666,GO:0045944
A_23_P99080	-0.0708608	1.34792	1.21764	1.42419	1.11573	1.64412	0.490782	-0.795941	-0.208948	0.330167	-0.0324443	-2.46968	-0.607245	-0.718691	-1.23927	-1.35708	0.43545	-0.922645	-0.328152	-1.06936	0.0353116	0.0422234	-0.130633	-0.614627	-1.71185	1.49189	0.102651	-0.659224	-1.59869	-0.128116	6	6	12	ENSG00000212128	TAS2R13	taste receptor, type 2, member 13 [Source:HGNC Symbol;Acc:14919]	GO:0004872,GO:0004930,GO:0007186,GO:0008150,GO:0008527,GO:0016020,GO:0016021,GO:0050896,GO:0050909
A_23_P35546	NA	-0.834029	-2.04997	-2.44758	-1.19284	-2.08592	-0.324396	-0.440144	-0.180842	NA	-2.2781	-1.38426	NA	NA	2.02385	0.907878	NA	-0.250221	-0.6473	0.0214424	0.0865311	-1.55857	1.89945	-1.32315	-0.641931	-0.796899	-0.0375127	-1.04072	0.264569	1.10902	9	3	12	ENSG00000165995	CACNB2	calcium channel, voltage-dependent, beta 2 subunit [Source:HGNC Symbol;Acc:1402]	GO:0005244,GO:0005245,GO:0005262,GO:0005515,GO:0005887,GO:0005891,GO:0006810,GO:0006811,GO:0006816,GO:0007268,GO:0007528,GO:0007601,GO:0042383
A_23_P161968	0.265242	1.17338	0.821714	1.01884	0.465163	0.685889	0.0183731	0.883263	1.32241	0.049187	1.37805	0.98241	1.3952	1.89068	1.64788	1.47988	0.376861	1.05201	-0.592379	0.162193	-0.096765	-0.183973	0.141834	-0.398548	-0.017298	1.03035	0.650125	0.862929	1.33507	0.76995	0	11	11	ENSG00000184999	SLC22A10	solute carrier family 22, member 10 [Source:HGNC Symbol;Acc:18057]	GO:0005215,GO:0006810,GO:0016020,GO:0016021,GO:0055085
A_23_P359457	0.0870774	1.30089	0.927511	0.892897	0.627579	0.693911	0.500339	1.20104	1.37164	0.285307	1.31676	1.05179	0.972001	1.17944	1.05141	0.971793	1.41659	0.920616	0.161887	0.436238	0.225486	0.480703	0.510016	-0.0337815	0.504423	1.53056	1.12694	0.954175	1.00902	0.941627	0	11	11	ENSG00000183914	DNAH2	dynein, axonemal, heavy chain 2 [Source:HGNC Symbol;Acc:2948]	GO:0000166,GO:0001539,GO:0003777,GO:0005524,GO:0005737,GO:0005856,GO:0005858,GO:0005874,GO:0005929,GO:0007018,GO:0016887,GO:0017111,GO:0030286,GO:0035085
A_32_P149011	-0.676883	-0.62533	0.869514	0.82064	1.00928	0.0464477	-0.271135	0.922997	1.49586	1.72308	1.75853	2.45501	0.204187	0.656394	1.56535	1.79765	1.55741	1.31134	-0.38584	-0.248416	-0.0073961	0.452316	0.759762	0.91626	-0.443677	-0.605743	1.04022	1.21253	0.818092	0.990815	0	11	11	ENSG00000125968	ID1	inhibitor of DNA binding 1, dominant negative helix-loop-helix protein [Source:HGNC Symbol;Acc:5360]	GO:0000122,GO:0001525,GO:0001886,GO:0003700,GO:0005515,GO:0005625,GO:0005634,GO:0005737,GO:0006351,GO:0006915,GO:0007179,GO:0007275,GO:0007507,GO:0010621,GO:0016481,GO:0016564,GO:0030509,GO:0030528,GO:0031648,GO:0032963,GO:0043408,GO:0043433,GO:0043534,GO:0045449,GO:0045765,GO:0046677,GO:0048514,GO:0051789,GO:0060425,GO:0060426
A_24_P622375	0.453673	-0.216405	0.932828	NA	0.739523	-0.755304	1.4304	0.989724	0.444716	0.984513	NA	0.684741	0.66635	1.29538	1.25624	1.06768	1.45154	1.71507	NA	-1.22331	-0.309414	NA	0.25174	-0.410766	1.20875	1.04002	0.431236	3.2294	0.857408	1.15465	1	10	11	ENSG00000167962	ZNF598	zinc finger protein 598 [Source:HGNC Symbol;Acc:28079]	GO:0005515,GO:0005622,GO:0005634,GO:0006355,GO:0008270,GO:0046872
A_32_P179526	0.33543	0.00812232	-1.70656	-1.41547	0.0466603	-1.71144	-1.55026	-0.221947	0.148575	-0.423027	-0.771708	-1.69906	0.586955	-1.38597	1.62005	-0.304796	2.19747	-0.181441	-0.0966564	-0.12385	0.167221	-0.343876	0.962792	0.0685404	-2.56522	-1.04395	0.552568	-0.00252745	0.916815	1.99391	8	3	11	ENSG00000181722	ZBTB20	zinc finger and BTB domain containing 20 [Source:HGNC Symbol;Acc:13503]	GO:0003677,GO:0005515,GO:0005622,GO:0005634,GO:0008270,GO:0045449,GO:0046872
A_23_P253542	0.229165	0.957125	0.797511	0.821073	-0.191889	0.42322	0.724261	0.626881	0.454527	0.576764	1.27989	1.31798	1.19432	2.29693	1.46781	2.24685	0.843616	1.79032	0.122465	-0.121574	0.0395736	0.0505685	0.627586	0.247025	0.589248	1.37417	1.11801	0.0454631	1.70186	0.841524	0	10	10	ENSG00000091482	SMPX	small muscle protein, X-linked [Source:HGNC Symbol;Acc:11122]	GO:0005634,GO:0005737,GO:0005927,GO:0006941,GO:0031430,GO:0043034,GO:0043292
A_32_P123589	0.0993192	-0.184375	0.626472	0.657048	0.634374	0.640058	0.0241121	0.709178	1.8774	1.9733	2.67168	2.45359	0.127638	1.36465	1.8535	1.38571	1.64098	1.72835	-0.802347	-0.950457	-0.175881	-0.029573	0.0496099	-0.250794	-0.675854	-0.339605	0.579776	1.30037	0.947205	0.472991	0	10	10	ENSG00000117318	ID3	inhibitor of DNA binding 3, dominant negative helix-loop-helix protein [Source:HGNC Symbol;Acc:5362]	GO:0000122,GO:0001656,GO:0003700,GO:0003714,GO:0005515,GO:0005634,GO:0006275,GO:0006351,GO:0007275,GO:0007417,GO:0007507,GO:0008134,GO:0009611,GO:0016481,GO:0016564,GO:0019904,GO:0030182,GO:0030528,GO:0030855,GO:0030903,GO:0042476,GO:0043065,GO:0043433,GO:0045449,GO:0051726,GO:0051789
A_32_P192834	0.191837	1.17271	0.648166	0.802158	-0.452622	0.376018	-0.0900952	1.18523	1.08352	0.645487	1.28131	0.492437	0.74925	1.01895	1.0631	0.984383	0.872972	0.859739	0.1521	0.283507	0.497038	0.182408	0.836251	-0.0288992	-0.161277	1.02096	1.1575	0.703374	1.53833	1.12299	0	10	10	ENSG00000163694	RBM47	RNA binding motif protein 47 [Source:HGNC Symbol;Acc:30358]	GO:0003676,GO:0003723,GO:0005634
A_24_P861622	-0.0131792	-0.131783	1.03121	0.0288032	0.942659	-0.43769	0.159067	1.64369	0.697298	1.19795	0.0085539	0.104593	0.246215	2.31712	1.05842	1.14055	1.43347	1.5459	0.155571	-1.64873	0.124777	0.123164	0.721725	0.0212152	0.0487411	0.342883	0.130526	2.83913	0.130643	0.809619	1	9	10	ENSG00000006007	GDE1	glycerophosphodiester phosphodiesterase 1 [Source:HGNC Symbol;Acc:29644]	GO:0005737,GO:0006071,GO:0006629,GO:0008081,GO:0008889,GO:0016020,GO:0016021,GO:0016787,GO:0046872,GO:0047395
A_32_P98162	0.355959	-1.32365	0.162201	0.349729	0.484429	-1.03657	1.44642	1.16337	0.215671	1.07147	-0.0458858	1.72096	0.134371	0.502895	1.04435	1.01788	0.526153	0.768171	0.402524	-0.925751	-0.318488	0.372271	0.906666	-0.91137	1.22822	0.948138	0.354027	3.39848	0.00182002	-0.269371	2	8	10	ENSG00000164104	HMGB2	high-mobility group box 2 [Source:HGNC Symbol;Acc:5000]	GO:0000793,GO:0001938,GO:0003677,GO:0003684,GO:0003690,GO:0003697,GO:0003700,GO:0005515,GO:0005615,GO:0005634,GO:0005654,GO:0005730,GO:0005737,GO:0006265,GO:0006288,GO:0006325,GO:0006334,GO:0006357,GO:0007283,GO:0007289,GO:0008301,GO:0008584,GO:0010552,GO:0010843,GO:0016481,GO:0016563,GO:0016565,GO:0019904,GO:0032075,GO:0033151,GO:0042056,GO:0043234,GO:0043388,GO:0045648,GO:0045654,GO:0045944,GO:…
A_23_P206585	0.252801	-0.65996	-0.898298	-2.50113	-1.94466	-1.89835	-1.68432	-0.705365	-0.0947486	0.175164	-1.92111	-0.440931	0.0558554	-0.159699	3.48407	0.366178	0.909984	-0.96467	0.372251	0.0745349	0.0906957	-0.22183	1.25599	-1.36818	0.100916	0.33179	0.278357	0.75484	1.15822	1.3734	6	4	10	ENSG00000166501	PRKCB	protein kinase C, beta [Source:HGNC Symbol;Acc:9395]	GO:0000166,GO:0003682,GO:0004672,GO:0004674,GO:0004697,GO:0005080,GO:0005246,GO:0005515,GO:0005524,GO:0005634,GO:0005737,GO:0005829,GO:0005886,GO:0006468,GO:0006816,GO:0006874,GO:0006915,GO:0007165,GO:0008270,GO:0016568,GO:0016740,GO:0023034,GO:0030374,GO:0034339,GO:0035403,GO:0035408,GO:0042113,GO:0042393,GO:0042953,GO:0043123,GO:0045449,GO:0046872,GO:0050681,GO:0050853
A_24_P168495	-1.45259	-0.490199	-0.373791	-0.206578	-0.81432	-1.16846	-0.623957	-0.19148	0.557163	-0.0487927	-0.151167	-0.198048	0.794791	0.785677	0.772328	0.994016	1.02416	0.769793	-1.30696	-2.11128	0.213533	-0.531856	-0.344967	0.916996	-1.80483	-1.03209	1.00016	2.27565	1.32957	0.705319	6	4	10	ENSG00000186115	CYP4F2	cytochrome P450, family 4, subfamily F, polypeptide 2 [Source:HGNC Symbol;Acc:2645]	GO:0000038,GO:0001676,GO:0004497,GO:0005506,GO:0005515,GO:0005783,GO:0005789,GO:0005792,GO:0006691,GO:0008393,GO:0009055,GO:0016020,GO:0019825,GO:0020037,GO:0046872,GO:0050051,GO:0055114,GO:0004497,GO:0005506,GO:0005783,GO:0005789,GO:0005792,GO:0006691,GO:0009055,GO:0016020,GO:0016021,GO:0019825,GO:0020037,GO:0046872,GO:0050051,GO:0055114	AD000685 is CYP4F2, so I remove AD000685
A_23_P32054	-1.06383	0.120619	-0.3941	-0.41897	-1.10571	-1.07368	-0.382306	-0.134452	0.600331	1.19387	0.0153074	-0.478911	-0.426342	-0.239987	1.13602	0.593629	0.700118	1.07936	-1.32474	-1.61683	0.956872	0.381891	-1.33887	-0.187499	-1.48427	-0.736526	-0.0524961	0.516551	-0.192378	0.117724	7	3	10	ENSG00000130559	CAMSAP1	calmodulin regulated spectrin-associated protein 1 [Source:HGNC Symbol;Acc:19946]	GO:0005874
A_23_P104413	-1.06303	-1.30102	-0.755933	-0.774073	-1.06916	-1.31064	-0.628628	-0.344348	0.0657032	-0.315188	-0.644092	-0.569569	0.216248	0.139026	0.159001	0.217102	0.65405	0.410121	-1.86657	-1.69833	-0.165493	-1.43397	-1.05598	-0.893009	-0.912781	-0.377554	0.451855	1.58978	1.78504	0.032714	8	2	10	ENSG00000237516,ENSG00000250537,ENSG00000237516,ENSG00000228188,ENSG00000227476,ENSG00000178067,ENSG00000250589,ENSG00000228114,ENSG00000227904	DUX4L7,DUX4L8,DUX4L7,DUX4L6,DUX4L5,AC126281.1,DUX4,DUX4L3,DUX4L2	double homeobox 2 [Source:HGNC Symbol;Acc:3080],double homeobox 4 like 8 [Source:HGNC Symbol;Acc:38670],double homeobox 2 [Source:HGNC Symbol;Acc:3080],double homeobox 4 like 6 [Source:HGNC Symbol;Acc:37265],double homeobox 4 like 5 [Source:HGNC Symbol;Acc:38689],[undefined],double homeobox 4 [Source:HGNC Symbol;Acc:3082],double homeobox 4 like 3 [Source:HGNC Symbol;Acc:38688],double homeobox 4 l…	GO:0003700,GO:0006355,GO:0043565,GO:0005634
A_23_P362148	0.873654	0.472179	0.131667	0.208724	0.718132	0.162745	0.392074	0.511028	0.307229	1.21602	0.633098	0.33489	-0.0179267	0.0233238	0.261026	0.039467	0.00498518	0.149471	0.222921	0.23923	0.0592692	1.83504	1.93887	0.309138	1.74783	2.00625	1.34552	2.083	1.8158	1.73763	0	9	9	ENSG00000187957	DNER	delta/notch-like EGF repeat containing [Source:HGNC Symbol;Acc:24456]	GO:0001764,GO:0004888,GO:0005112,GO:0005509,GO:0005515,GO:0005769,GO:0005886,GO:0006897,GO:0007219,GO:0007220,GO:0007416,GO:0007417,GO:0010001,GO:0016021,GO:0030276,GO:0030425,GO:0043025,GO:0048741
A_23_P41476	0.872124	1.05137	0.800087	0.81369	0.104688	0.900348	0.855552	1.40524	1.01388	1.37748	1.60965	0.75283	0.933316	0.602435	0.438465	-0.323299	0.780399	1.29854	0.26425	0.0173008	0.0521176	1.31203	1.143	0.471111	0.37083	0.847141	0.268898	0.750401	0.434313	1.27549	0	9	9	ENSG00000178343	SHISA3	shisa homolog 3 (Xenopus laevis) [Source:HGNC Symbol;Acc:25159]	GO:0005783,GO:0005789,GO:0007275,GO:0016020,GO:0016021
A_24_P409971	1.37838	2.05017	0.752894	0.993908	0.18062	0.452572	0.319052	0.2129	-0.0655643	-0.0441567	-0.257777	0.196371	1.20557	0.71131	-0.125371	0.00214569	0.380477	1.0761	0.628306	0.552001	0.302585	0.852043	1.56622	0.433576	1.67575	0.842768	0.153249	2.08638	1.49978	1.09782	0	9	9	ENSG00000162614	NEXN	nexilin (F actin binding protein) [Source:HGNC Symbol;Acc:29557]	GO:0005737,GO:0005856,GO:0005924,GO:0030018,GO:0030054,GO:0030334,GO:0051015,GO:0051493
A_32_P210284	0.487453	1.06694	1.02326	2.49331	1.11872	0.788701	0.516906	0.239144	0.598095	1.0364	0.746613	1.42473	0.188755	-0.051671	-0.115766	0.0101175	0.237335	0.595847	0.39431	0.15672	-0.211752	0.391217	1.31383	-0.338217	1.67092	0.985405	0.242943	1.28309	0.711011	0.556346	0	9	9	ENSG00000115353	TACR1	tachykinin receptor 1 [Source:HGNC Symbol;Acc:11526]	GO:0002118,GO:0002526,GO:0003079,GO:0004872,GO:0004930,GO:0004995,GO:0005515,GO:0005737,GO:0005886,GO:0005887,GO:0006950,GO:0006954,GO:0007186,GO:0007200,GO:0007204,GO:0007217,GO:0007610,GO:0007616,GO:0007638,GO:0008217,GO:0008306,GO:0009408,GO:0009582,GO:0009725,GO:0009986,GO:0010193,GO:0010634,GO:0010996,GO:0014070,GO:0016021,GO:0016496,GO:0019233,GO:0030425,GO:0032224,GO:0032230,GO:0035094,GO:…
A_32_P339640	0.295774	1.08795	1.04863	0.991696	0.524188	0.654418	0.541651	2.25637	1.19222	0.086486	1.55601	0.580245	0.872986	2.40764	0.788792	0.983878	0.627159	1.16144	-0.884095	0.496009	0.13301	0.74737	0.608395	0.414106	0.0797483	1.00239	0.911281	-0.0265119	1.2973	0.615452	0	9	9	ENSG00000176659	C20orf197	Uncharacterized protein C20orf197 [Source:UniProtKB/Swiss-Prot;Acc:Q8N268]	NA
A_32_P715038	NA	0.830521	1.4029	0.82173	0.203585	0.901919	NA	0.0695441	1.33594	0.175243	1.35508	0.724035	-0.071512	1.48585	1.30955	1.83637	0.393343	1.27329	NA	NA	NA	NA	1.10448	0.210148	NA	1.27971	0.740411	-0.256982	0.961645	0.927875	0	9	9	ENSG00000176771	NCKAP5	NCK-associated protein 5 [Source:HGNC Symbol;Acc:29847]	GO:0005515,GO:0005575,GO:0008150
A_24_P144742	0.294437	NA	1.26087	0.256596	0.700836	NA	0.732247	1.06211	0.0241751	1.1566	NA	1.07027	-0.249413	0.927444	2.11215	0.31304	1.18386	0.679243	-0.835798	-1.92216	-0.163886	0.732738	0.771094	-0.200046	1.79753	0.416562	0.261854	2.01983	-0.138128	0.851569	1	8	9	ENSG00000163743	RCHY1	ring finger and CHY zinc finger domain containing 1 [Source:HGNC Symbol;Acc:17479]	GO:0000151,GO:0002039,GO:0004842,GO:0005102,GO:0005515,GO:0005634,GO:0005737,GO:0008270,GO:0016567,GO:0016607,GO:0016874,GO:0031398,GO:0032436,GO:0042787,GO:0042803,GO:0046872,GO:0051865
A_24_P934065	0.32928	0.848723	0.795345	1.07173	0.337296	0.555553	0.0376674	1.066	1.17038	0.25256	1.15238	0.811516	0.321593	0.972036	0.293345	0.748739	0.553713	0.673117	-0.079828	-0.0037028	-1.23249	0.0835439	0.794711	-0.0193718	-0.0126775	1.13158	1.43662	0.878764	1.11894	1.36807	1	8	9	ENSG00000101144	BMP7	bone morphogenetic protein 7 [Source:HGNC Symbol;Acc:1074]	GO:0001501,GO:0001503,GO:0001654,GO:0001656,GO:0001657,GO:0001707,GO:0001822,GO:0001823,GO:0001837,GO:0005125,GO:0005515,GO:0005576,GO:0005615,GO:0007389,GO:0007411,GO:0007435,GO:0008083,GO:0008201,GO:0008285,GO:0009880,GO:0009887,GO:0010862,GO:0010942,GO:0030326,GO:0030501,GO:0030509,GO:0030855,GO:0031012,GO:0031988,GO:0032355,GO:0032582,GO:0033280,GO:0034504,GO:0035239,GO:0040007,GO:0042325,GO:…
A_32_P77369	0.0506648	-0.942141	0.201027	0.140538	0.404687	-0.987501	0.516643	0.92669	0.393611	0.974169	-0.493221	1.15757	0.914927	2.30477	1.36176	1.39792	1.51786	1.49262	-0.0630462	-1.4552	-0.54309	0.683376	0.767059	-0.568863	0.845353	-0.260362	0.474713	3.38733	1.68393	0.693771	1	8	9	ENSG00000052802	SC4MOL	sterol-C4-methyl oxidase-like [Source:HGNC Symbol;Acc:10545]	GO:0000254,GO:0005506,GO:0005783,GO:0005789,GO:0005886,GO:0006631,GO:0006633,GO:0008202,GO:0016021,GO:0016126,GO:0016491,GO:0055114
A_32_P57877	0.265428	-1.17047	-0.0647012	0.152658	0.444427	-1.44688	0.498648	0.541627	-0.0580729	0.131586	-0.299314	1.31528	-0.238955	-0.0447646	1.11773	1.50642	1.98004	1.02742	0.321664	0.0734534	0.672794	0.213044	0.160766	-1.10716	0.193277	0.410353	0.252991	2.12255	-0.230449	0.135098	3	6	9	ENSG00000157557	ETS2	v-ets erythroblastosis virus E26 oncogene homolog 2 (avian) [Source:HGNC Symbol;Acc:3489]	GO:0001501,GO:0003677,GO:0003700,GO:0005515,GO:0005634,GO:0006355,GO:0043565,GO:0045893
A_32_P189324	1.11653	1.19177	0.890952	0.320802	0.138068	1.14394	-1.74871	-0.485798	-0.225194	-0.362751	0.0758243	-1.55437	-0.139723	-0.258348	0.219347	-0.644501	1.02872	-0.680047	-0.749725	1.77574	-0.812105	-0.0141925	0.0882288	-0.270759	-1.46215	-0.282841	-0.320892	-2.33425	-0.203025	0.243036	4	5	9	ENSG00000180228	PRKRA	protein kinase, interferon-inducible double stranded RNA dependent activator pseudogene 1 [Source:HGNC Symbol;Acc:33447]	GO:0003725,GO:0005515,GO:0005622,GO:0005737,GO:0006468,GO:0006917,GO:0006950,GO:0006955,GO:0008047,GO:0008285,GO:0009615,GO:0030422,GO:0031047,GO:0042473,GO:0042474,GO:0042803,GO:0048471,GO:0048705
A_32_P64461	-0.0140927	-0.610005	-0.00974287	0.264452	-0.238191	-0.653984	0.0181806	-0.000985834	0.390614	0.481323	0.278489	-0.350598	1.07481	0.659924	1.18039	1.63298	0.377845	0.669323	-0.852754	-1.34689	-0.272842	-0.693696	-1.35854	-1.91695	-0.411251	-1.49175	0.893175	0.979974	1.11222	1.04811	4	5	9	ENSG00000102158	MAGT1	magnesium transporter 1 [Source:HGNC Symbol;Acc:28880]	GO:0004579,GO:0005783,GO:0008250,GO:0016020,GO:0016021,GO:0018279
A_23_P79066	-1.06345	-0.583792	-0.390051	-0.376729	-0.540542	-1.05844	-0.537925	0.0441318	0.254571	-0.133682	0.0377582	-0.460218	0.594719	0.394969	0.579159	0.686276	1.02361	0.509723	-1.26921	-1.44601	0.187406	-0.677612	-0.316844	0.84575	-1.08453	-0.459132	1.2732	1.70151	1.59719	0.67368	5	4	9	ENSG00000005206	AC004410.1	Signal peptide peptidase-like 2B (SPP-like 2B)(SPPL2b)(EC 3.4.23.-)(Intramembrane protease 4)(IMP-4)(Presenilin-like protein 1) [Source:UniProtKB/Swiss-Prot;Acc:Q8TCT7]	GO:0000139,GO:0004190,GO:0005794,GO:0008233,GO:0016020,GO:0016021	AC005258 is a lincRNA, I remove it. AC004490.2 is an old cosmid sequence, I remove it too
A_32_P225647	-1.29884	-0.338436	-0.391865	-0.230181	-0.84731	-1.04795	-0.593393	-0.157158	0.602512	-0.124201	0.248027	-0.296969	0.678079	0.55489	0.708847	0.753625	1.07348	0.783575	-1.65251	-2.14366	0.0948932	-0.53109	-0.294058	0.356507	-1.37919	-0.547115	1.13246	2.07449	1.7125	0.6352	5	4	9	ENSG00000159216	RUNX1	runt-related transcription factor 1 [Source:HGNC Symbol;Acc:10471]	GO:0001501,GO:0001701,GO:0001889,GO:0003677,GO:0003700,GO:0005509,GO:0005515,GO:0005524,GO:0005634,GO:0006355,GO:0007417,GO:0008134,GO:0016563,GO:0030097,GO:0030099,GO:0030182,GO:0030853,GO:0030854,GO:0032526,GO:0035162,GO:0042803,GO:0043231,GO:0045449,GO:0045766,GO:0045941,GO:0045944,GO:0046982,GO:0048266,GO:0048666,GO:0060216
A_23_P250206	-1.63926	-1.22665	-0.667614	-0.241405	-0.939921	-1.28884	-0.56256	-0.686544	-0.464515	-0.0180227	-0.709633	1.14942	0.968785	0.553289	0.422721	0.284836	0.453223	0.423016	-0.98475	-1.49509	-0.481392	0.160418	-0.0504818	-0.174644	-1.30523	-1.55095	1.96098	0.884248	1.06685	-0.322623	6	3	9	ENSG00000106633	GCK	glucokinase (hexokinase 4) [Source:HGNC Symbol;Acc:4195]	GO:0000166,GO:0000287,GO:0001678,GO:0004340,GO:0004396,GO:0005515,GO:0005524,GO:0005536,GO:0005625,GO:0005634,GO:0005654,GO:0005737,GO:0005739,GO:0005829,GO:0005884,GO:0005938,GO:0005975,GO:0005978,GO:0006003,GO:0006006,GO:0006096,GO:0006739,GO:0007204,GO:0009749,GO:0016301,GO:0016740,GO:0016773,GO:0019903,GO:0019932,GO:0030141,GO:0032024,GO:0032811,GO:0042149,GO:0042327,GO:0042593,GO:0043266,GO:…
A_24_P208513	-1.08469	-0.699306	-0.520188	-0.431176	-0.969254	-1.13739	-0.57834	-0.374657	0.534054	-0.140416	-0.00489005	-0.675054	0.59211	0.22607	0.479677	0.373811	0.885255	0.421476	-1.45389	-1.77008	-0.00260952	-1.05183	-0.686545	-0.141111	-1.12177	-0.56369	1.13653	1.58963	1.52151	0.496757	6	3	9	ENSG00000115596	WNT6	wingless-type MMTV integration site family, member 6 [Source:HGNC Symbol;Acc:12785]	GO:0004871,GO:0005576,GO:0005578,GO:0007223,GO:0007267,GO:0007275,GO:0009798,GO:0009986,GO:0010628,GO:0016055,GO:0030182,GO:0031012,GO:0035148,GO:0042475,GO:0043193,GO:0048754,GO:0060684,GO:0070172,GO:0071300,GO:0072080
A_24_P665185	0.924413	0.772098	0.253812	0.365665	0.294258	0.198317	-0.0904638	0.121332	0.637018	-0.563836	-1.35982	0.06235	NA	-0.0173578	1.50829	-0.122355	2.45442	-0.705384	-1.6179	0.227396	0.137944	-0.12385	-1.17286	-0.372609	1.85706	-0.724703	-1.48513	-1.65454	-1.50528	0.117705	6	3	9	ENSG00000147324	MFHAS1	malignant fibrous histiocytoma amplified sequence 1 [Source:HGNC Symbol;Acc:16982]	GO:0005515
A_32_P151589	-1.32417	-1.4391	0.149409	-0.436234	0.332803	-1.44449	0.216509	0.503013	0.0172233	-0.235444	NA	1.38073	0.482018	0.427745	0.256002	-0.0168814	-0.471303	1.49799	-0.793692	-1.00233	-2.26523	-0.37993	-0.369818	-1.86977	0.299029	NA	NA	1.84133	NA	-0.327826	6	3	9	ENSG00000080503	SMARCA2	SWI/SNF related, matrix associated, actin dependent regulator of chromatin, subfamily a, member 2 [Source:HGNC Symbol;Acc:11098]	GO:0000166,GO:0003676,GO:0003677,GO:0003713,GO:0004386,GO:0005515,GO:0005524,GO:0005634,GO:0005654,GO:0006338,GO:0006355,GO:0006357,GO:0007399,GO:0008094,GO:0008285,GO:0010552,GO:0010553,GO:0016514,GO:0016563,GO:0016787,GO:0016818,GO:0045449,GO:0070603,GO:0071564,GO:0071565
A_32_P145477	0.73797	-0.578495	-0.727145	0.230066	-1.31299	-0.903079	-0.32767	NA	NA	-0.719373	NA	NA	-0.0988855	NA	1.0048	0.860494	1.3555	0.44183	-1.65596	-1.1025	0.26658	-1.14129	-2.56211	-1.7144	-0.719373	-1.4068	0.600662	0.692776	0.422749	0.369271	7	2	9	ENSG00000005249	PRKAR2B	protein kinase, cAMP-dependent, regulatory, type II, beta [Source:HGNC Symbol;Acc:9392]	GO:0000166,GO:0000267,GO:0001932,GO:0005624,GO:0005625,GO:0005626,GO:0005737,GO:0005743,GO:0005829,GO:0005952,GO:0006631,GO:0007165,GO:0007612,GO:0008603,GO:0009755,GO:0019904,GO:0023034,GO:0030552,GO:0034199,GO:0045121,GO:0045859,GO:0048471
A_32_P149416	-1.05997	-0.402773	-0.493057	-0.299395	-1.19159	-0.914345	-0.389317	-0.762782	0.275938	-0.239985	0.299806	-0.0373158	0.652061	0.0201136	0.624435	0.714054	0.778039	0.263305	-1.54144	-1.50973	-0.406844	-0.948475	-1.95305	-2.25664	-1.26284	-1.77042	0.646486	0.993736	1.00821	0.266766	8	1	9	ENSG00000198431	TXNRD1	thioredoxin reductase 1 [Source:HGNC Symbol;Acc:12437]	GO:0001707,GO:0004791,GO:0005634,GO:0005737,GO:0005739,GO:0005829,GO:0006810,GO:0007165,GO:0007369,GO:0008283,GO:0009055,GO:0015035,GO:0016491,GO:0016668,GO:0022900,GO:0045454,GO:0050660,GO:0050661,GO:0055114
A_24_P852756	-0.395591	-0.451116	-0.281395	-0.693257	-1.21204	-1.37897	-0.162131	-1.73092	-0.85376	0.784328	-1.17011	-2.06254	-0.152193	0.222049	0.092629	0.0648201	0.144736	0.0963392	-2.22859	-1.33984	-0.825822	-0.882096	-1.14413	-1.26721	-0.116965	-0.408683	0.445136	0.835967	0.0411264	-0.0470023	9	0	9	ENSG00000237541	HLA-DQA2	HLA class II histocompatibility antigen, DQ alpha 2 chain Precursor (HLA class II histocompatibility antigen, DQ(6) alpha chain)(DX alpha chain)(HLA-DQA1) [Source:UniProtKB/Swiss-Prot;Acc:P01906]	GO:0006955,GO:0016020,GO:0019882,GO:0042613,GO:0002504,GO:0005765,GO:0005768,GO:0005783,GO:0005789,GO:0005794,GO:0005886,GO:0005887,GO:0006955,GO:0010008,GO:0016020,GO:0019882,GO:0032395,GO:0042613	All are the same gene in different genomic assemblies. Take one of them
A_32_P195515	-0.0125306	-0.7972	-1.51	-1.745	-1.87232	-1.16721	0.0326754	-0.290397	-0.593319	0.127044	-0.89316	-1.88856	-0.313288	-0.417719	-0.153013	-0.728775	-0.0996029	-0.973829	-0.554068	-2.01524	0.0559443	-1.06369	-0.714685	-1.69293	0.0123496	-0.91236	-1.2243	-0.153806	-0.472362	-0.169072	9	0	9	ENSG00000120645	IQSEC3	IQ motif and Sec7 domain 3 [Source:HGNC Symbol;Acc:29193]	GO:0005086,GO:0005622,GO:0005737,GO:0032012
A_23_P101683	-0.19167	0.980043	0.166202	-0.0932388	-0.171084	-0.218171	0.00417044	1.06984	1.28289	0.10304	1.13263	0.0793007	0.759365	1.27885	0.380166	1.1668	0.294133	0.533968	0.334578	0.129468	0.188475	0.18339	1.34559	0.477093	0.643615	1.3188	1.23406	-0.0907861	0.762314	0.0269448	0	8	8	ENSG00000105205	CLC	Charcot-Leyden crystal protein [Source:HGNC Symbol;Acc:2014]	GO:0004622,GO:0005529,GO:0007275,GO:0016042,GO:0016787
A_23_P116902	-0.232974	0.0168015	0.292319	0.374343	0.540239	-0.322877	0.178402	0.634861	1.28944	0.216451	1.82907	-0.00795287	1.61604	1.15956	-0.156309	1.37541	1.13936	0.544199	0.223746	NA	0.361912	0.228987	0.111971	1.16212	0.0707836	0.456604	0.262578	1.00703	0.389517	0.0823239	0	8	8	ENSG00000111339	ART4	ADP-ribosyltransferase 4 (Dombrock blood group) [Source:HGNC Symbol;Acc:726]	GO:0003956,GO:0005886,GO:0006471,GO:0006525,GO:0016020,GO:0016757,GO:0031225
A_23_P124108	0.158974	1.07215	0.627231	0.78834	0.471692	0.57279	0.379138	0.830224	0.707452	0.143203	1.09474	1.09029	0.7796	1.6467	0.816693	0.513454	0.274064	0.588776	0.371274	0.240915	0.105567	0.292415	0.756982	-0.0594258	0.542598	1.98117	1.43518	0.74535	1.55554	1.23176	0	8	8	ENSG00000169896	ITGAM	integrin, alpha M (complement component 3 receptor 3 subunit) [Source:HGNC Symbol;Acc:6149]	GO:0001846,GO:0001948,GO:0004872,GO:0005634,GO:0007155,GO:0007159,GO:0007229,GO:0008201,GO:0008305,GO:0009897,GO:0009986,GO:0016020,GO:0016021,GO:0030593,GO:0043395,GO:0045123,GO:0046982,GO:0050798
A_23_P66011	0.0149734	1.52069	0.66687	2.02014	1.2087	1.12332	0.594754	1.94356	1.69293	1.6856	1.08473	0.923492	0.46445	0.426542	0.354071	0.517792	0.931271	0.578543	0.207367	0.362056	0.23564	0.161577	0.265275	0.503496	0.189243	0.490897	0.764657	-0.748618	0.898014	0.630189	0	8	8	ENSG00000103154	NECAB2	N-terminal EF-hand calcium binding protein 2 [Source:HGNC Symbol;Acc:23746]	GO:0005509,GO:0005737,GO:0016491,GO:0017000
A_23_P73677	1.04086	1.11879	1.42255	0.72263	0.793689	1.80904	NA	NA	NA	1.38494	0.740419	0.859216	-0.578836	0.368502	NA	0.280883	1.13485	NA	NA	NA	NA	NA	0.331229	NA	0.173486	1.33427	0.637785	2.06845	0.855813	NA	0	8	8	ENSG00000131721,ENSG00000203989	RHOXF2,RHOXF2B	Rhox homeobox family, member 2 [Source:HGNC Symbol;Acc:30011],Rhox homeobox family, member 2B [Source:HGNC Symbol;Acc:33519]	GO:0003700,GO:0005515,GO:0005634,GO:0006355,GO:0043565,GO:0003700,GO:0005634,GO:0006355,GO:0043565	AC006147 is a lincRNA, I remove it. The other two belong to same family, have similar Gos, I leave both
A_23_P81484	0.869318	0.814476	0.301	0.63724	0.428983	0.0952045	-0.0147871	0.469543	0.147943	0.611137	0.551158	1.11467	0.488104	1.42021	1.01195	0.719083	0.289262	-0.219274	0.299007	0.342604	0.219455	0.874108	1.03783	0.37089	-0.26835	1.69262	0.475412	1.37859	1.22871	1.34811	0	8	8	ENSG00000173930	SLCO4C1	solute carrier organic anion transporter family, member 4C1 [Source:HGNC Symbol;Acc:23612]	GO:0005215,GO:0005886,GO:0006810,GO:0006811,GO:0007275,GO:0007283,GO:0016020,GO:0016021,GO:0016323,GO:0030154,GO:0055085
A_23_P8913	0.462043	1.29101	0.810519	1.20506	0.628369	0.556088	0.241654	1.52604	1.23687	0.268824	1.22036	1.17313	0.870462	0.965128	0.682898	0.923132	0.532162	0.470368	0.306689	0.0323711	0.677541	0.0475728	0.461169	-0.195958	0.192639	1.04955	0.840328	0.312496	1.1625	0.931213	0	8	8	ENSG00000104267	CA2	carbonic anhydrase II [Source:HGNC Symbol;Acc:1373]	GO:0001822,GO:0002009,GO:0004089,GO:0005515,GO:0005615,GO:0005634,GO:0005737,GO:0005829,GO:0005902,GO:0006730,GO:0006950,GO:0008270,GO:0009268,GO:0010033,GO:0010043,GO:0015670,GO:0016323,GO:0016829,GO:0030424,GO:0032849,GO:0042475,GO:0043627,GO:0045177,GO:0045672,GO:0045780,GO:0046872,GO:0046903,GO:0048545
A_24_P114142	-0.0470553	1.48284	0.287848	0.73844	-0.0454753	0.760153	0.227868	-0.0563041	0.30823	0.537932	1.37946	1.20719	1.08992	0.344234	1.29066	1.96174	0.0406508	0.575162	0.198173	-0.0284432	1.18242	0.132848	0.703305	0.0574532	0.349829	0.205132	1.26709	0.896234	0.489089	0.444086	0	8	8	ENSG00000184144	CNTN2	contactin 2 (axonal) [Source:HGNC Symbol;Acc:2172]	GO:0001764,GO:0005886,GO:0005887,GO:0007155,GO:0007160,GO:0007409,GO:0008076,GO:0009986,GO:0030424,GO:0031225,GO:0033268,GO:0034613,GO:0042802,GO:0043209,GO:0044224,GO:0044456,GO:0045163,GO:0071206
A_24_P173475	0.0217937	1.06031	0.858522	0.965267	0.253655	0.787611	0.394498	1.52126	1.71361	0.190787	1.45207	1.16381	0.909461	0.888546	1.00468	0.750443	0.952114	0.752487	-0.0982123	0.26647	-0.31505	0.496321	0.793019	-0.426077	0.10391	0.790316	0.959719	1.06391	1.08921	0.912326	0	8	8	ENSG00000187045	TMPRSS6	transmembrane protease, serine 6 [Source:HGNC Symbol;Acc:16517]	GO:0001525,GO:0003824,GO:0004252,GO:0005886,GO:0006508,GO:0008233,GO:0016021,GO:0023034,GO:0030198,GO:0042730
A_24_P247820	0.292837	0.936124	0.668516	0.993357	0.489538	0.681955	0.437134	0.886748	1.11169	0.224277	1.26331	1.06236	0.851227	0.956186	0.765435	0.838925	0.981397	0.79469	-0.0702032	0.203987	-0.187837	0.477085	0.735589	0.0100585	0.297285	1.85457	1.84651	1.03147	1.49164	1.72524	0	8	8	ENSG00000135374	ELF5	E74-like factor 5 (ets domain transcription factor) [Source:HGNC Symbol;Acc:3320]	GO:0003700,GO:0005634,GO:0005737,GO:0006355,GO:0006366,GO:0007398,GO:0008283,GO:0043565,GO:0060644
A_24_P333993	1.25186	1.52432	1.15011	1.21978	0.666421	0.780242	1.02305	0.57433	0.899546	1.15738	0.0109633	1.37446	0.290624	0.77023	0.957129	0.0366422	0.693793	0.944291	0.387383	-0.0359722	-0.0236604	0.37618	1.37293	0.517671	0.529244	0.701142	0.277853	-0.00984051	-0.000244531	0.081208	0	8	8	ENSG00000238243	OR2W3	olfactory receptor, family 2, subfamily W, member 3 [Source:HGNC Symbol;Acc:15021]	GO:0004872,GO:0004984,GO:0005886,GO:0007186,GO:0007608,GO:0016021,GO:0050896
A_24_P488462	0.213157	0.161293	0.525469	0.356474	0.961251	0.282741	1.95184	1.04336	0.454113	0.317375	0.335495	1.52345	0.560126	1.212	0.88138	0.500989	1.11598	1.17617	0.228607	-0.968489	-0.903868	0.492769	0.932434	-0.422451	1.03425	0.774219	-0.223077	2.85687	0.105791	0.346957	0	8	8	ENSG00000160007	GRLF1	glucocorticoid receptor DNA binding factor 1 [Source:HGNC Symbol;Acc:4591]	GO:0001843,GO:0003677,GO:0003714,GO:0005096,GO:0005100,GO:0005525,GO:0005622,GO:0005634,GO:0005737,GO:0005829,GO:0006350,GO:0007165,GO:0007264,GO:0008360,GO:0015031,GO:0015629,GO:0016481,GO:0016564,GO:0030900,GO:0043010,GO:0043116
A_24_P941309	-0.0447684	1.11093	0.608857	1.42166	1.09848	-0.195543	0.376883	0.281988	1.00076	1.2506	0.951397	-0.448696	0.775267	NA	0.491246	0.511228	0.717504	0.279742	-0.585635	0.259358	2.03816	1.45659	0.0571369	0.406587	0.0425714	0.42041	0.249414	1.24492	-0.183528	0.0715886	0	8	8	ENSG00000186019	ZNF224	zinc finger protein 224 [Source:HGNC Symbol;Acc:13017]	GO:0003676,GO:0003677,GO:0005515,GO:0005622,GO:0005634,GO:0006355,GO:0008270,GO:0046872	ZNF224 is confined to an intron of ZNF283, I remove ZNF283
A_32_P41996	0.698345	0.410593	0.660806	0.533915	0.956204	1.02218	0.672032	1.47352	1.56513	0.0544348	1.19519	0.712787	0.669376	1.74772	1.24426	1.34445	0.869498	0.581377	0.484837	1.20748	0.903185	0.63474	0.652949	0.0813208	0.616404	0.746911	0.98773	0.791686	0.937022	0.874922	0	8	8	ENSG00000161082	CELF5	CUGBP, Elav-like family member 5 [Source:HGNC Symbol;Acc:14058]	GO:0000166,GO:0003676,GO:0003723,GO:0005634,GO:0005737,GO:0006397
A_23_P201156	-0.991186	-0.617158	-0.363925	-0.117186	-0.689267	-0.72659	-0.301415	-0.237644	0.587718	0.12044	-0.374381	0.723861	0.708816	0.932603	0.812288	1.02496	1.02125	1.09222	-1.08864	-1.97648	-0.119032	-0.767741	-0.353977	0.177902	-0.802778	-0.381953	1.27066	2.58015	1.53274	0.414268	2	6	8	ENSG00000162706	CADM3	cell adhesion molecule 3 [Source:HGNC Symbol;Acc:17601]	GO:0005886,GO:0005911,GO:0007155,GO:0007156,GO:0007157,GO:0008104,GO:0016021,GO:0042803
A_24_P633575	0.72727	-0.482926	0.837339	0.344292	0.512221	-0.431641	1.08871	0.825632	0.433677	0.895051	-0.512449	1.9948	-0.00905418	0.899435	0.680513	1.09768	0.985798	0.941666	0.0568535	-1.17376	-0.280622	0.198303	0.486015	-1.35934	1.18563	1.08967	0.431658	3.3485	0.817268	0.708333	2	6	8	ENSG00000224877	C17orf89	Uncharacterized protein C17orf89 [Source:UniProtKB/Swiss-Prot;Acc:A1L188]	GO:0005739	AC124319.3 is a lincRNA, I remove it.
A_24_P936111	1.0086	0.317675	0.523613	-0.472124	0.161705	0.287406	0.386665	0.147143	0.283012	0.395898	0.694506	0.0337319	0.326444	0.782677	1.28718	0.91358	0.553523	0.728169	1.05527	-0.104293	-1.34767	-0.256478	0.0505888	-1.08075	1.0687	1.04359	0.254977	0.41272	0.139238	1.03473	2	6	8	ENSG00000134882	UBAC2	UBA domain containing 2 [Source:HGNC Symbol;Acc:20486]	GO:0016020,GO:0016021
A_32_P66072	0.375684	-1.13723	0.711813	0.588056	0.663817	-1.46248	0.319996	0.943944	0.352384	0.422911	0.211345	1.42489	-0.187289	1.46087	1.67422	1.73111	0.923738	0.790283	-0.151305	-0.961421	-0.672058	0.317365	0.329758	-0.461854	1.0344	0.419159	0.0858858	2.56493	-0.239532	0.530655	2	6	8	ENSG00000086758	HUWE1	HECT, UBA and WWE domain containing 1 [Source:HGNC Symbol;Acc:30892]	GO:0000209,GO:0003677,GO:0004842,GO:0005488,GO:0005515,GO:0005622,GO:0005634,GO:0005737,GO:0006464,GO:0008270,GO:0016574,GO:0016874,GO:0016881,GO:0030154
A_23_P85963	-0.809275	1.34751	0.518814	1.50981	0.0668061	1.42621	-0.525089	0.487001	-0.399268	-0.156092	0.41421	-2.2759	-0.811596	-0.76285	-0.508391	0.0761964	0.937903	-0.407767	-0.261116	1.83067	1.09219	-0.225277	-0.185173	-0.831353	-1.7397	0.648513	-1.11852	-0.700452	-0.829322	0.416055	3	5	8	ENSG00000197532	OR6Y1	olfactory receptor, family 6, subfamily Y, member 1 [Source:HGNC Symbol;Acc:14823]	GO:0004872,GO:0004984,GO:0005886,GO:0007186,GO:0007608,GO:0016021,GO:0050896
A_32_P196247	-1.49142	-0.285964	-0.35752	0.225651	-0.4736	-0.550847	-0.31923	-0.431018	0.444574	-0.00731896	0.173362	-0.249798	0.667476	0.566274	0.768108	1.1544	1.02926	0.764886	-1.15905	-1.18663	0.481713	-0.512652	-0.40377	0.674028	-0.925317	-0.400517	1.18109	1.79873	1.50705	0.623413	3	5	8	ENSG00000132612	VPS4A	vacuolar protein sorting 4 homolog A (S. cerevisiae) [Source:HGNC Symbol;Acc:13488]	GO:0000166,GO:0000815,GO:0000910,GO:0005515,GO:0005524,GO:0005737,GO:0005769,GO:0007049,GO:0008022,GO:0015031,GO:0016020,GO:0016192,GO:0016197,GO:0017048,GO:0017111,GO:0019904,GO:0030496,GO:0031902,GO:0042623,GO:0048471
A_23_P114299	-1.20072	-0.340159	-0.390268	-0.185052	-0.713112	-0.911293	-0.415578	-0.293531	0.936271	0.341739	0.341678	-0.00484577	0.938294	0.70594	0.928114	0.888913	1.29892	1.08995	-1.51148	-2.15874	-0.112458	-0.526609	-0.40668	0.320802	-1.00102	-0.69041	0.956119	2.7043	1.45199	0.573898	4	4	8	ENSG00000186810	CXCR3	chemokine (C-X-C motif) receptor 3 [Source:HGNC Symbol;Acc:4540]	GO:0004872,GO:0004930,GO:0004950,GO:0005737,GO:0005886,GO:0005887,GO:0006928,GO:0006935,GO:0007155,GO:0007186,GO:0007204,GO:0016021,GO:0016493,GO:0016494,GO:0019722
A_24_P836315	-0.816061	-0.641664	-0.5069	-0.255848	-0.488299	-1.19789	-0.315855	-0.299935	0.560193	NA	-0.00899527	-0.0804152	0.73123	0.462161	1.81949	0.725571	0.918074	1.06021	-1.09999	-2.40819	-0.639999	-0.915918	-0.960219	-0.99276	-0.196769	-1.02821	NA	2.16657	1.48888	0.426017	4	4	8	ENSG00000198742	SMURF1	SMAD specific E3 ubiquitin protein ligase 1 [Source:HGNC Symbol;Acc:16807]	GO:0000209,GO:0004842,GO:0005515,GO:0005622,GO:0005737,GO:0005886,GO:0006464,GO:0006611,GO:0007398,GO:0016567,GO:0016874,GO:0016881,GO:0030154,GO:0030279,GO:0030509,GO:0030512,GO:0030514,GO:0030579,GO:0031398,GO:0032801,GO:0034394,GO:0042787,GO:0043161,GO:0048185,GO:0070411,GO:0070412
A_32_P101073	-1.04431	-0.600736	-0.364292	-0.357182	-0.399021	-0.924497	-0.466551	-0.276003	0.619098	-0.197879	-0.0999364	-0.544405	0.839823	0.464189	0.987498	0.522126	1.04702	0.575614	-1.1858	-1.51919	0.0314268	-0.745041	-0.288256	-0.04943	-1.05731	-0.553132	1.56134	1.67277	1.93633	0.653339	4	4	8	ENSG00000175084	DES	desmin [Source:HGNC Symbol;Acc:2770]	GO:0005200,GO:0005515,GO:0005622,GO:0005626,GO:0005737,GO:0005856,GO:0005882,GO:0006936,GO:0007010,GO:0008016,GO:0030018,GO:0042383,GO:0043292,GO:0045098,GO:0045202
A_32_P170104	-0.552647	-0.422911	-1.03037	-0.300961	-0.711979	-0.35186	-0.452531	0.0453058	-0.00636247	-0.0145682	0.450487	-0.650151	1.32458	0.492093	0.739436	0.608956	1.07937	0.399293	-1.04542	-1.4369	-0.327159	-0.536332	-0.856381	-0.0745243	-0.737826	-1.98893	1.08176	0.703238	1.82088	0.495743	4	4	8	ENSG00000114770	ABCC5	ATP-binding cassette, sub-family C (CFTR/MRP), member 5 [Source:HGNC Symbol;Acc:56]	GO:0000166,GO:0005524,GO:0005624,GO:0005887,GO:0006810,GO:0008514,GO:0016020,GO:0016021,GO:0016887,GO:0017111,GO:0032496,GO:0032868,GO:0042626,GO:0048471,GO:0055085
A_23_P107394	-1.04374	-0.894557	-0.694826	-0.56528	-0.356987	-1.07227	-0.589966	-0.0889818	0.569228	-0.230699	-0.607045	-0.770025	0.383436	0.283897	0.721161	0.508465	0.644882	0.230523	-1.24013	-1.64464	0.046279	-0.895746	-0.701212	0.241162	-1.08426	-0.56704	1.06687	1.59702	1.35042	0.420681	5	3	8	ENSG00000179111	HES7	hairy and enhancer of split 7 (Drosophila) [Source:HGNC Symbol;Acc:15977]	GO:0000122,GO:0001501,GO:0001756,GO:0003677,GO:0005634,GO:0006355,GO:0007219,GO:0007275,GO:0007498,GO:0016564,GO:0030528,GO:0035121,GO:0045449,GO:0048511
A_23_P339744	-1.10652	-0.835283	-0.684959	-0.521769	-0.428441	-1.19134	-0.600565	-0.142196	0.523041	-0.206801	0.021063	-0.480968	0.531233	0.269157	0.437545	0.234266	0.819186	0.54405	-1.45073	-1.74597	0.072475	-0.83309	-0.407415	0.667757	-1.22563	-0.470394	1.05024	1.66871	1.29468	0.461773	5	3	8	ENSG00000232427	PRR24	proline rich 24 [Source:HGNC Symbol;Acc:27406]	GO:0016020,GO:0016021
A_23_P90189	-1.08944	-0.89434	-0.461998	-0.390201	-1.01572	-0.87259	-0.653879	-0.276752	0.342667	-0.234428	0.093022	-0.615837	0.631396	0.328834	0.328453	0.475259	0.394098	0.570525	-1.32895	-1.93074	-0.0383744	-0.814795	-0.20575	0.161471	-1.15359	-0.453735	1.25486	1.53948	1.37622	0.326104	5	3	8	ENSG00000105327	BBC3	BCL2 binding component 3 [Source:HGNC Symbol;Acc:17868]	GO:0001836,GO:0005515,GO:0005739,GO:0006915,GO:0006917,GO:0006919,GO:0045926
A_24_P218074	-1.14121	-0.593172	-0.378508	-0.374883	-0.786416	-1.0186	-0.510881	-0.226601	0.451683	-0.271083	0.0555606	-0.316929	0.506172	0.517583	0.797334	0.543506	0.827422	0.724196	-1.31434	-1.79639	-0.0752596	-0.667124	-0.452398	0.374213	-1.03769	-0.650138	1.36442	1.72024	1.6096	0.660024	5	3	8	ENSG00000181444	ZNF467	zinc finger protein 467 [Source:HGNC Symbol;Acc:23154]	GO:0003677,GO:0005622,GO:0005634,GO:0008270,GO:0045449,GO:0046872
A_24_P61537	-1.08114	-0.683561	-0.584473	-0.387763	-0.67971	-1.11958	-0.572979	-0.264355	0.330612	-0.116669	0.217201	-0.556089	0.504317	0.450118	0.803245	0.523648	0.872394	0.635253	-1.3844	-1.84408	0.18169	-0.411501	-0.0446453	0.909798	-1.43446	-0.645488	1.14158	1.94532	1.3769	0.456989	5	3	8	ENSG00000166165	CKB	creatine kinase, brain [Source:HGNC Symbol;Acc:1991]	GO:0000166,GO:0004111,GO:0005515,GO:0005524,GO:0005737,GO:0005739,GO:0005829,GO:0006600,GO:0007420,GO:0016301,GO:0016772,GO:0030644
A_32_P157114	-0.0775278	0.136441	0.296704	0.0396973	0.0369342	0.296851	0.14675	0.460563	0.0476014	-1.02346	1.14126	-1.00204	0.0106619	-0.0605381	-0.153645	-0.23577	1.16072	-0.575282	2.35658	0.0622145	0.25523	0.219598	0.0996765	0.37887	0.995451	-0.773986	-1.61496	-2.23879	-1.32421	-0.290804	5	3	8	ENSG00000162636	FAM102B	family with sequence similarity 102, member B [Source:HGNC Symbol;Acc:27637]	NA
A_23_P350879	1.07733	0.0653966	-0.0152976	-0.459354	-0.268448	-0.164518	-0.49023	-1.26929	0.692942	0.589092	0.563359	-1.41001	-0.0644712	-0.449804	0.373095	-0.145635	0.654054	0.0648012	-1.25902	0.119297	0.0115275	-1.58658	-1.39835	0.389046	1.22258	-0.687036	-1.39723	-0.488887	-0.53184	0.394325	6	2	8	ENSG00000165006	UBAP1	ubiquitin associated protein 1 [Source:HGNC Symbol;Acc:12461]	GO:0005737
A_23_P96483	1.01391	-0.0776203	-0.604209	-0.0835193	-0.219174	0.208346	0.148093	-0.0903608	-0.190039	0.100053	0.163628	-0.259327	-1.12836	-0.75026	-0.48915	0.0550102	-0.822493	-0.327722	0.265606	1.55772	0.0689222	-0.549278	-0.768122	-1.9607	0.525103	0.9801	-1.304	-1.71237	-1.48345	-1.21777	6	2	8	ENSG00000177485	ZBTB33	zinc finger and BTB domain containing 33 [Source:HGNC Symbol;Acc:16682]	GO:0003677,GO:0005515,GO:0005622,GO:0005634,GO:0005737,GO:0005886,GO:0008270,GO:0016055,GO:0023034,GO:0045449,GO:0046872
A_32_P171253	-0.281286	0.0136509	-0.0174316	0.421828	0.00893387	-0.178932	0.0206226	-0.549993	0.246636	0.147975	-0.0518164	0.0877954	0.0450318	-0.0266316	-0.0829524	-0.0813903	1.03481	0.0208167	-1.22256	-0.912911	-0.0965444	-1.15934	-1.36965	0.373228	1.04243	-1.24815	-1.63086	-0.597298	-1.00696	-0.162745	6	2	8	ENSG00000113448	PDE4D	phosphodiesterase 4D, cAMP-specific [Source:HGNC Symbol;Acc:8783]	GO:0003824,GO:0004114,GO:0004115,GO:0005625,GO:0005626,GO:0005737,GO:0005815,GO:0005829,GO:0005856,GO:0006198,GO:0006939,GO:0007165,GO:0016020,GO:0016787,GO:0046872
A_32_P175991	-0.847771	-0.332213	-0.386153	0.0330501	-0.881592	-0.588863	-0.200916	-0.312171	0.501587	0.294641	-0.0285761	-0.364312	0.166464	0.437233	0.614166	0.304484	0.394204	0.544863	-1.19161	-1.21545	0.26549	-1.08517	-1.83115	-1.73188	-0.610699	-1.26587	0.520605	1.09833	1.52558	0.244132	6	2	8	ENSG00000169155	ZBTB43	zinc finger and BTB domain containing 43 [Source:HGNC Symbol;Acc:17908]	GO:0003677,GO:0005515,GO:0005622,GO:0005634,GO:0005730,GO:0008270,GO:0045449,GO:0046872
A_24_P674443	-1.01332	0.126688	-0.501395	-0.73144	-1.08281	-0.055325	-1.09239	-0.244012	-0.173117	0.16686	0.2276	-0.961804	-0.658466	-0.819399	-1.54499	-1.03515	0.618453	-0.452027	-1.61583	0.619107	-0.306683	-0.594691	-0.804093	0.251435	-0.987285	-0.747247	-0.523838	-0.653255	-1.24336	-1.02358	8	0	8	ENSG00000106608	URGCP	upregulator of cell proliferation [Source:HGNC Symbol;Acc:30890]	GO:0005525,GO:0005634,GO:0005737,GO:0007049
A_23_P102694	2.01546	1.03262	0.874461	0.718259	0.993435	1.40785	0.640474	1.47533	0.602608	0.472467	0.720761	0.234826	0.0686942	-0.0623501	-0.0844061	-0.125998	0.466738	0.0305388	0.115372	1.16628	-0.178549	0.674633	-0.0764617	0.276619	1.21078	0.465301	0.293454	1.12568	-0.141732	0.154465	0	7	7	ENSG00000125903	DEFB129	defensin, beta 129 [Source:HGNC Symbol;Acc:16218]	GO:0005576,GO:0042742
A_23_P173	0.154266	0.755118	0.379564	0.471332	0.744094	0.241666	0.234561	0.546748	0.272203	0.534102	0.939741	0.497984	0.857312	1.12191	0.721448	1.22054	0.60237	0.238305	0.85937	0.592206	0.0684065	0.19499	0.745918	-0.226602	0.689894	1.3605	1.22925	1.16356	1.36066	1.10221	0	7	7	ENSG00000143318	CASQ1	calsequestrin 1 (fast-twitch, skeletal muscle) [Source:HGNC Symbol;Acc:1512]	GO:0005509,GO:0005739,GO:0005759,GO:0005783,GO:0005790,GO:0016529,GO:0033018
A_24_P378202	0.741122	1.59842	1.19209	1.84882	0.5827	0.340445	0.844188	1.38383	1.64564	0.249316	0.391434	1.02751	-0.0300211	0.791742	0.683162	0.242055	0.854786	1.2652	-0.090084	0.0592206	-0.284677	0.102311	0.165415	0.0929869	-0.210253	0.109006	-0.0103992	0.213143	0.37156	0.0572321	0	7	7	ENSG00000152213	ARL11	ADP-ribosylation factor-like 11 [Source:HGNC Symbol;Acc:24046]	GO:0000166,GO:0005515,GO:0005525,GO:0005622,GO:0006886,GO:0007264
A_24_P629434	0.0810409	0.00862529	1.12761	0.0116615	1.46118	0.155747	0.216475	1.88281	0.385927	1.30427	0.0338159	0.187243	-0.0125423	-0.00477797	-0.100406	-0.172997	1.0714	0.487002	0.286627	0.111758	1.09974	0.083333	-0.0109754	0.451357	0.884771	0.221658	0.0600115	2.66458	-0.235332	0.0111949	0	7	7	ENSG00000101966	XIAP	X-linked inhibitor of apoptosis [Source:HGNC Symbol;Acc:592]	GO:0005515,GO:0005622,GO:0005737,GO:0005829,GO:0006915,GO:0006916,GO:0006974,GO:0008270,GO:0016874,GO:0030414,GO:0043027,GO:0046872
A_24_P655849	0.151877	-0.278807	0.225133	-0.121958	1.42951	0.575183	0.518747	-0.385756	0.13661	-0.775992	0.543164	0.327144	0.536464	0.142654	2.23466	1.75265	1.53762	1.71508	-0.380564	0.325401	-0.195983	0.318031	0.133644	0.485244	0.31496	-0.736577	1.50925	0.770065	1.44125	0.24875	0	7	7	ENSG00000120693	SMAD9	SMAD family member 9 [Source:HGNC Symbol;Acc:6774]	GO:0001657,GO:0001666,GO:0001880,GO:0003700,GO:0005515,GO:0005622,GO:0005634,GO:0005654,GO:0005667,GO:0005737,GO:0005829,GO:0006355,GO:0006468,GO:0007179,GO:0030509,GO:0030618,GO:0030901,GO:0030902,GO:0045597,GO:0045941,GO:0071407
A_24_P820081	1.1286	-0.667392	0.331563	-0.331664	0.0367755	0.566915	0.0968584	1.13057	0.234702	0.245326	0.778862	1.19438	0.336014	0.782655	0.836878	0.765382	0.415049	1.79589	0.236905	-0.0636945	1.36328	0.162871	0.0499508	0.112625	0.0350351	0.286444	0.284063	1.17523	1.22567	0.0285447	0	7	7	ENSG00000103035	PSMD7	proteasome (prosome, macropain) 26S subunit, non-ATPase, 7 [Source:HGNC Symbol;Acc:9565]	GO:0000502,GO:0005515,GO:0005838,GO:0031145,GO:0051436,GO:0051437
A_24_P929449	-0.120131	1.01031	0.776447	0.475267	0.210173	0.150236	0.429521	0.728469	0.791785	0.64201	1.02019	0.944547	0.477001	1.51843	0.58298	0.430035	0.140701	0.357274	-0.172243	-0.00585057	1.02481	0.0880767	0.395412	-0.616001	0.103617	1.82009	1.15966	0.735063	1.42733	0.848546	0	7	7	ENSG00000167522	ANKRD11	ankyrin repeat domain 11 [Source:HGNC Symbol;Acc:21316]	GO:0001701,GO:0001894,GO:0005634,GO:0035264,GO:0048705,GO:0060323,GO:0060348
A_32_P14762	1.11112	0.979654	0.43358	1.28327	1.06245	0.223824	-0.0227331	0.139348	0.0547807	0.37679	-0.0304937	0.540476	1.14459	1.12703	1.51754	0.470334	0.922732	0.0906003	1.35056	0.616076	-0.0470975	0.502731	0.0754914	0.44679	0.156887	0.300106	0.0761739	0.910399	0.372155	0.207449	0	7	7	ENSG00000203907	OOEP	oocyte expressed protein homolog (dog) [Source:HGNC Symbol;Acc:21382]	GO:0001701,GO:0003723,GO:0005515,GO:0005737,GO:0005938,GO:0006468,GO:0007566,GO:0009566,GO:0009880,GO:0035088,GO:0043234,GO:0043623,GO:0045177
A_32_P4595	1.00541	1.06298	0.566089	0.639674	0.497171	0.354308	0.318326	0.439286	0.862082	0.220491	1.64981	1.13601	0.0701571	0.46011	1.39143	1.24473	1.66659	0.0470734	0.1716	0.729912	0.08373	-0.306135	-0.689708	0.331392	0.263607	0.442242	0.271051	0.0646677	-0.0496462	0.391224	0	7	7	ENSG00000170624	SGCD	sarcoglycan, delta (35kDa dystrophin-associated glycoprotein) [Source:HGNC Symbol;Acc:10807]	GO:0005515,GO:0005737,GO:0005856,GO:0005886,GO:0007010,GO:0007517,GO:0016010,GO:0016012,GO:0016021,GO:0042383
A_23_P85015	0.617705	1.70662	0.333533	1.82422	0.23603	0.959353	1.08801	1.28181	1.17712	0.305285	0.848775	0.326574	-0.104857	0.661535	0.0791882	1.49769	-1.21201	-0.133563	0.45536	-0.215974	0.0217389	0.723601	0.586569	0.418558	0.934953	0.640247	0.7053	-0.19069	0.368713	0.347192	1	6	7	ENSG00000069535	MAOB	monoamine oxidase B [Source:HGNC Symbol;Acc:6834]	GO:0005739,GO:0005740,GO:0005741,GO:0005743,GO:0008131,GO:0009055,GO:0009636,GO:0010044,GO:0010269,GO:0014063,GO:0016020,GO:0016021,GO:0016491,GO:0032496,GO:0042493,GO:0042803,GO:0045471,GO:0045964,GO:0048545,GO:0050660,GO:0051412,GO:0055114
A_24_P935889	0.171997	-1.01057	-0.130734	-0.519859	NA	NA	NA	-0.768719	-0.288134	0.162528	-0.998233	NA	1.66644	-0.49956	1.43298	1.18052	1.18535	0.789078	-0.774808	0.553114	NA	0.173398	2.16005	0.447992	-0.925215	-0.513007	1.04046	NA	0.655512	0.998172	1	6	7	ENSG00000161533	ACOX1	acyl-CoA oxidase 1, palmitoyl [Source:HGNC Symbol;Acc:119]	GO:0000038,GO:0000166,GO:0003995,GO:0003997,GO:0004812,GO:0005524,GO:0005737,GO:0005739,GO:0005777,GO:0005778,GO:0006091,GO:0006412,GO:0006418,GO:0006629,GO:0006631,GO:0006635,GO:0006693,GO:0007283,GO:0008152,GO:0016627,GO:0019395,GO:0033540,GO:0047485,GO:0050660,GO:0055114
A_32_P233735	-0.018042	0.0269773	-0.291878	-0.611868	-0.567805	-0.118823	-0.182337	0.0306629	-0.87586	0.180451	-1.53149	-0.0872851	-0.309958	-0.884179	0.408617	0.184345	0.00772005	-0.550192	-0.0179769	1.24536	0.0220325	0.562153	1.79993	1.68529	1.15973	-0.106945	2.17121	-0.153415	1.3037	0.785323	1	6	7	ENSG00000128578	FAM40B	family with sequence similarity 40, member B [Source:HGNC Symbol;Acc:22209]	GO:0003674,GO:0005575,GO:0008150
A_23_P340308	-0.843758	1.5731	0.256486	0.565897	0.728742	1.11556	-0.794189	-0.200878	0.358624	-0.329444	0.0778024	-2.59856	-0.639987	-0.22524	-0.758937	-0.764926	1.38937	-0.795404	1.20687	1.07878	0.192545	-1.12393	0.344234	-0.591467	-0.957901	0.256935	-0.321529	-0.692329	-0.358651	-0.0361649	2	5	7	ENSG00000212124	TAS2R19	taste receptor, type 2, member 19 [Source:HGNC Symbol;Acc:19108]	GO:0001580,GO:0004872,GO:0004930,GO:0007186,GO:0008527,GO:0016020,GO:0016021,GO:0033038,GO:0050896,GO:0050909	TAS2R19 coincides with an intron of TAS2R14, I remove TAS2R14
A_24_P238649	-1.19244	-0.639434	-0.17644	-0.512444	-0.302101	-0.888736	-1.86625	-0.192995	-0.411985	0.588192	-0.259626	0.942314	0.591958	0.707923	0.779922	0.363103	0.871723	0.495595	-0.659887	-0.650388	1.64254	1.00389	1.15306	0.891567	-0.726455	-0.232756	0.626726	1.21788	1.14346	0.553738	2	5	7	ENSG00000213240	NOTCH2NL	notch 2 N-terminal like [Source:HGNC Symbol;Acc:31862]	GO:0005509,GO:0005576,GO:0005737,GO:0007219,GO:0007275,GO:0030154	AL592307.2 is a clone-based genomic sequence, I remove it
A_24_P943335	-0.315847	0.0678983	-0.718637	-0.387768	-0.425728	-0.385868	-0.058373	-0.417524	-0.248363	0.215002	0.282224	-1.00954	1.04728	0.504737	0.853298	0.280484	1.00764	0.466594	-0.337428	-0.0658847	1.00024	0.381486	1.11863	0.651721	-1.22521	-0.301885	0.836568	-0.427577	1.00746	0.618834	2	5	7	ENSG00000114302	PRKAR2A	protein kinase, cAMP-dependent, regulatory, type II, alpha [Source:HGNC Symbol;Acc:9391]	GO:0000166,GO:0000267,GO:0001932,GO:0005515,GO:0005624,GO:0005625,GO:0005626,GO:0005737,GO:0005829,GO:0005886,GO:0005952,GO:0007165,GO:0008603,GO:0009755,GO:0019904,GO:0023034,GO:0030315,GO:0030552,GO:0034199,GO:0042803,GO:0043234,GO:0045859,GO:0048471,GO:0051291
A_32_P144007	1.12885	0.00272714	0.450413	-0.309079	0.050395	0.882524	0.0516277	0.338827	0.140632	0.184974	0.0528299	0.09425	0.165673	0.255939	0.296122	-0.807463	0.452609	-0.29247	-0.527928	1.56402	0.0705368	1.05605	-0.569093	1.41369	1.70757	-0.731107	-1.28585	-1.34374	-0.845203	-0.260847	2	5	7	ENSG00000121879	PIK3CA	phosphoinositide-3-kinase, catalytic, alpha polypeptide [Source:HGNC Symbol;Acc:8975]	GO:0000166,GO:0004428,GO:0005515,GO:0005524,GO:0005829,GO:0005942,GO:0006006,GO:0006468,GO:0006916,GO:0007165,GO:0016303,GO:0016740,GO:0016773,GO:0030027,GO:0040014,GO:0043066,GO:0043491,GO:0043560,GO:0046854,GO:0046934,GO:0048015
A_24_P166254	NA	-0.0366583	-1.79641	-0.963163	-0.52968	-1.10021	0.107462	-0.487782	-0.261418	0.162188	0.542993	-1.29465	1.15522	0.214591	1.14794	NA	2.05344	0.615291	-0.0528192	NA	0.00739465	0.280178	0.175124	NA	0.0598837	-0.660967	1.1429	0.260772	-0.159195	0.101426	3	4	7	ENSG00000172262	ZNF131	zinc finger protein 131 [Source:HGNC Symbol;Acc:12915]	GO:0003700,GO:0005515,GO:0005622,GO:0005634,GO:0006355,GO:0008270,GO:0046872
A_24_P256830	1.43647	0.217058	-0.347333	-0.00172619	0.232243	0.573655	-0.130742	-0.105232	-0.25733	-0.146401	0.239699	-1.35988	0.23457	-0.900634	-0.684654	-0.523287	-1.1674	-0.87104	0.305392	1.48271	1.08356	-0.532919	-0.835377	1.09168	0.0724004	-0.0887522	-0.741639	-1.86941	-0.78416	-0.551318	3	4	7	ENSG00000070367	EXOC5	exocyst complex component 5 [Source:HGNC Symbol;Acc:10696]	GO:0005737,GO:0006887,GO:0006892,GO:0015031,GO:0047485,GO:0048278	AL391152.1 is a clone-based genomic sequence, I remove it
A_24_P376451	-0.942146	-0.170675	-0.138576	-0.0983172	-0.500096	-0.438013	-0.405689	0.0372889	0.507505	-0.0215899	0.5638	-0.323642	0.586803	0.498258	0.883307	0.590843	1.08684	0.403892	-1.29243	-1.75789	0.102177	-0.630324	-0.616969	0.304709	-1.13199	-0.5164	1.47087	1.95976	2.37679	0.757139	3	4	7	ENSG00000168621	GDNF	glial cell derived neurotrophic factor [Source:HGNC Symbol;Acc:4232]	GO:0001656,GO:0001657,GO:0001658,GO:0001755,GO:0001759,GO:0001941,GO:0003337,GO:0005102,GO:0005576,GO:0006916,GO:0007165,GO:0007399,GO:0007422,GO:0008083,GO:0008344,GO:0010552,GO:0021784,GO:0030432,GO:0031175,GO:0032770,GO:0033603,GO:0042803,GO:0043524,GO:0048255,GO:0048484,GO:0048485,GO:0051584,GO:0060676,GO:0060688,GO:0090190
A_24_P470079	-0.101089	1.17188	0.37236	0.859342	0.653739	1.18242	0.236621	-1.0114	0.0483901	-0.545707	0.150487	-2.23761	-0.779285	-0.911502	-0.0177284	-0.277707	1.69253	-0.415188	-0.241206	1.27926	-2.03696	0.508942	0.458062	-0.44608	-0.687673	0.539973	-0.0545041	-0.51002	-0.94492	0.279661	3	4	7	ENSG00000171295	ZNF440	zinc finger protein 440 [Source:HGNC Symbol;Acc:20874]	GO:0003676,GO:0003677,GO:0005622,GO:0005634,GO:0006355,GO:0008270,GO:0046872
A_32_P143637	-0.301406	-0.348709	0.163347	-0.178715	-0.218569	-0.518619	-0.470087	-0.569249	0.00065168	0.177214	-0.81033	0.481204	0.0710151	0.0216111	0.729189	1.17335	0.0294252	0.095428	-1.158	-1.08757	-0.449672	-0.956768	-0.00554025	-0.995615	-1.44584	-0.027538	0.820038	1.3732	1.45213	1.10253	3	4	7	ENSG00000110422	HIPK3	homeodomain interacting protein kinase 3 [Source:HGNC Symbol;Acc:4915]	GO:0000166,GO:0004672,GO:0004674,GO:0005524,GO:0005634,GO:0005737,GO:0006468,GO:0006915,GO:0006916,GO:0016740,GO:0018105,GO:0018107,GO:0043508,GO:0045449
A_32_P91773	0.00206787	-1.04256	-0.514677	-0.573785	-0.266398	-1.31139	-0.48064	0.556582	-0.420836	1.41676	-1.82213	0.758161	0.241631	0.288546	0.889314	0.989743	0.614551	0.753667	-0.272084	-0.777763	0.171251	0.0263237	1.54197	-0.00233285	-0.463719	0.351694	0.81272	1.74335	-0.161262	1.35998	3	4	7	ENSG00000112096	SOD2	superoxide dismutase 2, mitochondrial [Source:HGNC Symbol;Acc:11180]	GO:0000302,GO:0000303,GO:0001306,GO:0001315,GO:0001666,GO:0001836,GO:0001889,GO:0003032,GO:0003069,GO:0004784,GO:0005515,GO:0005625,GO:0005737,GO:0005739,GO:0005743,GO:0005759,GO:0006357,GO:0006749,GO:0006801,GO:0006915,GO:0006916,GO:0006950,GO:0006979,GO:0007005,GO:0007507,GO:0007568,GO:0007626,GO:0008217,GO:0008285,GO:0009791,GO:0010332,GO:0014823,GO:0016491,GO:0019430,GO:0019825,GO:0022904,GO:…
A_23_P304530	-1.05692	-0.752999	-0.682886	-0.497818	-0.794435	-0.972704	-0.55545	-0.241708	0.390189	-0.182993	-0.0486042	-0.469503	0.533266	0.16376	0.513878	0.401536	0.895245	0.469373	-1.30961	-2.01727	0.060033	-0.557797	-0.215448	0.38368	-1.05052	-0.285354	1.45779	1.72844	1.5283	0.578659	4	3	7	ENSG00000186207,ENSG00000244057	LCE3C,LCE5A	late cornified envelope 3C [Source:HGNC Symbol;Acc:16612],late cornified envelope 5A [Source:HGNC Symbol;Acc:16614]	GO:0031424
A_23_P309930	-0.124428	-0.351375	-0.806599	-0.833072	-1.70032	-0.547779	-0.822112	-0.834027	-0.225532	0.313077	-0.691533	-1.11179	0.489812	-0.234721	1.03872	1.06687	1.77504	0.28927	-1.13786	-0.224363	0.0195403	-0.346466	0.281734	-0.355129	-1.2611	-0.0294863	0.443873	0.619854	0.583657	0.262706	4	3	7	ENSG00000166748	AGBL1	ATP/GTP binding protein-like 1 [Source:HGNC Symbol;Acc:26504]	GO:0004181,GO:0005488,GO:0005737,GO:0006508,GO:0008233,GO:0008237,GO:0008270,GO:0046872
A_24_P112803	-1.12585	-0.72674	-0.535581	-0.285551	-0.446047	-0.991544	-0.538752	-0.185267	0.476697	-0.221995	0.0638119	-0.4016	0.773516	0.546062	1.12652	0.591476	0.74207	0.640986	-1.15423	-2.08126	-0.0299725	-0.702687	-0.298957	0.389639	-1.24829	-0.355005	0.937787	1.75409	1.29963	0.383883	4	3	7	ENSG00000182968	SOX1	SRY (sex determining region Y)-box 1 [Source:HGNC Symbol;Acc:11189]	GO:0001764,GO:0002089,GO:0003677,GO:0003700,GO:0005634,GO:0006325,GO:0006355,GO:0021879,GO:0021884,GO:0030900,GO:0043565
A_24_P147540	-1.07418	-0.794997	-0.774083	-0.411819	-0.822371	-1.08269	-0.539074	-0.3004	0.19867	-0.245984	-0.0758673	-0.389028	0.477776	0.144193	0.474253	0.243137	0.769086	0.386649	-1.23538	-1.936	-0.0977288	-0.586607	-0.325584	0.104979	-0.926238	0.00231316	1.18504	1.72802	1.40029	0.533466	4	3	7	ENSG00000183248	AC010336.2	Putative uncharacterized protein FLJ22184 [Source:UniProtKB/Swiss-Prot;Acc:Q9H6K5]	NA
A_24_P20807	-1.0671	-0.595325	-0.545448	-0.131173	-0.617752	-0.975982	-0.574541	-0.0468805	0.559855	-0.207993	0.053354	-0.470686	0.621387	0.327721	0.443465	0.297753	0.769122	0.666767	-1.36805	-1.52818	0.0245862	-0.87222	-0.37559	0.709143	-1.1161	-0.552814	1.25949	1.63763	1.61707	0.577097	4	3	7	ENSG00000131188	PRR7	proline rich 7 (synaptic) [Source:HGNC Symbol;Acc:28130]	GO:0005886,GO:0016021,GO:0030054,GO:0045202,GO:0045211
A_24_P28722	0.287544	0.528619	0.159607	-1.08693	-0.707819	0.664082	-0.0181885	-0.164767	-0.0471864	-0.108184	-0.0198528	-0.093945	0.930891	-1.19034	-1.59252	0.159034	-1.45266	0.228304	1.61958	0.197842	-0.0857673	0.495039	1.19764	0.269431	1.67559	0.453977	0.082703	-0.293237	-0.190673	0.293665	4	3	7	ENSG00000134321	RSAD2	radical S-adenosyl methionine domain containing 2 [Source:HGNC Symbol;Acc:30908]	GO:0001503,GO:0003674,GO:0003824,GO:0005783,GO:0005789,GO:0005794,GO:0016020,GO:0030278,GO:0046872,GO:0051536,GO:0051607
A_24_P303874	-1.25093	-0.421272	-0.257167	-0.229554	-0.401195	-0.643298	-0.400814	-0.153467	0.504498	-0.122115	0.198426	-0.250887	0.497683	0.456069	0.543036	0.296102	0.919121	0.666746	-1.25107	-2.24502	-0.0594895	-0.908381	-0.678906	0.218879	-1.11033	-0.507529	1.0709	1.87681	1.39986	0.569728	4	3	7	ENSG00000178243	C9orf62	Putative uncharacterized protein C9orf62 [Source:UniProtKB/Swiss-Prot;Acc:Q8N4C0]	NA
A_24_P626850	-0.210364	-0.156867	-1.28749	-1.3336	0.238581	-0.254706	-0.5765	-0.134331	-0.270845	0.166241	-0.0473108	-0.725768	1.45467	-0.0956534	0.890708	0.726948	0.778971	0.474458	0.135256	0.827808	NA	0.855238	2.8772	2.12962	-1.6826	-0.709252	0.878199	-1.73312	0.94245	0.936027	4	3	7	ENSG00000049239	H6PD	hexose-6-phosphate dehydrogenase (glucose 1-dehydrogenase) [Source:HGNC Symbol;Acc:4795]	GO:0004345,GO:0005488,GO:0005783,GO:0005788,GO:0005792,GO:0005975,GO:0006006,GO:0006098,GO:0016491,GO:0016787,GO:0017057,GO:0047936,GO:0050661,GO:0055114
A_24_P762669	-1.06184	-0.165016	-0.499942	-0.426292	-0.973825	-0.950275	-0.556367	-0.31342	0.204837	-0.200551	-0.0608593	-0.630831	0.534335	0.37792	0.52558	0.258793	0.661373	0.538455	-1.36431	-2.06465	0.005055	-0.707841	-0.396301	0.219668	-1.0314	-0.069376	1.40949	1.68138	1.52878	0.629804	4	3	7	ENSG00000182095	TNRC18	trinucleotide repeat containing 18 [Source:HGNC Symbol;Acc:11962]	GO:0003676,GO:0003677
A_24_P940188	-0.605582	-0.332297	-0.388638	-0.188653	-0.201903	-0.165145	-1.08574	-0.280595	0.257641	0.208237	1.12982	-1.33431	0.43819	-0.0438954	-0.0298619	-0.0158813	0.115826	0.644726	-0.273775	1.08915	-0.121958	0.440838	0.147163	1.3588	-1.03189	-0.0115667	-0.203829	-2.13708	0.0157566	-0.557857	4	3	7	ENSG00000184677	ZBTB40	zinc finger and BTB domain containing 40 [Source:HGNC Symbol;Acc:29045]	GO:0003677,GO:0005515,GO:0005622,GO:0005634,GO:0008270,GO:0045449,GO:0046872
A_32_P104469	-0.405806	-0.354115	0.0509867	0.00435984	-0.879214	-0.46707	0.0147865	-0.574897	0.130304	-0.364661	-0.245165	0.149707	1.15094	0.110632	0.530882	0.598844	0.64831	0.159423	-0.995586	-0.817726	-0.119683	-1.65289	-2.42762	-2.23005	-0.0963881	-2.32541	1.27483	0.532062	1.34194	0.827013	4	3	7	ENSG00000172493	AFF1	AF4/FMR2 family, member 1 [Source:HGNC Symbol;Acc:7135]	GO:0003700,GO:0005634
A_32_P112100	-1.12378	-0.580105	-0.426382	-0.51135	-0.601515	-0.94506	-0.568431	-0.416849	0.313585	-0.164424	0.0758308	-0.561232	0.574361	0.204847	0.664678	0.313764	0.990273	0.612766	-1.36122	-1.86437	0.0169822	-0.617709	-0.608913	0.221055	-1.22747	-0.801936	1.18078	1.62351	1.41695	0.326482	4	3	7	ENSG00000182103	FAM181B	family with sequence similarity 181, member B [Source:HGNC Symbol;Acc:28512]	NA
A_32_P157304	0.469758	-1.73609	0.0820228	-0.133323	0.468735	-1.76411	0.593172	0.91268	-0.0401153	0.176605	-1.1042	3.77254	0.0132841	1.09502	0.413656	0.760363	0.507841	0.299145	-0.48097	-0.641633	-1.20802	0.262878	0.818087	-0.714482	0.455859	0.804926	-0.38756	2.798	-0.0971907	-0.672997	4	3	7	ENSG00000077514	POLD3	polymerase (DNA-directed), delta 3, accessory subunit [Source:HGNC Symbol;Acc:20932]	GO:0000731,GO:0003887,GO:0005515,GO:0005634,GO:0005654,GO:0006261,GO:0006297,GO:0006298,GO:0016740,GO:0016779,GO:0043625
A_32_P20884	-0.901209	-1.27469	0.338614	-0.0133889	0.25275	-0.978563	0.10645	0.727384	0.308897	0.0703387	-0.0250588	0.0761443	0.415302	0.509651	0.632785	0.413493	1.00292	0.51157	-0.186505	-1.63014	-1.26235	1.44725	-0.148326	-1.35564	0.254514	0.560027	-0.0936344	3.24633	-0.201305	0.0586272	4	3	7	ENSG00000179119	SPTY2D1	SPT2, Suppressor of Ty, domain containing 1 (S. cerevisiae) [Source:HGNC Symbol;Acc:26818]	GO:0005515,GO:0005737,GO:0006461,GO:0007165,GO:0008270,GO:0042981,GO:0043123,GO:0051092
A_32_P226073	-0.500296	-0.355825	-0.492667	-0.095586	-0.829344	-0.69626	-0.105647	-0.59157	0.674931	-0.0173217	0.736293	-0.671514	0.936849	0.588636	0.85482	0.658246	1.04305	0.638452	-1.32698	-0.567646	-0.183569	-0.947565	-1.48061	-1.28815	-0.798499	-1.60126	1.25979	0.779693	1.36576	0.237243	4	3	7	ENSG00000124783	SSR1	signal sequence receptor, alpha [Source:HGNC Symbol;Acc:11323]	GO:0005048,GO:0005783,GO:0005789,GO:0006613,GO:0008284,GO:0016020,GO:0016021
A_32_P230326	NA	-0.75715	-1.26862	-0.785562	-0.686146	-0.936198	-0.0818347	-0.358517	0.424564	NA	-1.64291	-1.40133	0.184913	NA	1.22976	NA	0.155813	-0.223001	-0.562451	-0.531888	NA	0.63918	-0.531899	-0.180916	-1.47144	0.181262	NA	NA	1.1208	1.13564	4	3	7	ENSG00000174482	LINGO2	leucine rich repeat and Ig domain containing 2 [Source:HGNC Symbol;Acc:21207]	GO:0005515,GO:0016020,GO:0016021
A_32_P35375	-1.02882	-0.396744	-0.170982	-0.204831	-0.636961	-0.727136	-0.474288	-0.120192	0.34842	-0.00464453	0.235249	-0.208155	0.562434	0.556099	0.769765	0.534541	0.836817	0.264841	-1.19278	-1.77957	-0.0284335	-0.688754	-0.567693	0.0561037	-1.1386	-0.445386	1.19086	1.86914	1.17795	0.523811	4	3	7	ENSG00000177030	DEAF1	deformed epidermal autoregulatory factor 1 (Drosophila) [Source:HGNC Symbol;Acc:14677]	GO:0001843,GO:0003677,GO:0003690,GO:0003702,GO:0005488,GO:0005515,GO:0005576,GO:0005634,GO:0005667,GO:0005737,GO:0006366,GO:0007275,GO:0007281,GO:0007399,GO:0008270,GO:0009653,GO:0016563,GO:0033599,GO:0045449,GO:0046872,GO:0048706
A_32_P4324	-0.706141	0.589196	-0.489687	0.0868651	-0.599531	-0.336115	-0.512678	0.0887077	0.563915	0.22002	1.35968	-2.06227	NA	NA	NA	NA	1.12754	0.131724	-1.17896	-0.507797	-0.0712561	-1.40103	-1.04107	1.61634	0.275774	NA	NA	0.878163	NA	NA	4	3	7	ENSG00000178691	SUZ12	suppressor of zeste 12 homolog pseudogene [Source:HGNC Symbol;Acc:32421]	GO:0000122,GO:0001739,GO:0003682,GO:0005515,GO:0005622,GO:0005634,GO:0008270,GO:0008284,GO:0016568,GO:0016571,GO:0016574,GO:0035098,GO:0042054,GO:0045449,GO:0045596,GO:0046872
A_32_P61074	-1.1621	-0.712425	-0.453438	-0.423706	-0.753911	-0.958077	-0.571302	-0.385501	0.279761	-0.242336	-0.0709558	-0.620107	0.712574	0.404339	0.687744	0.534498	0.952191	0.580413	-1.26741	-1.77828	-0.07511	-0.441974	-0.293749	0.380373	-1.17138	-0.616223	1.39848	1.65952	1.69504	0.617615	4	3	7	ENSG00000108924	HLF	hepatic leukemia factor [Source:HGNC Symbol;Acc:4977]	GO:0003677,GO:0003690,GO:0003700,GO:0005634,GO:0006355,GO:0006366,GO:0007275,GO:0043565,GO:0046983,GO:0048511
A_32_P71551	-1.07375	-0.10504	-0.48991	-0.441344	-0.986705	-1.06058	-0.566528	-0.333669	0.238025	-0.170167	-0.0803879	-0.460616	0.425724	0.404274	0.490852	0.279918	0.713894	0.481256	-1.3432	-2.15133	-0.020833	-0.761384	-0.353115	0.0555882	-0.986841	-0.0113239	1.50459	1.9181	1.60216	0.644384	4	3	7	ENSG00000205078	SYCE1L	synaptonemal complex central element protein 1-like [Source:HGNC Symbol;Acc:37236]	GO:0007126
A_23_P428999	0.92523	0.345941	-0.206796	-0.418149	1.64073	0.820248	-0.074402	0.463408	0.0724626	-0.159099	0.945469	-1.43557	-0.50551	-0.542584	-0.641457	-0.490331	-0.994058	-0.400954	0.26188	1.67869	0.149818	-0.780892	-0.965032	-1.22516	-0.0195387	-0.0277468	-1.12921	-2.91893	-1.20703	-0.984532	5	2	7	ENSG00000140396	NCOA2	nuclear receptor coactivator 2 [Source:HGNC Symbol;Acc:7669]	GO:0000122,GO:0003682,GO:0003713,GO:0004871,GO:0005102,GO:0005515,GO:0005634,GO:0005737,GO:0006355,GO:0007165,GO:0016564,GO:0016922,GO:0021549,GO:0030374,GO:0030375,GO:0030521,GO:0030528,GO:0035257,GO:0045449,GO:0045944
A_23_P6615	0.235114	1.4442	0.18263	0.661553	-0.396923	0.513504	0.0686368	-0.396906	-0.175232	-0.0823171	0.0583832	-2.92377	-0.840166	-0.373748	-0.103901	-0.724664	1.20311	-0.804241	-0.00390091	0.948135	-0.574749	-0.00279659	-0.180372	-0.220281	-1.43962	-0.941764	-1.70693	-1.74315	-1.26836	0.170859	5	2	7	ENSG00000153002	CPB1	carboxypeptidase B1 (tissue) [Source:HGNC Symbol;Acc:2299]	GO:0004180,GO:0004181,GO:0005576,GO:0006508,GO:0008233,GO:0008237,GO:0008270,GO:0046872
A_24_P203953	-1.11789	-0.840302	-0.602561	-0.529	-0.820452	-1.08154	-0.575673	-0.275119	0.157413	-0.17643	-0.142295	-0.44502	0.433948	0.471986	0.676511	0.307623	0.779471	0.583093	-1.39897	-2.05384	-0.23413	-1.10005	-0.797893	-0.29093	-0.92767	-0.291243	0.976484	1.64378	1.27472	0.359194	5	2	7	ENSG00000148429	USP6NL	USP6 N-terminal like [Source:HGNC Symbol;Acc:16858]	GO:0003674,GO:0005096,GO:0005097,GO:0005575,GO:0005622,GO:0008150,GO:0032313
A_24_P416595	-1.5729	-0.738229	-0.481994	0.225159	-0.598333	-1.094	-0.520596	-0.282889	0.4516	-0.149208	0.0343341	-0.224172	0.622092	0.569422	0.705277	0.819238	0.757382	0.718003	-1.37105	-1.597	0.614951	-0.612124	-0.358258	0.997883	-1.1826	-0.271186	0.941413	2.36059	1.42117	0.440263	5	2	7	ENSG00000176472	ZNF575	zinc finger protein 575 [Source:HGNC Symbol;Acc:27606]	GO:0003677,GO:0005622,GO:0005634,GO:0008270,GO:0045449,GO:0046872
A_24_P883109	0.349757	-0.0604412	0.194662	-0.1524	-0.430025	-0.530369	-0.478657	-1.1573	0.657009	-0.35174	-0.487064	0.503199	0.0948964	-0.0733435	0.848395	0.431698	0.53247	0.219757	-1.43625	-1.46588	0.471244	-0.598671	-1.33362	1.05275	1.44694	-0.754376	-1.85124	0.190541	-0.0819782	0.96561	5	2	7	ENSG00000198874	TYW1	tRNA-yW synthesizing protein 1 homolog (S. cerevisiae) [Source:HGNC Symbol;Acc:25598]	GO:0003824,GO:0005506,GO:0008033,GO:0010181,GO:0016491,GO:0046872,GO:0051536,GO:0051539,GO:0055114
A_32_P100326	0.226275	1.00782	0.425834	0.232959	-0.420761	0.6467	0.308928	-0.748966	0.123935	-0.0256488	0.402033	-2.04849	-0.668026	-0.486253	-1.02521	-0.21163	0.962344	-0.956606	0.157606	1.24288	-0.776909	-1.43157	0.344262	-1.67096	-0.783091	-0.330053	-0.746947	-1.0702	-0.159887	0.0295847	5	2	7	ENSG00000196860	TOMM20L	translocase of outer mitochondrial membrane 20 homolog (yeast)-like [Source:HGNC Symbol;Acc:33752]	GO:0005739,GO:0005742,GO:0006605,GO:0006886,GO:0016020,GO:0016021
A_32_P110485	-0.196954	-0.244731	-0.556432	-1.24203	-1.76994	-1.57821	-0.604309	-0.685556	-0.14594	0.0467131	-1.33238	-0.191946	NA	NA	1.41647	1.09125	0.469133	0.22426	-0.848407	-0.319349	0.0561576	-0.407142	-0.0157509	-2.01059	-0.560756	-0.0245264	0.558444	0.264778	0.834633	0.397729	5	2	7	ENSG00000183580	FBXL7	F-box and leucine-rich repeat protein 7 [Source:HGNC Symbol;Acc:13604]	GO:0000151,GO:0004842,GO:0005515,GO:0006511
A_32_P121978	0.0967151	0.0750107	-1.18483	-0.942517	-0.219135	-0.439345	-1.24831	-0.926987	0.24709	-0.258085	-0.441605	-1.69177	0.762601	-2.1007	1.11529	0.321675	1.07746	-0.0150916	0.10748	-0.0341224	-0.0248536	0.152276	0.0588434	0.351564	-2.46768	-0.674131	0.282431	-0.0097614	0.0451225	0.0770531	5	2	7	ENSG00000183023	SLC8A1	solute carrier family 8 (sodium/calcium exchanger), member 1 [Source:HGNC Symbol;Acc:11068]	GO:0001666,GO:0002026,GO:0002028,GO:0005432,GO:0005515,GO:0005516,GO:0005624,GO:0005886,GO:0005887,GO:0005901,GO:0006811,GO:0006814,GO:0006816,GO:0006874,GO:0006936,GO:0006950,GO:0007154,GO:0007204,GO:0007584,GO:0009749,GO:0015081,GO:0015085,GO:0015297,GO:0016020,GO:0016021,GO:0030315,GO:0031072,GO:0033198,GO:0042383,GO:0042493,GO:0042542,GO:0051924,GO:0055085,GO:0060401
A_32_P167883	0.717783	0.0337491	0.698347	0.0325963	-0.301444	-0.336021	-0.349526	0.399466	0.270609	0.111022	-0.0164103	-0.249595	-0.121183	-0.19262	0.687416	-0.110743	1.26069	-0.0647349	-0.478609	-1.94428	-1.02965	-0.270866	-1.19641	0.417719	1.04913	-1.79796	-1.33721	0.326838	-0.695173	0.366709	5	2	7	ENSG00000156831	NSMCE2	non-SMC element 2, MMS21 homolog (S. cerevisiae) [Source:HGNC Symbol;Acc:26513]	GO:0000151,GO:0004842,GO:0005634,GO:0006281,GO:0006310,GO:0008270,GO:0016567,GO:0016874,GO:0046872
A_32_P70341	-1.17431	-0.812666	-0.634133	-0.508991	-0.593944	-1.18387	-0.637287	-0.250043	0.224775	-0.261322	-0.153105	-0.351359	0.39654	0.232678	0.525065	0.206513	0.680494	0.548815	-1.28744	-1.81057	-0.229944	-0.570524	-0.476045	0.0707576	-1.17957	-0.437264	0.72715	1.66124	1.0799	0.220268	5	2	7	ENSG00000183579	ZNRF3	zinc and ring finger 3 [Source:HGNC Symbol;Acc:18126]	GO:0005515,GO:0008270,GO:0016020,GO:0016021,GO:0046872
A_32_P71864	-1.01927	-0.857944	-0.472271	-0.375772	-0.396223	-1.1421	-0.576314	-0.230188	0.0882727	-0.248668	-0.0546702	-0.48641	0.402082	0.316176	0.583132	0.30223	0.756757	0.502967	-1.25683	-1.70222	-0.0240612	-0.671307	-0.185788	0.117359	-1.04465	-0.531873	0.878068	1.66478	1.10671	0.161255	5	2	7	ENSG00000172661	FAM21C	family with sequence similarity 21, member C [Source:HGNC Symbol;Acc:23414]	GO:0005515,GO:0005769,GO:0006810,GO:0016020,GO:0031901,GO:0042147,GO:0071203
A_23_P311585	-0.134683	-1.06938	-0.257811	-0.884707	-1.06787	-0.755188	-0.437944	-1.25375	-0.530036	-0.0101333	-0.775107	-1.83665	-0.899237	-0.210191	0.618028	-0.104007	1.15974	-0.359115	-0.541884	-1.38706	0.0411636	-0.48446	-0.846325	-2.45577	-0.866779	0.0194667	0.18815	0.314919	-0.258657	-0.429068	6	1	7	ENSG00000198083	KRTAP9-9	keratin associated protein 9-9 [Source:HGNC Symbol;Acc:16773]	GO:0045095
A_23_P316582	0.651764	-0.0302233	-1.21379	-0.0625534	0.0701003	0.83427	0.270038	-0.785591	-0.160792	-0.0998696	0.367712	-1.59907	0.0122098	-0.802572	-1.18678	0.0569474	-0.387217	-0.292616	0.573028	2.03606	NA	-0.852402	-0.530495	0.500998	NA	-1.00395	-0.885503	-1.48302	-0.137524	-1.26433	6	1	7	ENSG00000197044	ZNF441	zinc finger protein 441 [Source:HGNC Symbol;Acc:20875]	GO:0003676,GO:0003677,GO:0005622,GO:0005634,GO:0006355,GO:0008270,GO:0045449,GO:0046872
A_23_P360542	0.347691	-1.2317	-1.14287	-1.14519	-0.825501	-1.17152	-0.27733	-0.376316	0.146395	0.104885	-0.735614	-1.17	-0.0187739	-0.0539815	1.88776	0.270789	0.0793209	0.977183	-0.122318	0.253674	0.553348	-0.258618	-0.509697	-0.108676	-1.0112	0.316269	0.257826	-0.00359507	0.274041	0.989977	6	1	7	ENSG00000132204	C18orf2	Uncharacterized protein C18orf2 [Source:UniProtKB/Swiss-Prot;Acc:Q9BZP3]	GO:0003674,GO:0005575,GO:0008150
A_24_P332941	NA	-0.597527	-1.43713	-0.936939	0.0533507	0.0307087	-0.938697	-1.47345	0.308939	NA	0.471078	-1.76712	0.0141227	-0.0579183	-0.112553	-0.204317	0.0265155	-0.110592	-0.0256307	0.412304	NA	-0.227868	1.07476	0.489331	-1.44359	-1.08497	0.021593	-1.09011	-0.166158	-0.502665	6	1	7	ENSG00000066739	ATG2B	ATG2 autophagy related 2 homolog B (S. cerevisiae) [Source:HGNC Symbol;Acc:20187]	NA
A_24_P408801	-1.18258	-0.189647	0.0687052	0.571976	0.243295	-1.91599	0.428928	-0.174979	-0.42683	0.129083	0.568271	-1.58744	0.252096	0.0604795	-0.08949	-0.255111	0.585048	0.163384	0.192841	0.422746	1.05323	0.926826	-0.448462	0.166657	-1.16084	-1.23863	0.175135	-1.59002	0.507933	-0.292848	6	1	7	ENSG00000196724	ZNF418	zinc finger protein 418 [Source:HGNC Symbol;Acc:20647]	GO:0003676,GO:0003677,GO:0005622,GO:0005634,GO:0006355,GO:0008270,GO:0046872
A_24_P910465	-1.41157	0.133441	-0.703282	-0.273831	0.428204	-1.63221	0.128872	-0.325305	-0.229188	-0.0597013	-0.0637765	0.0129072	-0.267448	-0.0739272	-0.145482	0.243249	-1.3254	-1.32872	0.394312	NA	-1.79456	0.274414	0.171384	-1.39747	-0.170877	0.451467	0.283353	1.08124	-0.132003	0.103126	6	1	7	ENSG00000168411	RFWD3	ring finger and WD repeat domain 3 [Source:HGNC Symbol;Acc:25539]	GO:0002039,GO:0004842,GO:0005515,GO:0005634,GO:0006281,GO:0008270,GO:0010212,GO:0016567,GO:0016874,GO:0031571,GO:0046872,GO:0070215
A_32_P119830	0.281724	-1.2939	-1.40744	-0.246697	-1.4029	-1.34454	-1.02142	-1.39662	0.065554	0.117142	-0.481471	-0.700058	-0.0179447	-0.0539745	1.00088	-0.0522944	-0.799243	0.709084	0.39258	0.149947	-0.0830791	0.619552	-0.586351	0.500497	0.00164631	0.384289	0.238967	-0.0364283	0.000499698	0.119414	6	1	7	ENSG00000198300	ZIM2	PEG3 antisense RNA (non-protein coding) [Source:HGNC Symbol;Acc:35127]	GO:0003676,GO:0003677,GO:0003700,GO:0005575,GO:0005622,GO:0005634,GO:0005737,GO:0006355,GO:0006915,GO:0008270,GO:0046872
A_32_P15211	0.723391	-0.0533024	-0.616499	-0.694824	-1.07274	-0.00112848	0.0166239	-0.0823849	-0.0678582	0.437143	0.60617	-1.08848	-0.0968915	-0.0501547	0.207132	-0.785712	-0.0381872	-0.195171	-0.267226	-0.122182	-0.0531502	0.588563	0.0889877	0.323537	1.34164	-1.12584	0.0212445	-1.14537	-1.5462	-1.46166	6	1	7	ENSG00000075292	ZNF638	zinc finger protein 638 [Source:HGNC Symbol;Acc:17894]	GO:0003676,GO:0003677,GO:0003690,GO:0003723,GO:0005622,GO:0005634,GO:0005654,GO:0005737,GO:0008270,GO:0008380,GO:0016607,GO:0046872
A_32_P152999	-1.20521	-0.99625	-0.847554	-0.596814	-0.600059	-1.0688	-0.786011	-0.231068	0.429202	-0.337644	-0.18417	-1.16061	0.484092	0.496566	0.567503	0.376081	0.634658	0.369464	-1.51422	-1.69832	-0.27605	-0.774759	-0.816335	-0.105741	-1.78276	-0.89311	0.670653	1.00145	0.942297	0.145786	6	1	7	ENSG00000163623	NKX6-1	NK6 homeobox 1 [Source:HGNC Symbol;Acc:7839]	GO:0003700,GO:0005634,GO:0006355,GO:0007224,GO:0007275,GO:0009887,GO:0021912,GO:0021913,GO:0030154,GO:0031018,GO:0032024,GO:0043565,GO:0044424,GO:0045666,GO:0045686,GO:0045687,GO:0048709
A_32_P216122	0.182732	-0.00387942	0.381819	-0.407242	-0.369677	-0.274743	-0.0113101	-0.0986793	-0.0201531	-0.82575	-0.649182	-1.07276	-0.0921683	-0.261665	0.637481	-0.525065	0.574747	0.224702	-0.779955	-1.16046	-1.3332	1.05407	-0.704998	0.584935	0.42122	-1.01321	-1.48421	-0.197733	-1.32913	-0.151637	6	1	7	ENSG00000178764	ZHX2	zinc fingers and homeoboxes 2 [Source:HGNC Symbol;Acc:18513]	GO:0000122,GO:0003700,GO:0005515,GO:0005622,GO:0005634,GO:0006355,GO:0006357,GO:0006402,GO:0008270,GO:0043565,GO:0045892,GO:0046872
A_24_P476718	NA	-0.961286	-0.718109	-1.3127	-2.15522	-1.97252	-1.68866	-1.55391	-0.407102	-0.467727	-1.54851	NA	NA	NA	NA	NA	NA	NA	NA	NA	0.0155813	-0.211243	-0.0907871	-1.00093	0.0242109	-0.527529	-0.308086	0.190616	-0.227523	-0.24379	7	0	7	ENSG00000137869	CYP19A1	cytochrome P450, family 19, subfamily A, polypeptide 1 [Source:HGNC Symbol;Acc:2594]	GO:0004497,GO:0005506,GO:0005624,GO:0005783,GO:0006694,GO:0008209,GO:0009055,GO:0016020,GO:0016712,GO:0019825,GO:0020037,GO:0046872,GO:0055114,GO:0060736,GO:0070330
A_32_P145385	0.118923	-0.617834	0.734669	-0.631728	-0.152039	-0.801431	-0.769902	-0.978365	0.0542465	0.130573	-1.72505	0.174033	-0.324295	-0.981213	0.791338	-0.0869326	0.926884	-0.106365	-1.43988	0.0866204	0.0625559	-1.20744	-1.80817	0.237081	0.876118	-1.36872	-1.62435	0.307158	-1.40421	-0.0747286	7	0	7	ENSG00000131558	EXOC4	exocyst complex component 4 [Source:HGNC Symbol;Acc:30389]	GO:0000145,GO:0005515,GO:0005737,GO:0005768,GO:0005794,GO:0006612,GO:0006904,GO:0007268,GO:0014069,GO:0015031,GO:0030010,GO:0030165,GO:0030426,GO:0032403,GO:0043005,GO:0043025,GO:0043198,GO:0043209,GO:0044091,GO:0045202,GO:0047485,GO:0048709,GO:0050850,GO:0051223,GO:0055108
A_23_P134405	0.284605	0.566565	1.07927	0.970811	0.796247	1.12427	1.80268	0.358206	0.743995	0.605005	0.662703	0.79677	-0.350191	0.146104	0.219405	1.16641	-0.0169724	0.447869	0.65592	0.395691	0.580965	0.210702	0.468761	0.104944	0.359558	1.09975	0.528934	2.64858	0.949188	0.396449	0	6	6	ENSG00000006704	GTF2IRD1	GTF2I repeat domain containing 1 [Source:HGNC Symbol;Acc:4661]	GO:0003700,GO:0003705,GO:0005515,GO:0005634,GO:0006355,GO:0007275,GO:0009790
A_23_P141939	0.948175	0.384555	1.69349	0.816549	1.24456	0.345599	0.698068	0.931676	0.677449	0.495844	1.18969	0.744501	0.166361	0.13891	-0.0990625	0.556133	0.380754	1.06662	0.526061	0.100763	-0.849292	-0.0482888	0.576178	0.431055	0.0144443	1.52981	1.51051	0.47182	0.934956	0.420134	0	6	6	ENSG00000170920	OR7G3	olfactory receptor, family 7, subfamily G, member 3 [Source:HGNC Symbol;Acc:8467]	GO:0004872,GO:0004984,GO:0005886,GO:0007186,GO:0007608,GO:0016021,GO:0050896
A_23_P149613	0.785242	1.14741	0.708207	0.977343	0.429608	0.657243	0.588357	0.954487	1.06112	0.11946	1.13868	0.75234	0.606375	0.868832	0.855489	0.744771	0.483958	0.597014	0.384413	0.143265	0.313651	0.408951	0.45364	-0.000345951	0.308989	1.09591	0.902566	1.86904	1.26327	0.715842	0	6	6	ENSG00000010932	FMO1	flavin containing monooxygenase 1 [Source:HGNC Symbol;Acc:3769]	GO:0004497,GO:0004499,GO:0005488,GO:0005783,GO:0005788,GO:0005792,GO:0006082,GO:0006970,GO:0009404,GO:0016020,GO:0016021,GO:0031227,GO:0032496,GO:0050660,GO:0050661,GO:0055114,GO:0070995
A_23_P209652	-0.201153	0.845619	0.245159	0.807951	0.225852	0.346411	-0.0504379	0.842583	1.23817	0.0991729	1.15412	0.664392	0.472777	0.822465	0.626217	0.488522	0.543019	0.363083	-0.222685	-0.254706	-0.0114211	0.0292251	0.557594	-0.352524	-0.143429	1.53423	1.23225	0.728431	1.34425	1.14847	0	6	6	ENSG00000114933	INO80D	INO80 complex subunit D [Source:HGNC Symbol;Acc:25997]	NA
A_23_P254061	1.04749	0.282322	1.90422	0.607359	0.0696662	0.776348	0.295825	0.904527	0.660031	0.933939	0.137577	1.38222	1.77982	1.57941	-0.15859	0.210435	0.0790303	-0.0328978	0.0134236	-0.0671011	-0.0561981	0.108162	0.0270959	0.174163	0.277512	0.532483	0.37176	1.03784	0.232682	0.130759	0	6	6	ENSG00000163827	LRRC2	leucine rich repeat containing 2 [Source:HGNC Symbol;Acc:14676]	GO:0005515
A_23_P332190	0.167747	0.460896	1.10282	0.41052	-0.458356	0.653941	0.137883	1.47748	1.33028	0.198253	1.29094	1.49257	0.410245	-0.00794392	-0.424137	-0.142882	-0.407082	0.218731	0.0553731	-0.173804	-0.0627239	0.833412	0.398717	1.51989	0.147224	0.546324	0.334402	0.00378208	0.640841	0.946277	0	6	6	ENSG00000140968	IRF8	interferon regulatory factor 8 [Source:HGNC Symbol;Acc:5358]	GO:0000122,GO:0003677,GO:0003700,GO:0003705,GO:0005515,GO:0005634,GO:0006355,GO:0006909,GO:0006955,GO:0009617,GO:0030099,GO:0032729,GO:0032735,GO:0042742,GO:0042832,GO:0044130,GO:0045893,GO:0071222
A_23_P358564	-0.060821	0.436146	0.478721	0.282136	0.38009	0.308941	0.110219	0.823642	0.585206	0.502925	1.35992	0.700749	1.31482	0.940572	0.548016	0.188479	1.33589	0.676517	0.0541183	0.757118	0.172283	-0.433102	0.466393	-0.264429	1.0284	0.941062	1.01904	1.0137	0.967037	0.504091	0	6	6	ENSG00000113391	FAM172A	microRNA 2277 [Source:HGNC Symbol;Acc:37314]	GO:0005576,GO:0005783
A_23_P416011	1.01528	0.454872	0.838237	0.79502	0.392907	1.03825	0.906938	1.96558	1.16744	0.525362	1.11153	0.42459	-0.0996514	-0.0854215	-0.101427	-0.217737	-0.0845504	-0.0978282	0.21266	0.171574	-0.0112225	0.480289	0.73258	0.431425	0.982276	1.16267	0.0656979	-0.12453	-0.215864	0.035915	0	6	6	ENSG00000178287,ENSG00000164871	SPAG11A,SPAG11B	sperm associated antigen 11A [Source:HGNC Symbol;Acc:33342],sperm associated antigen 11B [Source:HGNC Symbol;Acc:14534]	GO:0005576,GO:0006952,GO:0003674,GO:0005576,GO:0006952,GO:0007283	Related genes, keep both
A_24_P102261	1.18582	0.870373	0.706913	0.99366	-0.181563	0.872966	0.468567	1.00274	0.317479	0.286304	0.927226	0.335461	0.51151	0.522564	0.242838	0.367788	1.46413	0.487242	-0.534775	1.33545	NA	0.212839	0.331952	1.60371	1.0706	0.462832	0.536178	-0.362944	0.882026	0.466887	0	6	6	ENSG00000197562	RAB40C	RAB40C, member RAS oncogene family [Source:HGNC Symbol;Acc:18285]	GO:0000166,GO:0003924,GO:0005515,GO:0005525,GO:0005622,GO:0005886,GO:0006886,GO:0006913,GO:0007165,GO:0007264,GO:0015031,GO:0019003,GO:0023034,GO:0048471
A_24_P153734	0.515688	0.789009	0.584533	0.735398	0.419639	0.554487	0.230398	0.730372	0.853802	-0.0594118	1.10896	0.595635	1.12649	1.45298	1.22403	1.00474	0.699571	0.74322	0.318165	0.102755	0.0511643	0.32758	0.462526	-0.20203	0.475207	0.888909	0.897168	0.978716	1.17416	0.860797	0	6	6	ENSG00000120341	SEC16B	SEC16 homolog B (S. cerevisiae) [Source:HGNC Symbol;Acc:30301]	GO:0000139,GO:0005783,GO:0005789,GO:0005794,GO:0015031,GO:0016020,GO:0016192,GO:0031177
A_24_P160716	0.581237	1.04535	1.33073	1.61873	0.919589	0.440946	0.131141	0.508417	0.117819	0.16119	-0.234612	0.83699	0.950161	0.33876	-0.126555	0.835202	0.159618	-0.0453137	0.0240416	1.46583	-0.561137	0.394212	0.429634	0.364215	0.0488557	1.04221	0.127146	-0.119427	1.08892	0.817872	0	6	6	ENSG00000148408	CACNA1B	calcium channel, voltage-dependent, N type, alpha 1B subunit [Source:HGNC Symbol;Acc:1389]	GO:0000166,GO:0001956,GO:0005216,GO:0005244,GO:0005245,GO:0005515,GO:0005524,GO:0005886,GO:0005891,GO:0006810,GO:0006811,GO:0006816,GO:0007268,GO:0007269,GO:0007626,GO:0008016,GO:0008022,GO:0008217,GO:0014070,GO:0016020,GO:0016021,GO:0019717,GO:0030425,GO:0033574,GO:0043025,GO:0043198,GO:0043679,GO:0045471,GO:0055085
A_24_P161600	0.00661481	1.11857	0.741141	0.853621	0.416762	0.722731	0.426634	0.944267	1.05107	0.413552	1.40558	1.04511	0.849628	0.903078	0.900119	0.79713	0.64046	0.866646	0.217238	0.234661	0.164895	0.379818	0.735172	0.0141668	0.112508	0.957349	1.07401	0.827451	1.18331	0.897184	0	6	6	ENSG00000157106	SMG1	SMG1 homolog, phosphatidylinositol 3-kinase-related kinase (C. elegans) [Source:HGNC Symbol;Acc:30045]	GO:0000166,GO:0000184,GO:0004672,GO:0004674,GO:0005488,GO:0005515,GO:0005524,GO:0005634,GO:0005737,GO:0006281,GO:0006406,GO:0006950,GO:0016740,GO:0016773,GO:0018105,GO:0046777,GO:0046854,GO:0046872	AC133555.2 is a chromosomal DNA sequence from a clone, I remove it
A_24_P228228	1.64319	0.416226	-0.311366	0.187665	1.05819	0.2325	-0.0962172	0.104943	-0.0218561	0.513097	0.205507	-0.446439	-0.0679606	0.576999	0.923691	0.0167942	0.263989	0.403469	0.0564743	-0.172715	-0.0667758	1.11789	1.12685	0.215593	0.245082	1.21576	0.343024	0.0691443	0.595209	1.33356	0	6	6	ENSG00000118276	B4GALT6	UDP-Gal:betaGlcNAc beta 1,4- galactosyltransferase, polypeptide 6 [Source:HGNC Symbol;Acc:929]	GO:0005794,GO:0005975,GO:0008378,GO:0008489,GO:0016020,GO:0016021,GO:0016757,GO:0032580,GO:0046872
A_24_P273180	0.632745	0.782889	0.413632	0.695532	0.350507	0.415228	0.0371508	1.70043	0.787381	1.19196	0.272074	0.901245	-0.131116	0.186263	0.281034	-0.119366	0.377695	1.76892	0.172241	0.22002	0.0780277	1.04458	-0.0488805	-0.616243	0.00526084	1.19529	0.602962	0.625887	0.809009	1.12155	0	6	6	ENSG00000197549	PRAMEL	preferentially expressed antigen in melanoma-like [Source:HGNC Symbol;Acc:34302]	NA
A_24_P33446	0.131184	0.470392	NA	NA	0.404418	NA	NA	2.00926	0.295475	0.659206	0.978772	0.0715113	1.33184	0.99916	1.16065	0.911739	1.12893	0.677701	NA	0.0192876	NA	NA	NA	0.446745	0.033902	-0.0430396	1.56622	0.370108	1.49069	0.546148	0	6	6	ENSG00000233930	AP006285.2	cDNA FLJ30579 fis, clone BRAWH2006989, weakly similar to DNA-DIRECTED RNA POLYMERASE II LARGEST SUBUNIT (EC 2.7.7.6) [Source:UniProtKB/TrEMBL;Acc:Q96NM2]	NA
A_24_P382287	2.04639	0.534142	0.7444	1.24862	0.325545	1.18747	0.132052	0.601421	0.277448	1.08842	0.0501345	0.532622	-0.774801	1.21693	0.490565	0.887531	0.229448	0.510697	0.155075	0.387359	0.0462943	0.563476	0.361562	0.244553	0.106993	0.86202	0.861106	1.65134	0.889235	0.625742	0	6	6	ENSG00000081138	CDH7	cadherin 7, type 2 [Source:HGNC Symbol;Acc:1766]	GO:0005509,GO:0005886,GO:0007155,GO:0007156,GO:0016020,GO:0016021,GO:0016337
A_24_P397613	0.165445	0.128964	NA	0.357541	NA	NA	0.117604	1.71327	0.583186	0.771951	-0.0443916	0.0515167	1.25911	1.11117	0.343279	1.4644	-0.062817	-0.787597	0.375756	0.142416	0.184787	NA	1.1779	0.253922	-0.00267665	1.25912	0.211374	-0.0718547	0.375332	0.0809486	0	6	6	ENSG00000112038	OPRM1	opioid receptor, mu 1 [Source:HGNC Symbol;Acc:8156]	GO:0002438,GO:0004872,GO:0004930,GO:0004988,GO:0005515,GO:0005624,GO:0005783,GO:0005794,GO:0005886,GO:0005887,GO:0005925,GO:0007186,GO:0007187,GO:0007191,GO:0007193,GO:0007600,GO:0007610,GO:0007626,GO:0008285,GO:0016021,GO:0030425,GO:0031635,GO:0032094,GO:0032100,GO:0032496,GO:0032590,GO:0032839,GO:0042060,GO:0042220,GO:0042383,GO:0043204,GO:0043278,GO:0044424,GO:0045121,GO:0051930,GO:0060079,GO:…
A_24_P518298	0.172855	-0.700513	0.579326	0.0913807	0.443036	0.0145456	0.869561	0.718311	0.383115	0.530036	-0.0498032	1.6506	0.999388	0.530807	0.751281	0.959817	0.812467	1.55713	0.448536	-0.65439	-0.358138	0.359895	0.510846	-0.337295	1.31879	1.04013	0.398171	1.96074	1.16014	0.65557	0	6	6	ENSG00000196531	NACA	nascent polypeptide-associated complex alpha subunit [Source:HGNC Symbol;Acc:7629]	GO:0003677,GO:0003713,GO:0005515,GO:0005634,GO:0005737,GO:0005854,GO:0006350,GO:0006412,GO:0015031,GO:0017025,GO:0044419
A_24_P750992	-0.0317488	0.895331	1.01093	1.39444	0.171309	1.03837	0.0359957	0.457878	0.26551	1.40994	0.454763	0.867964	1.60331	1.09638	-0.116791	-0.178955	0.609021	-0.0579335	0.283248	0.106276	0.102055	0.0760965	-0.0150236	0.44727	0.0021513	0.222483	0.0585529	-0.149942	-0.238998	0.0126072	0	6	6	ENSG00000147526	TACC1	transforming, acidic coiled-coil containing protein 1 [Source:HGNC Symbol;Acc:11522]	GO:0000226,GO:0005515,GO:0005634,GO:0005737,GO:0005815,GO:0005856,GO:0007049,GO:0008283,GO:0019904,GO:0021987,GO:0022008,GO:0022027,GO:0032886,GO:0051301
A_24_P921412	1.26736	1.41265	1.70324	1.07339	0.167683	1.3748	0.181097	0.375572	0.203866	0.188279	-0.0781774	0.0494848	0.0317859	-0.0353329	1.08442	0.449379	0.0463895	0.84514	0.676836	-0.00449936	-0.0476045	0.166335	0.0872118	0.397376	0.129617	0.413697	0.273015	-0.0904402	0.133269	0.617504	0	6	6	ENSG00000181626	ANKRD62	ankyrin repeat domain 62 [Source:HGNC Symbol;Acc:35241]	NA
A_24_P945160	1.48398	-0.0848046	0.272964	-0.0240786	0.582598	-0.0951805	0.274973	0.873659	0.160099	0.354193	1.6191	1.30184	-0.158786	0.297137	0.738588	1.01626	0.728524	0.72137	-0.150466	-0.184158	1.55816	-0.875243	0.117472	-0.308884	1.29622	0.483691	0.244919	-0.05715	-0.030474	0.120304	0	6	6	ENSG00000140992	PDPK1	3-phosphoinositide dependent protein kinase-1 [Source:HGNC Symbol;Acc:8816]	GO:0000166,GO:0004197,GO:0004672,GO:0004674,GO:0004676,GO:0005515,GO:0005524,GO:0005737,GO:0005829,GO:0005886,GO:0006468,GO:0006469,GO:0006508,GO:0016740,GO:0018107,GO:0023034,GO:0030036,GO:0032148,GO:0032869,GO:0090004,GO:0000166,GO:0004672,GO:0004674,GO:0005524,GO:0005737,GO:0006468,GO:0016020,GO:0016740
A_32_P195456	0.681888	-0.450193	0.488255	0.465851	0.31304	-0.572427	1.0149	0.497575	0.191288	1.25873	-0.426078	0.947064	-0.464854	1.17495	0.942608	0.699284	-0.169875	0.361418	-0.217848	-0.0629627	-0.288386	0.0623315	0.5783	-0.31265	1.23354	0.675492	-0.251873	2.70622	1.01874	0.205843	0	6	6	ENSG00000170584	NUDCD2	NudC domain containing 2 [Source:HGNC Symbol;Acc:30535]	GO:0005622
A_32_P60709	0.321895	1.10735	0.748304	0.754694	0.304643	0.659161	0.499817	0.746628	0.904609	0.164517	1.258	0.981384	0.696561	0.936058	0.786464	0.656481	0.75704	0.716828	0.254757	0.289134	0.579444	0.540106	0.852387	0.134759	0.281369	1.71169	1.66475	0.775279	1.74612	1.52385	0	6	6	ENSG00000158669	AGPAT6	1-acylglycerol-3-phosphate O-acyltransferase 6 (lysophosphatidic acid acyltransferase, zeta) [Source:HGNC Symbol;Acc:20880]	GO:0002071,GO:0004366,GO:0005624,GO:0005783,GO:0005789,GO:0006631,GO:0006637,GO:0006641,GO:0006656,GO:0007595,GO:0008152,GO:0008415,GO:0008610,GO:0008654,GO:0016020,GO:0016021,GO:0016740,GO:0019432,GO:0030879,GO:0040014,GO:0046339
A_23_P202034	-0.112481	0.739122	0.346054	0.971187	-0.383737	-0.1037	0.52649	0.853519	1.69718	0.089853	1.1895	0.380007	0.834446	1.54847	0.69351	1.3377	0.396919	0.732237	-0.342327	0.189069	0.558612	-0.346666	0.815264	-1.15144	0.405572	0.832445	0.109543	0.9283	1.34525	0.687325	1	5	6	ENSG00000243316	GUCY2G	guanylate cyclase 2G homolog (mouse), pseudogene [Source:HGNC Symbol;Acc:31863]	NA
A_24_P143118	1.27555	0.420059	0.0595895	-0.0982071	0.166142	0.613772	0.0134408	0.151465	0.0438641	-0.4777	1.40175	-0.841813	1.31699	-0.0303052	-0.107634	1.01194	0.541202	0.0591764	1.38616	0.550755	-0.0447008	-0.0744677	0.423818	0.379194	0.135315	-0.295597	0.142553	-2.02007	0.0243883	-0.482059	1	5	6	ENSG00000102098	SCML2	sex comb on midleg-like 2 (Drosophila) [Source:HGNC Symbol;Acc:10581]	GO:0003677,GO:0003700,GO:0005634,GO:0009653,GO:0043565,GO:0045449
A_24_P481997	0.096432	0.0671631	-0.140945	NA	0.0852455	0.559261	-0.00404539	0.469356	-0.227435	0.183451	-0.0592466	0.294867	1.10621	0.700503	0.832047	-0.210281	0.0531038	-0.409012	-0.74914	1.30657	0.163604	1.35294	2.09071	0.465769	-0.823222	-1.57662	0.16368	-0.203137	0.823845	1.06201	1	5	6	ENSG00000099194	SCD	stearoyl-CoA desaturase (delta-9-desaturase) [Source:HGNC Symbol;Acc:10571]	GO:0004768,GO:0005506,GO:0005783,GO:0005789,GO:0006629,GO:0006633,GO:0016020,GO:0016021,GO:0016491,GO:0031965,GO:0055114
A_32_P135790	0.109702	-1.18899	0.0405141	0.112827	0.66137	-0.89506	0.898246	0.838779	0.296988	0.232927	-0.380856	1.85514	0.188581	0.809851	1.06128	0.946928	1.07269	1.13702	0.151577	-0.82129	-0.599464	0.678374	0.684252	-0.223789	0.617046	0.679388	-0.120411	3.4229	0.808035	0.0756022	1	5	6	ENSG00000015479	MATR3	small nucleolar RNA host gene 4 (non-protein coding) [Source:HGNC Symbol;Acc:32964]	GO:0000166,GO:0003676,GO:0003723,GO:0005198,GO:0005515,GO:0005622,GO:0005634,GO:0005637,GO:0008270,GO:0016363,GO:0046872
A_32_P154079	0.0197705	-0.572983	0.476143	-0.263756	0.325118	-0.866513	0.929116	0.592505	0.205145	0.254062	-1.54994	2.50728	0.232963	1.31073	0.693293	1.02334	0.593855	1.03093	-0.228456	-0.591624	-0.901431	0.86143	0.839613	-0.38245	0.789142	0.877017	0.305774	2.57464	0.590144	0.396822	1	5	6	ENSG00000102804	TSC22D1	TSC22 domain family, member 1 [Source:HGNC Symbol;Acc:16826]	GO:0003700,GO:0005515,GO:0005634,GO:0005737,GO:0006355,GO:0006366
A_32_P211048	1.52427	0.101024	0.22259	-0.338156	0.647986	0.153751	0.138097	-0.318357	1.00023	0.162107	-0.320783	-1.21891	1.0189	-0.482411	1.00574	-0.230799	1.04612	-0.170329	0.210896	0.0602788	0.0337431	0.19883	-0.155964	0.413564	0.0228592	0.310044	0.127586	-0.108536	-0.183636	0.0263738	1	5	6	ENSG00000141298	SSH2	slingshot homolog 2 (Drosophila) [Source:HGNC Symbol;Acc:30580]	GO:0003779,GO:0004721,GO:0004725,GO:0005737,GO:0005856,GO:0006470,GO:0008138,GO:0016311,GO:0016787,GO:0016791,GO:0030036
[truncated: 101 more rows]

## Sheet: Color key
Data was coloured according to the following criteria:
[truncated: 7 more rows]
